# Supplementary material for: Genome sequence of the progenitor of wheat A subgenome Triticum urartu
Source: Nature. 2018 May 9;557(7705):424–8. doi: 10.1038/s41586-018-0108-0 (PMC6784869; doi:10.1038/s41586-018-0108-0)
Supplement: Supplementary file 3 — This file contains an assignment of assembled sequence contigs on the chromosomes of T. urartu. [file 41586_2018_108_MOESM3_ESM.xlsx]

## Sheet: Tu1
Supplementary Data 1. Assignment of assembled sequence contigs on the chromosomes of T. urartu
Chromosome	Contig	Physical Position		Genetic Position
		Start	End
Tu1	CTG15676.1.TUG.E0484.B05.scaffold15	1	18536	0
Tu1	CTG15676.1.TUG.E0484.B05.scaffold8	19536	45699	0
Tu1	CTG7928.1	46699	131948	0
Tu1	CTG52.TUG.H0333.E03.scaffold2	132948	168336	0
Tu1	CTG19983.TUG.H0024.J24.scaffold18	169336	189523	0
Tu1	CTG5108.3.TUG.E0662.B08.scaffold2	190523	211227	0
Tu1	CTG17937.2	212227	347255	0
Tu1	CTG1310.3.TUG.E0750.M22.scaffold20	348255	365128	0
Tu1	CTG1310.3.TUG.E0750.M22.scaffold35	366128	379000	0
Tu1	CTG1310.1_CTG18613.1	380000	924468	0
Tu1	CTG1310.3.TUG.E0750.M22.scaffold34	925468	938427	0
Tu1	CTG17823.TUG.E0676.L03.scaffold1	939427	1046806	0
Tu1	CTG9007.2	1047806	1075734	0
Tu1	CTG8589.2_CTG9007.1	1076734	1278199	0
Tu1	CTG1310.3.TUG.E0750.M22.scaffold30	1279199	1292577	0
Tu1	CTG14008.1	1293577	1389878	0
Tu1	CTG16816.1	1390878	1506758	0
Tu1	CTG13185.TUG.E0745.D23.scaffold1	1507758	1553272	0
Tu1	CTG1310.3.TUG.E0750.M22.scaffold5	1554272	1582690	0
Tu1	CTG5039.TUG.E0709.K02.scaffold1_CTG11773.1	1583690	1730559	0
Tu1	CTG5905.1_CTG498.1_CTG18613.TUG.E0619.O07.scaffold2	1731559	2349271	0
Tu1	CTG636.1.TUG.M1173.D06.scaffold2	2350271	2377000	0
Tu1	CTG88.3.TUG.H0290.P22.scaffold2	2378000	2432992	0
Tu1	CTG5149.1_CTG1422.1	2433992	3076354	0
Tu1	CTG61.1	3077354	3761091	0
Tu1	CTG10099.1	3762091	3911085	0
Tu1	CTG14807.1	3912085	4064906	0
Tu1	CTG88.1	4065906	4386502	0
Tu1	CTG782.2_CTG12209.1	4387502	4790343	0
Tu1	CTG932.5	4791343	4965877	0
Tu1	CTG1310.3.TUG.E0750.M22.scaffold24	4966877	4982143	0
Tu1	CTG2120.1	4983143	5231135	0
Tu1	CTG14361.1_CTG8865.1	5232135	5499525	0
Tu1	CTG12350.1	5500525	5626922	0
Tu1	CTG1752.1_CTG19668.1	5627922	6039963	0
Tu1	CTG1752.2	6040963	6140962	0
Tu1	CTG14529.1	6141962	6250676	0
Tu1	CTG13518.TUG.E0481.G02.scaffold2	6251676	6287546	0
Tu1	CTG1310.3.TUG.E0750.M22.scaffold2	6288546	6320098	0
Tu1	CTG5039.TUG.E0617.O24.scaffold2	6321098	6345169	0
Tu1	CTG12553.2	6346169	6429162	0
Tu1	CTG11773.2	6430162	6541107	0
Tu1	CTG5685.1	6542107	6716864	0
Tu1	CTG12056.1	6717864	6879731	0
Tu1	CTG9307.1	6880731	7003045	0
Tu1	CTG88.3.TUG.H0290.P22.scaffold3	7004045	7031189	0
Tu1	CTG1310.3.TUG.E0750.M22.scaffold32	7032189	7045519	0
Tu1	CTG5999.1_CTG16975.2_CTG14194.1	7046519	7653835	0
Tu1	CTG20508.3	7654835	7776131	0
Tu1	CTG4628.TUG.M1082.K23.scaffold2	7777131	7803224	0
Tu1	CTG8589.2.TUG.H0320.P12.scaffold3	7804224	7820606	0
Tu1	CTG877.1	7821606	7893882	0
Tu1	CTG2514.TUG.E0529.K16.scaffold32	7894882	7907450	0
Tu1	CTG16816.TUG.H0094.E14.scaffold2	7908450	7933233	0
Tu1	CTG4628.1	7934233	7997510	0
Tu1	CTG1310.3.TUG.E0750.M22.scaffold33	7998510	8011703	0
Tu1	CTG9371.TUG.E0699.B10.scaffold6	8012703	8030830	0
Tu1	CTG9307.TUG.E0525.I02.scaffold12	8031830	8045585	0
Tu1	CTG10099.TUG.H0059.N08.scaffold2	8046585	8072150	0
Tu1	CTG7313.2	8073150	8200796	0
Tu1	CTG15504.1	8201796	8290958	0
Tu1	CTG2830.1	8291958	8511367	0
Tu1	CTG7219.1_CTG14268.1_CTG4716.TUG.E0702.H23.scaffold1	8512367	8951556	0
Tu1	CTG4716.TUG.E0689.F19.scaffold1_CTG4716.1_CTG5685.TUG.M1044.P14.scaffold1	8952556	9111056	0
Tu1	CTG7384.TUG.E0710.K12.scaffold2_CTG7384.TUG.E0670.N19.scaffold3_CTG7313.1	9112056	9262942	0
Tu1	CTG16535.2_CTG7384.TUG.E0670.N19.scaffold2_CTG7384.1	9263942	9584126	0
Tu1	CTG1310.3.TUG.E0750.M22.scaffold25	9585126	9600281	0
Tu1	CTG1310.3.TUG.E0750.M22.scaffold14	9601281	9618819	0
Tu1	CTG1310.3.TUG.E0750.M22.scaffold6	9619819	9646516	0
Tu1	CTG4182.1	9647516	9792744	0
Tu1	CTG17823.TUG.E0544.B06.scaffold2	9793744	9848354	0
Tu1	CTG14177.1_CTG14765.1	9849354	10102954	0
Tu1	CTG19158.1_CTG9307.TUG.E0659.B06.scaffold2_CTG14177.TUG.E0935.O09.scaffold3_CTG19139.2	10103954	10300427	0
Tu1	CTG10696.1_CTG9199.1_CTG4693.1	10301427	10703829	0
Tu1	CTG12056.TUG.H0222.E18.scaffold2	10704829	10738238	0
Tu1	CTG6262.TUG.H0229.G10.scaffold1	10739238	10821311	0
Tu1	CTG11049.TUG.E0490.D12.scaffold2	10822311	10834556	0
Tu1	CTG6810.2	10835556	10947561	0
Tu1	CTG6262.1	10948561	11074819	0
Tu1	CTG4664.1	11075819	11203782	0
Tu1	CTG989.1	11204782	11478592	0
Tu1	CTG15041.1	11479592	11645434	0
Tu1	CTG5039.1	11646434	12067430	0.211
Tu1	CTG13598.1	12068430	12160164	0.211
Tu1	CTG8211.TUG.H0348.F17.scaffold19	12161164	12178656	0.211
Tu1	CTG9307.TUG.E0525.I02.scaffold10	12179656	12199194	0.211
Tu1	CTG12726.TUG.E0909.L11.scaffold2	12200194	12297184	0.211
Tu1	CTG8589.2.TUG.H0320.P12.scaffold2	12298184	12355328	0.211
Tu1	CTG9215.1	12356328	12463333	0.211
Tu1	CTG4182.TUG.M1143.O11.scaffold1	12464333	12533360	0.211
Tu1	CTG20312.1	12534360	12712503	0.211
Tu1	CTG1310.3.TUG.E0750.M22.scaffold38	12713503	12725693	0.844
Tu1	CTG3424.TUG.E0684.F11.scaffold2	12726693	12757540	0.844
Tu1	CTG1310.3.TUG.E0750.M22.scaffold10	12758540	12779231	0.844
Tu1	CTG18091.TUG.M0959.B16.scaffold1	12780231	12883061	0.844
Tu1	CTG1642.1	12884061	13018173	0.844
Tu1	CTG6810.1	13019173	13105402	0.844
Tu1	CTG14142.1	13106402	13225516	0.844
Tu1	CTG6785.3	13226516	13412128	0.844
Tu1	CTG6785.2_CTG6785.1	13413128	13615585	0.844
Tu1	CTG9307.TUG.E0525.I02.scaffold13	13616585	13630084	0.844
Tu1	CTG9371.TUG.E0699.B10.scaffold2	13631084	13693600	0.844
Tu1	CTG61.TUG.H0290.I14.scaffold1	13694600	13783348	0.844
Tu1	CTG782.1.TUG.E0578.A10.scaffold2	13784348	13797973	0.844
Tu1	CTG13937.1	13798973	13926269	0.844
Tu1	CTG9659.1	13927269	14158362	0.844
Tu1	CTG12002.1	14159362	14333897	0.844
Tu1	CTG2540.1	14334897	14502239	1.899
Tu1	CTG458.1_CTG9371.TUG.E0699.B10.scaffold1	14503239	14770542	1.899
Tu1	CTG2359.1_CTG5702.1	14771542	15211436	1.899
Tu1	CTG1310.3.TUG.E0750.M22.scaffold29	15212436	15225943	1.899
Tu1	CTG1310.3.TUG.E0750.M22.scaffold36	15226943	15239693	1.899
Tu1	CTG5949.1	15240693	15477117	3.799
Tu1	CTG2540.TUG.M1167.E12.scaffold2_CTG11340.1	15478117	15641615	3.799
Tu1	CTG9371.TUG.E0910.H09.scaffold1	15642615	15711357	3.799
Tu1	CTG6046.2	15712357	15806324	3.799
Tu1	CTG5108.2	15807324	15950623	3.799
Tu1	CTG5108.3_CTG3598.2_CTG18010.1	15951623	16254285	4.221
Tu1	CTG2195.TUG.E0670.G05.scaffold1	16255285	16297283	4.221
Tu1	CTG19335.TUG.M1012.K24.scaffold2	16298283	16322604	4.221
Tu1	CTG5606.1	16323604	16510224	4.221
Tu1	CTG16011.1.TUG.E0665.M11.scaffold2	16511224	16541813	4.221
Tu1	CTG2195.2	16542813	16831474	4.221
Tu1	CTG17111.2	16832474	16986385	4.221
Tu1	CTG16011.1_CTG11780.1	16987385	17217799	4.221
Tu1	CTG1310.3.TUG.E0750.M22.scaffold12	17218799	17238735	4.221
Tu1	CTG2195.3	17239735	17309091	4.221
Tu1	CTG13185.1	17310091	17470235	7.39
Tu1	CTG4880.TUG.H0431.F06.scaffold2	17471235	17491269	7.39
Tu1	CTG9307.TUG.E0525.I02.scaffold17	17492269	17505105	7.39
Tu1	CTG9307.TUG.E0525.I02.scaffold9	17506105	17526350	7.39
Tu1	CTG1310.3.TUG.E0750.M22.scaffold16	17527350	17544741	7.39
Tu1	CTG4880.TUG.H0431.F06.scaffold3	17545741	17558845	7.812
Tu1	CTG5336.TUG.E0647.L13.scaffold5	17559845	17593898	7.812
Tu1	CTG2279.1_CTG1596.1	17594898	18069087	8.023
Tu1	CTG17823.TUG.E0544.B06.scaffold1	18070087	18151774	8.023
Tu1	CTG1310.3	18152774	18188216	8.023
Tu1	CTG17937.1	18189216	18308105	8.023
Tu1	CTG4880.1	18309105	18460712	8.867
Tu1	CTG13919.1_CTG9159.1	18461712	18731540	8.867
Tu1	CTG14775.1	18732540	18927466	8.867
Tu1	CTG17915.1_CTG14244.1_CTG17915.1.TUG.E0585.G17.scaffold2_CTG14244.1.TUG.E0654.D13.scaffold2	18928466	19105754	9.289
Tu1	CTG7332.1	19106754	19248280	9.289
Tu1	CTG14008.TUG.E0511.J12.scaffold2	19249280	19289001	9.289
Tu1	CTG1310.3.TUG.E0750.M22.scaffold18	19290001	19307087	9.289
Tu1	CTG1310.3.TUG.E0750.M22.scaffold46	19308087	19318255	9.289
Tu1	CTG1310.3.TUG.E0750.M22.scaffold7	19319255	19344924	9.289
Tu1	CTG12726.1	19345924	19544373	9.922
Tu1	CTG15206.2_CTG12562.2	19545373	19772168	9.922
Tu1	CTG2820.1	19773168	20042873	9.922
Tu1	CTG14986.1	20043873	20290139	9.922
Tu1	CTG11049.1_CTG5573.1	20291139	20705962	10.555
Tu1	CTG17028.1_CTG1401.1	20706962	21043460	10.555
Tu1	CTG17303.1.TUG.H0227.E02.scaffold3	21044460	21080417	10.555
Tu1	CTG2397.1	21081417	21446720	10.555
Tu1	CTG15520.TUG.H0130.L11.scaffold4	21447720	21463309	10.555
Tu1	CTG4958.1	21464309	21547851	10.977
Tu1	CTG667.1.TUG.H0185.J04.scaffold2	21548851	21654521	10.977
Tu1	CTG16624.2	21655521	21714916	10.977
Tu1	CTG2397.2	21715916	21870467	10.977
Tu1	CTG13986.2	21871467	22013044	10.977
Tu1	CTG16867.TUG.H0216.I10.scaffold1	22014044	22142790	10.977
Tu1	CTG10636.TUG.H0335.H01.scaffold2	22143790	22163346	10.977
Tu1	CTG5067.1	22164346	22237282	10.977
Tu1	CTG15676.1.TUG.E0484.B05.scaffold20	22238282	22254398	10.977
Tu1	CTG15576.TUG.H0065.B08.scaffold2	22255398	22278205	10.977
Tu1	CTG15576.TUG.H0221.O12.scaffold2	22279205	22294248	10.977
Tu1	CTG16160.1	22295248	22348858	10.977
Tu1	CTG12109.1_CTG4371.1_CTG1518.2	22349858	22698495	10.977
Tu1	CTG12225.1_CTG1518.1.TUG.E0710.F18.scaffold2_CTG9238.2	22699495	22923938	10.977
Tu1	CTG9327.1_CTG2498.TUG.M1158.E17.scaffold2	22924938	23051005	10.977
Tu1	CTG2498.1	23052005	23197946	10.977
Tu1	CTG12410.1	23198946	23263365	10.977
Tu1	CTG1518.1	23264365	23360821	10.977
Tu1	CTG2834.2	23361821	23630154	10.977
Tu1	CTG12087.1	23631154	23752899	10.977
Tu1	CTG6054.1	23753899	23886563	13.298
Tu1	CTG5067.1.TUG.H0230.E20.scaffold2	23887563	23921481	13.298
Tu1	CTG12410.TUG.E0511.P05.scaffold1_CTG12410.TUG.H0017.F08.scaffold1	23922481	24117705	13.509
Tu1	CTG4958.2	24118705	24209049	13.509
Tu1	CTG5067.2.TUG.M1171.B18.scaffold2	24210049	24252350	14.142
Tu1	CTG15676.1.TUG.E0484.B05.scaffold12	24253350	24275688	14.142
Tu1	CTG6687.1	24276688	24350164	14.142
Tu1	CTG15676.1.TUG.E0484.B05.scaffold22	24351164	24365770	14.142
Tu1	CTG1060.1_CTG2896.TUG.E0843.O01.scaffold1	24366770	24627187	15.619
Tu1	CTG12766.1	24628187	24753179	15.619
Tu1	CTG17991.1_CTG16487.1	24754179	24999086	16.674
Tu1	CTG4495.1_CTG5808.2	25000086	25459377	16.885
Tu1	CTG19012.1_CTG11633.1	25460377	25619615	16.885
Tu1	CTG6207.1_CTG2896.1	25620615	25984199	17.518
Tu1	CTG2506.2	25985199	26134089	17.518
Tu1	CTG2506.1	26135089	26284319	18.151
Tu1	CTG3480.1	26285319	26508529	18.362
Tu1	CTG15206.1	26509529	26624728	18.362
Tu1	CTG18370.1_CTG757.1	26625728	27025494	19.417
Tu1	CTG3313.2_CTG3313.1	27026494	27154005	19.417
Tu1	CTG3728.1	27155005	27307113	19.417
Tu1	CTG757.2	27308113	27376761	19.417
Tu1	CTG3313.1.TUG.E0913.E16.scaffold2	27377761	27388857	19.417
Tu1	CTG119.TUG.M1165.D17.scaffold2	27389857	27485284	19.628
Tu1	CTG3426.1	27486284	27607419	19.628
Tu1	CTG5581.1	27608419	27755664	20.261
Tu1	CTG765.1	27756664	27966951	20.261
Tu1	CTG20663.TUG.E0863.B15.scaffold4	27967951	28000630	20.261
Tu1	CTG16102.1	28001630	28087825	20.261
Tu1	CTG8602.TUG.E0605.C13.scaffold2	28088825	28197234	20.261
Tu1	CTG8463.TUG.H0298.N08.scaffold2	28198234	28210861	20.261
Tu1	CTG765.2_CTG4078.1_CTG18799.1	28211861	28783057	20.894
Tu1	CTG16308.2_CTG4490.1	28784057	29220424	24.063
Tu1	CTG8956.2_CTG3424.TUG.E0684.F11.scaffold3	29221424	29356093	24.063
Tu1	CTG3424.1	29357093	29690527	24.063
Tu1	CTG7219.TUG.E0590.C20.scaffold2	29691527	29718689	24.063
Tu1	CTG1310.3.TUG.E0750.M22.scaffold45	29719689	29729945	24.063
Tu1	CTG1310.3.TUG.E0750.M22.scaffold19	29730945	29747913	24.063
Tu1	CTG9307.TUG.E0525.I02.scaffold20	29748913	29760877	24.063
Tu1	CTG1310.3.TUG.E0750.M22.scaffold48	29761877	29772000	24.063
Tu1	CTG5606.TUG.M1130.E12.scaffold2	29773000	29799332	24.485
Tu1	CTG1310.3.TUG.E0750.M22.scaffold3	29800332	29831690	24.485
Tu1	CTG18668.1	29832690	29997804	24.485
Tu1	CTG9307.TUG.E0525.I02.scaffold14	29998804	30012156	24.485
Tu1	CTG16306.TUG.E0668.J11.scaffold54	30013156	30024937	24.485
Tu1	CTG12572.TUG.H0087.A15.scaffold2	30025937	30089610	24.485
Tu1	CTG16991.TUG.E0570.M04.scaffold7	30090610	30102067	24.485
Tu1	CTG4618.1	30103067	30161164	24.485
Tu1	CTG15018.1	30162164	30244052	24.485
Tu1	CTG16333.2	30245052	30368429	24.485
Tu1	CTG10120.TUG.E0802.O04.scaffold2	30369429	30408945	24.485
Tu1	CTG11211.1	30409945	30511529	24.485
Tu1	CTG8072.2_CTG8072.1	30512529	30684183	26.384
Tu1	CTG11773.1.TUG.M1059.I22.scaffold3	30685183	30697160	26.384
Tu1	CTG17271.1_CTG3578.1	30698160	30899852	26.384
Tu1	CTG4905.1	30900852	31060169	26.384
Tu1	CTG15406.1	31061169	31193283	26.384
Tu1	CTG6597.1	31194283	31332231	26.384
Tu1	CTG8825.1_CTG18566.1	31333231	31569204	27.228
Tu1	CTG9307.TUG.E0525.I02.scaffold4	31570204	31607724	29.338
Tu1	CTG9307.TUG.E0525.I02.scaffold11	31608724	31627024	29.338
Tu1	CTG9307.TUG.E0525.I02.scaffold1	31628024	31679986	29.338
Tu1	CTG13229.1_CTG10309.1	31680986	31891135	29.76
Tu1	CTG458.TUG.E0528.D02.scaffold2	31892135	31907387	29.76
Tu1	CTG14177.TUG.E0935.O09.scaffold1	31908387	31947242	29.76
Tu1	CTG16899.1	31948242	32107525	29.76
Tu1	CTG10120.1_CTG15356.1	32108525	32358794	29.971
Tu1	CTG18943.1	32359794	32465466	29.971
Tu1	CTG6773.1	32466466	32610455	29.971
Tu1	CTG13287.1	32611455	32714255	29.971
Tu1	CTG15512.1_CTG17456.1_CTG16313.2	32715255	32988864	29.971
Tu1	CTG16313.1_CTG8078.1	32989864	33350511	29.971
Tu1	CTG13716.1	33351511	33472530	31.026
Tu1	CTG2853.TUG.E0736.I14.scaffold34	33473530	33486276	31.026
Tu1	CTG7309.1_CTG2354.1	33487276	33813418	33.347
Tu1	CTG6901.1_CTG9565.1	33814418	34111898	33.347
Tu1	CTG16910.2_CTG16042.1_CTG20152.1	34112898	34562964	33.558
Tu1	CTG1726.1	34563964	34720538	33.558
Tu1	CTG4431.TUG.M1081.H06.scaffold5	34721538	34755875	33.558
Tu1	CTG6438.1	34756875	35043417	33.558
Tu1	CTG2853.TUG.E0736.I14.scaffold14	35044417	35065564	33.558
Tu1	CTG2853.TUG.E0736.I14.scaffold31	35066564	35080318	33.558
Tu1	CTG2853.TUG.E0736.I14.scaffold8	35081318	35107991	33.558
Tu1	CTG15381.1	35108991	35127599	33.558
Tu1	CTG8211.TUG.H0348.F17.scaffold25	35128599	35141262	33.558
Tu1	CTG17746.2.TUG.H0202.F09.scaffold2	35142262	35253310	33.558
Tu1	CTG8211.TUG.H0348.F17.scaffold7	35254310	35281492	33.558
Tu1	CTG2853.TUG.E0736.I14.scaffold13	35282492	35303688	33.558
Tu1	CTG2853.TUG.E0736.I14.scaffold24	35304688	35321023	33.558
Tu1	CTG13551.TUG.E0797.B09.scaffold1	35322023	35457170	33.558
Tu1	CTG2853.TUG.E0736.I14.scaffold2	35458170	35499504	33.558
Tu1	CTG20531.1	35500504	35679486	33.558
Tu1	CTG8006.1	35680486	35840644	33.769
Tu1	CTG2125.2	35841644	35968929	33.769
Tu1	CTG2125.2.TUG.E0648.P23.scaffold2	35969929	36090758	33.769
Tu1	CTG19647.1_CTG17340.1_CTG3406.1	36091758	36822619	36.302
Tu1	CTG14185.1	36823619	36953488	36.302
Tu1	CTG2125.1	36954488	37296049	36.302
Tu1	CTG13551.1_CTG6458.TUG.H0035.P02.scaffold3	37297049	37437386	36.302
Tu1	CTG15143.1	37438386	37547934	36.302
Tu1	CTG3407.TUG.E0811.G05.scaffold4	37548934	37570019	36.302
Tu1	CTG16791.1	37571019	37651199	36.302
Tu1	CTG10485.2	37652199	37811467	36.935
Tu1	CTG15143.1.TUG.E0813.H01.scaffold2	37812467	37848831	36.935
Tu1	CTG20531.TUG.E0718.D07.scaffold2	37849831	37861250	36.935
Tu1	CTG3348.TUG.E0865.F08.scaffold11	37862250	37880673	36.935
Tu1	CTG2958.1	37881673	37915410	36.935
Tu1	CTG3508.TUG.E0657.E06.scaffold3	37916410	37935231	36.935
Tu1	CTG17269.TUG.E0932.N18.scaffold1_CTG17269.TUG.E0547.K10.scaffold2	37936231	38036208	36.935
Tu1	CTG12078.1	38037208	38056025	36.935
Tu1	CTG8193.1	38057025	38432981	37.568
Tu1	CTG3508.TUG.E0657.E06.scaffold1_CTG15803.1	38433981	38654700	37.568
Tu1	CTG3950.1	38655700	38775129	37.99
Tu1	CTG11506.2.TUG.E0654.H06.scaffold3	38776129	38805665	37.99
Tu1	CTG19075.1_CTG10242.TUG.H0309.C06.scaffold2	38806665	38898831	37.99
Tu1	CTG1877.3.TUG.E0829.K16.scaffold14	38899831	38917452	37.99
Tu1	CTG2853.TUG.E0736.I14.scaffold36	38918452	38930683	37.99
Tu1	CTG17269.1	38931683	38959447	37.99
Tu1	CTG3508.1_CTG15142.1_CTG5780.1	38960447	39394425	39.256
Tu1	CTG9827.1_CTG16393.1	39395425	39639231	39.256
Tu1	CTG2746.1_CTG11592.1	39640231	40147364	39.256
Tu1	CTG7154.1_CTG6536.1_CTG7154.2	40148364	40526864	39.256
Tu1	CTG12265.1	40527864	40627068	39.256
Tu1	CTG3360.1	40628068	40774371	41.578
Tu1	CTG17724.TUG.H0368.F01.scaffold1	40775371	40871652	41.578
Tu1	CTG12265.TUG.H0214.J20.scaffold1	40872652	40975972	41.578
Tu1	CTG19781.1	40976972	41110776	41.578
Tu1	CTG4882.1	41111776	41375943	41.578
Tu1	CTG4395.1_CTG4882.TUG.H0389.B16.scaffold1_CTG4882.3	41376943	41837891	41.578
Tu1	CTG15496.1_CTG8006.TUG.E0478.D18.scaffold2	41838891	41932077	41.578
Tu1	CTG20152.TUG.H0299.G13.scaffold2	41933077	42000980	41.578
Tu1	CTG12480.1	42001980	42240605	44.323
Tu1	CTG2853.TUG.E0736.I14.scaffold17	42241605	42260275	44.323
Tu1	CTG2853.TUG.E0736.I14.scaffold45	42261275	42272433	44.534
Tu1	CTG7843.1	42273433	42398273	44.534
Tu1	CTG4660.TUG.H0040.E05.scaffold2	42399273	42469370	44.534
Tu1	CTG16547.TUG.E0508.J06.scaffold1	42470370	42516216	44.534
Tu1	CTG3875.1_CTG7843.2	42517216	42801173	44.745
Tu1	CTG8747.1	42802173	42834082	44.745
Tu1	CTG8747.1.TUG.H0390.K01.scaffold2	42835082	42866577	44.745
Tu1	CTG3875.TUG.H0114.G02.scaffold2	42867577	42899082	44.745
Tu1	CTG4660.1_CTG6739.2	42900082	43159174	44.745
Tu1	CTG7532.2	43160174	43321454	44.745
Tu1	CTG5130.1	43322454	43605978	44.745
Tu1	CTG5130.TUG.H0206.H17.scaffold2_CTG11816.1	43606978	43782740	44.745
Tu1	CTG746.1_CTG11980.1_CTG19519.1_CTG19520.1	43783740	44303276	44.745
Tu1	CTG2853.2	44304276	44576330	44.745
Tu1	CTG10818.2	44577330	44689367	44.745
Tu1	CTG2596.1	44690367	44800487	44.745
Tu1	CTG19578.1	44801487	45057799	44.745
Tu1	CTG5935.2	45058799	45201629	44.745
Tu1	CTG10436.2_CTG17964.1_CTG7477.1	45202629	45677816	44.745
Tu1	CTG16403.1	45678816	45792565	44.745
Tu1	CTG11426.TUG.E0741.K22.scaffold70	45793565	45803882	44.745
Tu1	CTG20642.TUG.H0295.J02.scaffold2	45804882	45855479	44.745
Tu1	CTG6709.TUG.E0536.B12.scaffold2	45856479	45886854	44.745
Tu1	CTG2853.TUG.E0736.I14.scaffold43	45887854	45899295	44.745
Tu1	CTG2853.1	45900295	46071704	44.745
Tu1	CTG2853.TUG.E0736.I14.scaffold1	46072704	46114191	44.745
Tu1	CTG10214.1	46115191	46346525	44.745
Tu1	CTG14977.1	46347525	46485334	44.745
Tu1	CTG19318.TUG.H0101.I14.scaffold2	46486334	46513277	44.745
Tu1	CTG4039.1	46514277	46705969	44.745
Tu1	CTG19318.1	46706969	47028494	44.745
Tu1	CTG5649.1	47029494	47335388	44.745
Tu1	CTG2853.TUG.E0736.I14.scaffold12	47336388	47357673	44.745
Tu1	CTG748.TUG.E0600.G16.scaffold2	47358673	47406386	44.745
Tu1	CTG2853.TUG.E0736.I14.scaffold44	47407386	47418714	44.745
Tu1	CTG16105.TUG.E0799.M19.scaffold2_CTG16105.TUG.E0497.P14.scaffold1	47419714	47504476	44.745
Tu1	CTG3067.1	47505476	47710669	44.745
Tu1	CTG8019.TUG.E0745.B11.scaffold17	47711669	47727036	44.745
Tu1	CTG9371.TUG.E0699.B10.scaffold3	47728036	47789686	44.745
Tu1	CTG14264.1	47790686	47967407	44.745
Tu1	CTG19629.TUG.H0079.F18.scaffold2	47968407	48061288	44.745
Tu1	CTG16105.1	48062288	48159459	44.745
Tu1	CTG17269.TUG.E0547.K10.scaffold1	48160459	48224295	44.745
Tu1	CTG16107.1_CTG16447.1_CTG6800.1	48225295	48701399	48.754
Tu1	CTG15021.1	48702399	48843550	48.754
Tu1	CTG12657.1	48844550	48894859	48.754
Tu1	CTG12657.TUG.H0079.J21.scaffold1	48895859	48936027	50.02
Tu1	CTG14254.1	48937027	49096569	50.02
Tu1	CTG19629.TUG.H0079.F18.scaffold3	49097569	49119653	50.02
Tu1	CTG12657.TUG.E0731.O18.scaffold5	49120653	49139175	50.02
Tu1	CTG2901.3	49140175	49256271	50.02
Tu1	CTG7041.1	49257271	49496234	50.231
Tu1	CTG4062.1_CTG17762.2	49497234	49767857	50.231
Tu1	CTG16984.1	49768857	49835551	50.231
Tu1	CTG3480.TUG.M0973.I01.scaffold3	49836551	49850997	50.231
Tu1	CTG16160.1.TUG.E0545.N01.scaffold10	49851997	49862998	50.231
Tu1	CTG16160.1.TUG.E0545.N01.scaffold2	49863998	49897548	50.231
Tu1	CTG16160.1.TUG.E0545.N01.scaffold9	49898548	49910395	50.231
Tu1	CTG15676.1.TUG.E0484.B05.scaffold5	49911395	49939077	50.231
Tu1	CTG8078.TUG.H0240.I08.scaffold2	49940077	49952356	50.231
Tu1	CTG17762.1	49953356	50059292	50.231
Tu1	CTG19833.1	50060292	50108911	50.231
Tu1	CTG12512.1	50109911	50226515	50.231
Tu1	CTG13827.1	50227515	50385036	50.231
Tu1	CTG12886.1	50386036	50530140	50.231
Tu1	CTG2853.TUG.E0736.I14.scaffold18	50531140	50549302	50.231
Tu1	CTG7309.TUG.E0759.E22.scaffold3	50550302	50566769	50.231
Tu1	CTG2853.TUG.E0736.I14.scaffold48	50567769	50578476	50.231
Tu1	CTG2853.TUG.E0736.I14.scaffold25	50579476	50594489	50.231
Tu1	CTG2853.TUG.E0736.I14.scaffold9	50595489	50622099	50.231
Tu1	CTG2853.TUG.E0736.I14.scaffold5	50623099	50657037	50.231
Tu1	CTG15939.1	50658037	50738112	50.231
Tu1	CTG17345.TUG.E0820.B07.scaffold10	50739112	50753977	50.231
Tu1	CTG1106.TUG.H0185.K12.scaffold29	50754977	50766014	50.231
Tu1	CTG14237.1	50767014	50883680	50.231
Tu1	CTG19385.2	50884680	50970542	50.231
Tu1	CTG8980.2	50971542	51258984	50.231
Tu1	CTG4708.1	51259984	51551147	50.231
Tu1	CTG8980.1_CTG14746.1	51552147	51847882	50.864
Tu1	CTG8105.1	51848882	52013109	50.864
Tu1	CTG3407.TUG.E0811.G05.scaffold3_CTG18898.1_CTG3407.TUG.E0752.L17.scaffold1	52014109	52262657	50.864
Tu1	CTG3407.1_CTG5169.1	52263657	52489812	50.864
Tu1	CTG14046.1_CTG8126.1_CTG14046.TUG.E0723.O22.scaffold2_CTG5343.1	52490812	53201742	50.864
Tu1	CTG2853.TUG.E0736.I14.scaffold19	53202742	53220741	50.864
Tu1	CTG7782.TUG.H0358.A06.scaffold2	53221741	53285288	50.864
Tu1	CTG16501.1	53286288	53334174	50.864
Tu1	CTG2649.1	53335174	53460161	50.864
Tu1	CTG10192.TUG.E0487.C23.scaffold5	53461161	53490547	50.864
Tu1	CTG2853.TUG.E0736.I14.scaffold39	53491547	53503504	50.864
Tu1	CTG2853.TUG.E0736.I14.scaffold50	53504504	53515167	50.864
Tu1	CTG14484.1	53516167	53623831	52.13
Tu1	CTG9744.1	53624831	53779012	52.13
Tu1	CTG5723.TUG.E0811.H20.scaffold14	53780012	53791838	52.13
Tu1	CTG5723.TUG.E0811.H20.scaffold1	53792838	53821121	52.13
Tu1	CTG2690.1	53822121	54043439	52.13
Tu1	CTG748.1_CTG19521.1_CTG10158.1_CTG5262.TUG.M1175.P03.scaffold1	54044439	54652054	52.13
Tu1	CTG5262.1	54653054	54944310	52.13
Tu1	CTG3501.1_CTG3501.3_CTG8647.1_CTG800.1	54945310	55688970	52.552
Tu1	CTG2125.TUG.E0613.H16.scaffold2	55689970	55716233	52.552
Tu1	CTG7461.TUG.M0983.E11.scaffold2_CTG7461.TUG.E0663.A01.scaffold1	55717233	55782270	52.552
Tu1	CTG13949.1_CTG1489.1	55783270	56306964	52.974
Tu1	CTG16798.2_CTG11919.1_CTG14426.1	56307964	56661752	55.084
Tu1	CTG6880.1	56662752	56849892	55.084
Tu1	CTG1050.TUG.E0578.I14.scaffold9	56850892	56875750	55.084
Tu1	CTG18599.2.TUG.H0245.O03.scaffold2	56876750	56917934	55.084
Tu1	CTG18599.2	56918934	56970223	55.084
Tu1	CTG12660.2	56971223	57093781	55.084
Tu1	CTG17884.1	57094781	57198725	55.084
Tu1	CTG3033.TUG.H0365.I20.scaffold2	57199725	57322452	55.084
Tu1	CTG1877.3.TUG.E0829.K16.scaffold26	57323452	57336310	55.084
Tu1	CTG15033.1_CTG10647.1	57337310	57665001	55.084
Tu1	CTG9941.1	57666001	57870960	55.084
Tu1	CTG10991.1	57871960	58033657	55.084
Tu1	CTG4302.1	58034657	58190684	55.084
Tu1	CTG11249.TUG.H0226.N17.scaffold2_CTG11249.1_CTG10332.TUG.H0034.J24.scaffold3	58191684	58346437	55.084
Tu1	CTG1877.3.TUG.E0829.K16.scaffold4	58347437	58382580	55.084
Tu1	CTG5989.TUG.H0370.E24.scaffold4	58383580	58402380	55.084
Tu1	CTG3000.TUG.E0578.G06.scaffold9	58403380	58420531	55.084
Tu1	CTG1997.2	58421531	58704921	55.717
Tu1	CTG438.1	58705921	59070573	55.717
Tu1	CTG18932.2	59071573	59231211	55.717
Tu1	CTG8686.1.TUG.H0005.B11.scaffold2	59232211	59251903	55.717
Tu1	CTG12315.1	59252903	59419813	55.928
Tu1	CTG1130.2	59420813	59617263	55.928
Tu1	CTG4302.2	59618263	59852600	55.928
Tu1	CTG17021.TUG.H0351.G17.scaffold1	59853600	59926337	55.928
Tu1	CTG18170.1	59927337	60022161	55.928
Tu1	CTG13493.TUG.H0293.M17.scaffold1	60023161	60138920	55.928
Tu1	CTG12167.2	60139920	60261354	55.928
Tu1	CTG10332.1	60262354	60429998	55.928
Tu1	CTG5313.1_CTG9404.1_CTG9804.1	60430998	60927657	56.139
Tu1	CTG5233.1	60928657	61071132	56.139
Tu1	CTG4229.TUG.M1067.M01.scaffold2	61072132	61097052	56.139
Tu1	CTG1877.3.TUG.E0829.K16.scaffold13	61098052	61115744	56.139
Tu1	CTG3000.TUG.E0578.G06.scaffold27	61116744	61127108	56.139
Tu1	CTG3000.TUG.E0578.G06.scaffold6	61128108	61147613	56.139
Tu1	CTG3000.TUG.E0578.G06.scaffold20	61148613	61161133	56.139
Tu1	CTG1877.3.TUG.E0829.K16.scaffold22	61162133	61175280	56.139
Tu1	CTG18912.1_CTG11755.1_CTG16407.1	61176280	61419966	56.139
Tu1	CTG2033.1_CTG18860.1_CTG18932.1	61420966	61827676	56.139
Tu1	CTG8211.TUG.H0348.F17.scaffold28	61828676	61840281	56.139
Tu1	CTG3000.TUG.E0578.G06.scaffold10	61841281	61857444	56.139
Tu1	CTG11685.1.TUG.E0816.G21.scaffold2	61858444	61927374	56.139
Tu1	CTG11534.1	61928374	62211601	56.139
Tu1	CTG7738.1_CTG12257.1_CTG12173.1_CTG17249.1	62212601	62810504	58.461
Tu1	CTG19007.1_CTG8743.1_CTG9564.1	62811504	63357366	58.461
Tu1	CTG6955.1	63358366	63594320	58.461
Tu1	CTG10429.1	63595320	63694246	58.461
Tu1	CTG5277.1	63695246	64036410	58.461
Tu1	CTG12760.1_CTG17659.TUG.H0089.D20.scaffold1_CTG17659.1	64037410	64399963	58.461
Tu1	CTG9838.1	64400963	64554299	58.461
Tu1	CTG12806.2	64555299	64705779	58.461
Tu1	CTG5859.2	64706779	65000237	58.461
Tu1	CTG5402.2_CTG15070.1_CTG3029.1	65001237	65599130	58.461
Tu1	CTG5402.1	65600130	65718790	58.461
Tu1	CTG7836.1	65719790	65974938	58.461
Tu1	CTG4913.2	65975938	66109423	58.461
Tu1	CTG4913.3	66110423	66310232	58.461
Tu1	CTG2961.1_CTG10943.1	66311232	66614324	58.461
Tu1	CTG12021.TUG.E0737.C03.scaffold11	66615324	66628109	58.461
Tu1	CTG12021.TUG.E0737.C03.scaffold8	66629109	66644413	58.461
Tu1	CTG19498.1.TUG.M0983.F23.scaffold2	66645413	66687799	58.461
Tu1	CTG18805.1_CTG3969.TUG.E0829.K18.scaffold8	66688799	66819840	58.461
Tu1	CTG19704.TUG.H0066.E21.scaffold4	66820840	66866709	58.461
Tu1	CTG9878.TUG.H0427.G20.scaffold1_CTG9878.1	66867709	67067887	58.461
Tu1	CTG2757.TUG.E0739.M05.scaffold9	67068887	67096081	58.461
Tu1	CTG4415.2	67097081	67221224	58.461
Tu1	CTG12523.1.TUG.E0512.K18.scaffold2	67222224	67244349	58.461
Tu1	CTG17001.1	67245349	67371122	58.461
Tu1	CTG2163.TUG.H0394.E13.scaffold2_CTG5916.1	67372122	67726781	58.461
Tu1	CTG15034.1	67727781	67839156	58.461
Tu1	CTG2281.1_CTG2027.1	67840156	68204773	58.461
Tu1	CTG664.TUG.E0847.F07.scaffold3	68205773	68234595	58.461
Tu1	CTG8147.1	68235595	68323415	58.461
Tu1	CTG1588.1.TUG.H0408.G22.scaffold5	68324415	68398029	58.461
Tu1	CTG13552.1_CTG11565.1	68399029	68649655	58.461
Tu1	CTG1588.1.TUG.H0408.G22.scaffold28	68650655	68661618	58.461
Tu1	CTG1588.1.TUG.H0408.G22.scaffold14	68662618	68694239	58.461
Tu1	CTG18940.1	68695239	68807934	58.461
Tu1	CTG3244.TUG.E0789.O09.scaffold12	68808934	68828639	58.461
Tu1	CTG4666.1	68829639	69192495	58.461
Tu1	CTG6471.1_CTG8924.1	69193495	69744935	58.461
Tu1	CTG3357.1_CTG20484.1_CTG3614.1	69745935	70336637	58.461
Tu1	CTG12801.1	70337637	70530985	58.883
Tu1	CTG12791.1_CTG8850.1	70531985	70865863	58.883
Tu1	CTG2157.1	70866863	71031246	58.883
Tu1	CTG1199.1_CTG2157.TUG.H0046.A06.scaffold1	71032246	71358448	58.883
Tu1	CTG6166.1_CTG10062.1	71359448	71686526	58.883
Tu1	CTG1588.1.TUG.H0408.G22.scaffold15	71687526	71717509	58.883
Tu1	CTG12701.1_CTG19540.3	71718509	72612978	58.883
Tu1	CTG8656.1_CTG17690.1	72613978	72843443	58.883
Tu1	CTG16429.TUG.M1079.O13.scaffold4	72844443	72863151	58.883
Tu1	CTG10888.1	72864151	73127199	58.883
Tu1	CTG2021.2_CTG9878.TUG.E0564.F24.scaffold2	73128199	73673634	58.883
Tu1	CTG1588.1.TUG.H0408.G22.scaffold4	73674634	73804929	58.883
Tu1	CTG11200.TUG.E0739.D03.scaffold13	73805929	73823704	58.883
Tu1	CTG18251.1.TUG.H0178.E03.scaffold2	73824704	73856713	58.883
Tu1	CTG18251.1	73857713	73894216	58.883
Tu1	CTG20461.1	73895216	73974248	58.883
Tu1	CTG12671.TUG.E0731.G03.scaffold19	73975248	73991192	58.883
Tu1	CTG3566.1.TUG.H0331.E13.scaffold7	73992192	74019774	58.883
Tu1	CTG8454.TUG.H0283.N09.scaffold2	74020774	74037283	58.883
Tu1	CTG3566.1.TUG.H0331.E13.scaffold5	74038283	74079223	58.883
Tu1	CTG4048.TUG.E0699.G24.scaffold4	74080223	74105066	58.883
Tu1	CTG4048.TUG.E0699.G24.scaffold2	74106066	74149704	58.883
Tu1	CTG8823.TUG.E0741.D24.scaffold10	74150704	74163700	58.883
Tu1	CTG13625.TUG.M1122.H16.scaffold2	74164700	74220979	58.883
Tu1	CTG8924.2	74221979	74322554	58.883
Tu1	CTG10137.1	74323554	74560320	59.305
Tu1	CTG14336.1_CTG17232.1_CTG17232.TUG.H0027.M10.scaffold2_CTG7347.TUG.E0498.B09.scaffold5	74561320	74864111	59.305
Tu1	CTG20263.1	74865111	75252309	59.727
Tu1	CTG3244.TUG.E0789.O09.scaffold18	75253309	75268215	59.727
Tu1	CTG13314.1.TUG.E0658.E19.scaffold2	75269215	75304798	59.727
Tu1	CTG8211.1_CTG5009.1_CTG13625.1_CTG14125.1	75305798	75789484	59.727
Tu1	CTG10241.1	75790484	76051009	59.727
Tu1	CTG3636.1	76052009	76260629	59.727
Tu1	CTG1829.TUG.E0512.J01.scaffold3	76261629	76284660	59.727
Tu1	CTG20127.1_CTG605.1	76285660	76942905	59.727
Tu1	CTG1829.1	76943905	77221589	59.727
Tu1	CTG3000.TUG.E0578.G06.scaffold19	77222589	77235380	59.727
Tu1	CTG1877.3.TUG.E0829.K16.scaffold21	77236380	77249549	59.727
Tu1	CTG3401.TUG.E0707.G21.scaffold2	77250549	77263311	59.727
Tu1	CTG2223.1	77264311	77520938	59.727
Tu1	CTG11060.1	77521938	77670928	59.727
Tu1	CTG12523.1.TUG.E0512.K18.scaffold3	77671928	77685578	59.727
Tu1	CTG8211.TUG.H0348.F17.scaffold8	77686578	77712138	59.727
Tu1	CTG1829.2	77713138	77754888	59.727
Tu1	CTG19589.TUG.H0005.B15.scaffold13	77755888	77846385	59.727
Tu1	CTG3838.1.TUG.M1081.L24.scaffold2	77847385	77887768	59.727
Tu1	CTG11295.1_CTG7242.1	77888768	78292120	59.727
Tu1	CTG8686.2_CTG16426.1	78293120	78558802	59.727
Tu1	CTG3401.1	78559802	78863887	59.727
Tu1	CTG15883.TUG.M1004.G24.scaffold1	78864887	79019197	59.727
Tu1	CTG5373.1_CTG2511.1_CTG5110.1	79020197	79852981	60.36
Tu1	CTG587.1	79853981	80522999	60.36
Tu1	CTG8968.1	80523999	80618463	60.36
Tu1	CTG10978.1_CTG4415.1	80619463	81037146	60.36
Tu1	CTG11060.2	81038146	81230220	60.36
Tu1	CTG15189.1	81231220	81337677	60.36
Tu1	CTG10241.TUG.H0289.K13.scaffold2	81338677	81353287	60.36
Tu1	CTG518.1_CTG8049.TUG.E0749.F20.scaffold1	81354287	81645689	60.36
Tu1	CTG20587.1_CTG19421.1_CTG12679.TUG.E0843.E17.scaffold2_CTG12679.1	81646689	82036360	60.36
Tu1	CTG18738.TUG.M0976.M14.scaffold1_CTG11690.1	82037360	82289157	60.36
Tu1	CTG19365.1	82290157	82440470	60.36
Tu1	CTG19366.1_CTG19980.2	82441470	82732682	60.36
Tu1	CTG3524.TUG.H0315.N04.scaffold2_CTG19367.1_CTG1057.1_CTG19369.TUG.E0674.P08.scaffold1_CTG19980.1	82733682	83658966	60.36
Tu1	CTG3524.1_CTG2280.1	83659966	84245846	60.36
Tu1	CTG4237.1	84246846	84398821	60.36
Tu1	CTG1829.TUG.E0512.J01.scaffold2	84399821	84424493	60.36
Tu1	CTG10916.1_CTG10916.TUG.E0603.B03.scaffold2	84425493	84542426	60.36
Tu1	CTG8597.TUG.E0739.K16.scaffold16	84543426	84557834	60.36
Tu1	CTG14961.2	84558834	84701813	60.36
Tu1	CTG15693.1	84702813	84853488	60.36
Tu1	CTG16457.1	84854488	84984768	60.36
Tu1	CTG15693.1.TUG.E0654.O13.scaffold3	84985768	84996641	60.36
Tu1	CTG7562.1	84997641	85107504	60.36
Tu1	CTG984.1_CTG18700.1_CTG17511.1	85108504	85457409	60.36
Tu1	CTG15864.2.TUG.E0700.H19.scaffold2	85458409	85501077	60.36
Tu1	CTG14446.1	85502077	85621177	60.36
Tu1	CTG13187.2	85622177	85761485	60.36
Tu1	CTG12958.1_CTG15864.1	85762485	86083659	60.36
Tu1	CTG14074.2.TUG.E0588.O11.scaffold2	86084659	86136738	60.36
Tu1	CTG7242.TUG.E0686.C04.scaffold2	86137738	86149260	60.36
Tu1	CTG3630.TUG.E0827.M03.scaffold19	86150260	86163649	60.36
Tu1	CTG14507.1_CTG13916.2_CTG14507.TUG.H0086.A10.scaffold2_CTG7063.1	86164649	86558644	60.36
Tu1	CTG2052.1	86559644	86592906	60.36
Tu1	CTG2800.1_CTG12352.1	86593906	86872946	60.36
Tu1	CTG10044.1_CTG10533.1_CTG10044.2_CTG8831.1_CTG14168.1	86873946	87522427	60.36
Tu1	CTG7548.1	87523427	87720613	60.36
Tu1	CTG1106.TUG.H0185.K12.scaffold7	87721613	87739936	60.36
Tu1	CTG8585.1	87740936	87900361	60.36
Tu1	CTG10464.1_CTG17847.1	87901361	88096868	60.36
Tu1	CTG16011.1.TUG.E0665.M11.scaffold4	88097868	88121779	60.36
Tu1	CTG4229.2_CTG16128.1	88122779	88847828	60.36
Tu1	CTG1588.1.TUG.H0408.G22.scaffold29	88848828	88858913	60.36
Tu1	CTG16429.TUG.M1079.O13.scaffold5	88859913	88872366	60.36
Tu1	CTG11242.1_CTG4229.1	88873366	89414134	60.36
Tu1	CTG18617.1_CTG11046.1	89415134	89642439	60.36
Tu1	CTG15812.2	89643439	89720573	60.36
Tu1	CTG14356.1	89721573	89802217	60.36
Tu1	CTG14356.TUG.H0071.C15.scaffold2_CTG3098.1	89803217	90037650	60.36
Tu1	CTG5958.2	90038650	90130716	60.36
Tu1	CTG9828.1.TUG.E0494.L19.scaffold2	90131716	90179988	60.36
Tu1	CTG415.1	90180988	90662525	60.36
Tu1	CTG19718.1_CTG4755.1	90663525	91171444	60.36
Tu1	CTG2163.1	91172444	91383824	60.36
Tu1	CTG8211.TUG.H0348.F17.scaffold10	91384824	91409294	60.36
Tu1	CTG3000.1	91410294	91608557	60.36
Tu1	CTG14177.TUG.E0935.O09.scaffold4	91609557	91636168	60.36
Tu1	CTG10295.1_CTG2974.1	91637168	92212156	60.36
Tu1	CTG6591.2_CTG18306.2	92213156	92463536	60.36
Tu1	CTG6204.1	92464536	92748859	60.36
Tu1	CTG3244.TUG.E0789.O09.scaffold2	92749859	92786110	60.36
Tu1	CTG5398.TUG.H0129.L19.scaffold2_CTG1985.TUG.H0323.B04.scaffold2_CTG2258.1_CTG5398.1	92787110	93145487	60.36
Tu1	CTG2258.2	93146487	93315658	60.993
Tu1	CTG17291.1_CTG15239.1	93316658	93486578	60.993
Tu1	CTG5985.1	93487578	93774178	60.993
Tu1	CTG3412.2	93775178	94002311	60.993
Tu1	CTG11895.1_CTG7548.2	94003311	94265322	60.993
Tu1	CTG2138.2	94266322	94515893	60.993
Tu1	CTG15867.1	94516893	94664072	60.993
Tu1	CTG1968.1_CTG1968.TUG.H0202.H03.scaffold1	94665072	94911467	60.993
Tu1	CTG994.1_CTG19572.1_CTG20085.1_CTG6633.1	94912467	95535248	60.993
Tu1	CTG1877.3.TUG.E0829.K16.scaffold5	95536248	95568161	60.993
Tu1	CTG1877.3.TUG.E0829.K16.scaffold15	95569161	95585637	60.993
Tu1	CTG5958.2.TUG.H0030.K05.scaffold2	95586637	95610211	60.993
Tu1	CTG8049.1	95611211	95689572	60.993
Tu1	CTG5745.TUG.H0354.N05.scaffold2	95690572	95743139	60.993
Tu1	CTG3244.TUG.E0789.O09.scaffold25	95744139	95754599	60.993
Tu1	CTG19980.TUG.H0044.G04.scaffold2	95755599	95776217	60.993
Tu1	CTG6875.1	95777217	95921367	60.993
Tu1	CTG5110.2	95922367	96063018	60.993
Tu1	CTG2117.2_CTG2853.TUG.E0736.I14.scaffold42	96064018	96203201	60.993
Tu1	CTG11766.1	96204201	96336841	60.993
Tu1	CTG4171.1.TUG.E0568.F24.scaffold3	96337841	96352350	60.993
Tu1	CTG18205.TUG.M1069.H02.scaffold2	96353350	96403761	60.993
Tu1	CTG3407.TUG.E0811.G05.scaffold2	96404761	96491310	60.993
Tu1	CTG11426.TUG.E0741.K22.scaffold9	96492310	96524890	60.993
Tu1	CTG635.TUG.H0283.C23.scaffold4	96525890	96537975	60.993
Tu1	CTG1658.1	96538975	97303830	60.993
Tu1	CTG10701.2_CTG9696.1_CTG17988.2	97304830	97585384	60.993
Tu1	CTG2853.TUG.E0736.I14.scaffold35_CTG18645.1	97586384	97720518	60.993
Tu1	CTG10922.1_CTG4443.1_CTG5837.1_CTG6233.1	97721518	98819228	60.993
Tu1	CTG19613.1_CTG1277.1	98820228	99500597	60.993
Tu1	CTG6812.TUG.E0518.I21.scaffold2_CTG16510.2_CTG5560.1	99501597	99791069	60.993
Tu1	CTG12165.2_CTG14187.1_CTG2023.2	99792069	100048327	60.993
Tu1	CTG6139.TUG.H0452.P16.scaffold23	100049327	100065969	60.993
Tu1	CTG8722.1_CTG6833.1_CTG15528.1	100066969	100519975	60.993
Tu1	CTG7020.2_CTG9494.2	100520975	100773089	60.993
Tu1	CTG1191.TUG.H0283.G17.scaffold16	100774089	100873749	60.993
Tu1	CTG20502.1_CTG20503.1_CTG16043.1	100874749	101152390	60.993
Tu1	CTG14326.1_CTG10030.1	101153390	101428021	60.993
Tu1	CTG19369.1	101429021	101444449	60.993
Tu1	CTG14379.1	101445449	101587890	60.993
Tu1	CTG7334.TUG.H0222.C20.scaffold1_CTG7334.1_CTG13601.1_CTG6423.1	101588890	102075376	60.993
Tu1	CTG14433.1	102076376	102241798	60.993
Tu1	CTG3351.1_CTG452.1	102242798	102659668	60.993
Tu1	CTG452.2_CTG16026.TUG.H0423.N23.scaffold1_CTG18353.1	102660668	102893783	61.415
Tu1	CTG16026.1	102894783	103029802	61.415
Tu1	CTG5361.TUG.E0743.I09.scaffold2	103030802	103110748	61.415
Tu1	CTG17300.1.TUG.E0835.F22.scaffold2	103111748	103146084	61.415
Tu1	CTG17300.1	103147084	103227109	61.415
Tu1	CTG3934.1	103228109	103448777	61.415
Tu1	CTG2562.1	103449777	103600158	61.415
Tu1	CTG2052.TUG.M1126.I15.scaffold1	103601158	103641429	61.415
Tu1	CTG11426.TUG.E0741.K22.scaffold25	103642429	103662264	61.415
Tu1	CTG7554.1	103663264	103778488	61.415
Tu1	CTG8211.TUG.H0348.F17.scaffold17	103779488	103797647	61.415
Tu1	CTG8239.TUG.E0821.M22.scaffold11	103798647	103818085	61.415
Tu1	CTG10034.1	103819085	104001709	61.415
Tu1	CTG3328.TUG.E0528.E20.scaffold2	104002709	104058330	61.415
Tu1	CTG3328.TUG.E0528.E20.scaffold3	104059330	104093406	61.415
Tu1	CTG1588.1.TUG.H0408.G22.scaffold12	104094406	104130477	61.415
Tu1	CTG11841.TUG.E0749.B08.scaffold3	104131477	104163508	61.415
Tu1	CTG580.TUG.M1079.K03.scaffold19	104164508	104175002	61.415
Tu1	CTG1588.1.TUG.H0408.G22.scaffold8	104176002	104226406	61.415
Tu1	CTG1588.1.TUG.H0408.G22.scaffold6	104227406	104293132	61.415
Tu1	CTG17767.TUG.E0484.E06.scaffold17	104294132	104310267	61.415
Tu1	CTG17767.TUG.E0484.E06.scaffold9	104311267	104332978	61.415
Tu1	CTG12265.TUG.E0593.C19.scaffold2	104333978	104351973	61.415
Tu1	CTG14548.1	104352973	104556648	61.415
Tu1	CTG2450.1_CTG17746.2	104557648	105141036	61.415
Tu1	CTG3056.1	105142036	105380737	61.415
Tu1	CTG10034.TUG.E0894.C13.scaffold2	105381737	105451445	61.415
Tu1	CTG16710.1_CTG1588.TUG.E0686.B05.scaffold1_CTG5479.1	105452445	105894668	62.259
Tu1	CTG8623.1	105895668	106091829	62.259
Tu1	CTG2023.1	106092829	106551230	62.259
Tu1	CTG1588.2	106552230	106691914	62.259
Tu1	CTG18618.1	106692914	106778956	62.259
Tu1	CTG3244.TUG.E0789.O09.scaffold20	106779956	106793241	62.259
Tu1	CTG5745.TUG.H0354.N05.scaffold3	106794241	106816357	62.259
Tu1	CTG9259.1	106817357	107081787	62.259
Tu1	CTG16429.1	107082787	107246445	62.259
Tu1	CTG3015.2.TUG.H0233.D18.scaffold2_CTG9395.2_CTG3015.2_CTG9395.2.TUG.H0147.G06.scaffold2	107247445	107472879	62.259
Tu1	CTG11546.2	107473879	107567674	62.259
Tu1	CTG3970.TUG.H0286.J16.scaffold2	107568674	107591423	62.259
Tu1	CTG17767.1_CTG13089.1	107592423	107820117	62.259
Tu1	CTG16641.1	107821117	107928764	62.259
Tu1	CTG5989.2.TUG.E0565.H18.scaffold5	107929764	107952959	62.259
Tu1	CTG1877.3.TUG.E0829.K16.scaffold16	107953959	107969223	62.259
Tu1	CTG8211.TUG.H0348.F17.scaffold16	107970223	107988477	62.259
Tu1	CTG1877.3.TUG.E0829.K16.scaffold10	107989477	108011812	62.259
Tu1	CTG3647.1_CTG3647.2	108012812	108482485	62.259
Tu1	CTG19065.1	108483485	108627244	62.259
Tu1	CTG4234.1_CTG4890.1_CTG13245.1	108628244	109324878	62.259
Tu1	CTG15925.1_CTG12341.1_CTG16404.1_CTG497.1	109325878	110037749	62.259
Tu1	CTG2117.1_CTG11573.1	110038749	110385750	62.259
Tu1	CTG11294.1	110386750	110495630	62.259
Tu1	CTG5989.3_CTG6990.1_CTG6990.2	110496630	110875993	62.259
Tu1	CTG15328.1	110876993	111014910	62.47
Tu1	CTG1294.TUG.M1059.O23.scaffold1	111015910	111101928	62.47
Tu1	CTG4533.TUG.H0315.N01.scaffold2	111102928	111120865	62.47
Tu1	CTG9494.1_CTG8558.2_CTG8558.1_CTG18171.2_CTG4846.1	111121865	111708107	62.47
Tu1	CTG1272.TUG.H0083.K20.scaffold1	111709107	111739339	62.47
Tu1	CTG17767.TUG.E0484.E06.scaffold18	111740339	111755808	62.47
Tu1	CTG15328.TUG.E0633.F06.scaffold2_CTG3026.1	111756808	112038840	62.47
Tu1	CTG3000.TUG.E0578.G06.scaffold13	112039840	112054790	62.47
Tu1	CTG3000.TUG.E0578.G06.scaffold4	112055790	112083220	62.47
Tu1	CTG20408.1	112084220	112489435	62.47
Tu1	CTG19738.1	112490435	112664670	62.47
Tu1	CTG12165.1	112665670	112806203	62.47
Tu1	CTG8703.2	112807203	113054841	62.47
Tu1	CTG18026.1	113055841	113197543	62.47
Tu1	CTG4047.2	113198543	113567635	62.47
Tu1	CTG11315.1_CTG1165.1	113568635	114001890	62.47
Tu1	CTG6997.1_CTG9547.1	114002890	114303924	62.47
Tu1	CTG5361.1	114304924	114489252	62.47
Tu1	CTG3941.2	114490252	114617964	62.47
Tu1	CTG4533.1_CTG10463.1	114618964	115040203	62.47
Tu1	CTG5723.TUG.E0811.H20.scaffold4	115041203	115059662	62.47
Tu1	CTG1101.3_CTG1101.TUG.H0411.P07.scaffold1	115060662	115508512	63.314
Tu1	CTG13452.1	115509512	115698771	63.314
Tu1	CTG2569.2	115699771	115938915	63.314
Tu1	CTG9191.1_CTG4652.1	115939915	116239362	63.314
Tu1	CTG6069.1	116240362	116490433	63.314
Tu1	CTG186.1_CTG186.TUG.M0973.A06.scaffold2	116491433	116609324	63.314
Tu1	CTG6068.1	116610324	116795264	63.314
Tu1	CTG19498.3	116796264	117195463	63.314
Tu1	CTG4636.1	117196463	117408071	63.314
Tu1	CTG15285.2	117409071	117536127	63.314
Tu1	CTG6507.1	117537127	117700244	63.314
Tu1	CTG1356.3	117701244	117818674	63.314
Tu1	CTG1356.1	117819674	118142352	63.314
Tu1	CTG20447.1.TUG.H0455.F18.scaffold2	118143352	118153673	63.314
Tu1	CTG10416.TUG.E0658.G16.scaffold2	118154673	118245767	63.314
Tu1	CTG3000.TUG.E0578.G06.scaffold12	118246767	118261977	63.314
Tu1	CTG1877.3.TUG.E0829.K16.scaffold6	118262977	118290031	63.314
Tu1	CTG3509.2	118291031	118415197	63.314
Tu1	CTG5440.1	118416197	118625850	63.314
Tu1	CTG5386.1_CTG2563.TUG.H0359.K03.scaffold2	118626850	118766825	63.314
Tu1	CTG5097.1	118767825	118876420	63.314
Tu1	CTG8774.1_CTG16867.1	118877420	119086341	63.314
Tu1	CTG19891.1_CTG12726.TUG.H0335.E16.scaffold1	119087341	119263249	63.314
Tu1	CTG7321.1	119264249	119432952	63.314
Tu1	CTG1754.1	119433952	120119684	63.314
Tu1	CTG3302.TUG.E0618.P20.scaffold2	120120684	120135507	63.314
Tu1	CTG664.TUG.H0093.F09.scaffold2	120136507	120148917	63.314
Tu1	CTG17224.TUG.E0854.G24.scaffold1	120149917	120205793	63.314
Tu1	CTG4196.TUG.H0464.G09.scaffold2	120206793	120262309	63.314
Tu1	CTG1614.2	120263309	120504030	63.314
Tu1	CTG1614.3_CTG742.1_CTG1439.1_CTG18867.2	120505030	121660426	63.314
Tu1	CTG12040.1	121661426	121778703	63.314
Tu1	CTG7211.1	121779703	122050141	63.314
Tu1	CTG12382.TUG.H0296.O08.scaffold1_CTG11020.1_CTG19617.TUG.H0186.G17.scaffold1	122051141	122388865	63.314
Tu1	CTG8006.TUG.E0605.P05.scaffold2	122389865	122413894	63.314
Tu1	CTG1125.1	122414894	123267650	63.314
Tu1	CTG1125.2_CTG946.1_CTG826.1	123268650	124495646	63.314
Tu1	CTG11433.1	124496646	124585555	63.314
Tu1	CTG4108.1	124586555	124775864	63.314
Tu1	CTG767.1	124776864	124933930	63.314
Tu1	CTG12503.1_CTG1294.1_CTG9731.1_CTG767.2	124934930	125477887	63.314
Tu1	CTG3244.TUG.E0789.O09.scaffold15	125478887	125496992	63.314
Tu1	CTG17615.1_CTG12984.2	125497992	125736327	63.314
Tu1	CTG1614.1	125737327	125924197	63.314
Tu1	CTG2017.1	125925197	126189108	63.314
Tu1	CTG14323.2	126190108	126333243	63.314
Tu1	CTG15920.1_CTG16458.1	126334243	126435250	63.314
Tu1	CTG3538.2	126436250	126584481	63.314
Tu1	CTG4004.TUG.H0311.E16.scaffold2	126585481	126634441	63.314
Tu1	CTG19952.1	126635441	126936029	63.314
Tu1	CTG7555.TUG.E0761.C16.scaffold4	126937029	126954815	63.314
Tu1	CTG2138.1	126955815	127093119	63.314
Tu1	CTG2890.TUG.E0560.F15.scaffold14	127094119	127105846	63.314
Tu1	CTG181.TUG.E0778.B24.scaffold2	127106846	127183494	63.314
Tu1	CTG13217.TUG.M1057.G02.scaffold2	127184494	127210861	63.314
Tu1	CTG19256.3	127211861	127230248	63.314
Tu1	CTG1215.TUG.M1070.D20.scaffold2	127231248	127267616	63.314
Tu1	CTG4262.1_CTG2322.TUG.H0250.D01.scaffold2	127268616	127708006	63.314
Tu1	CTG311.1	127709006	128142091	63.314
Tu1	CTG311.2	128143091	128485630	63.314
Tu1	CTG311.3_CTG15329.1_CTG15786.1_CTG6222.1_CTG13590.1_CTG17828.1_CTG5745.1	128486630	129611726	63.314
Tu1	CTG20657.2_CTG19486.1	129612726	129932452	63.314
Tu1	CTG20597.1	129933452	130211916	63.314
Tu1	CTG592.1	130212916	130828153	63.314
Tu1	CTG1239.1	130829153	131708101	63.314
Tu1	CTG743.2	131709101	132293338	63.314
Tu1	CTG4430.1	132294338	132435010	63.314
Tu1	CTG201.1_CTG743.1	132436010	133311745	63.314
Tu1	CTG5577.1	133312745	133609374	63.314
Tu1	CTG2488.1	133610374	133940779	63.314
Tu1	CTG6206.1_CTG12140.1	133941779	134296544	63.314
Tu1	CTG3244.TUG.E0789.O09.scaffold19	134297544	134312411	63.314
Tu1	CTG6708.1	134313411	134417576	63.314
Tu1	CTG13717.TUG.M0939.P13.scaffold2_CTG13717.TUG.M1102.A18.scaffold2	134418576	134458544	63.314
Tu1	CTG14323.1	134459544	134594389	63.314
Tu1	CTG17012.1_CTG3033.1_CTG15427.1	134595389	134939077	63.314
Tu1	CTG19452.1_CTG6439.2	134940077	135121320	63.314
Tu1	CTG8408.1_CTG5089.1_CTG3202.1	135122320	135548835	63.314
Tu1	CTG2410.TUG.H0407.F16.scaffold8	135549835	135587160	63.314
Tu1	CTG15381.1.TUG.H0319.L06.scaffold2	135588160	135604490	63.314
Tu1	CTG3000.TUG.E0578.G06.scaffold5	135605490	135627643	63.314
Tu1	CTG3000.TUG.E0578.G06.scaffold17	135628643	135642449	63.314
Tu1	CTG20408.TUG.H0466.B05.scaffold2	135643449	135687543	63.314
Tu1	CTG5989.2.TUG.E0565.H18.scaffold3	135688543	135714039	63.314
Tu1	CTG9135.1	135715039	135871378	63.314
Tu1	CTG3798.TUG.H0273.C05.scaffold1	135872378	136023713	63.314
Tu1	CTG463.1_CTG3798.1_CTG19662.1	136024713	137040936	63.314
Tu1	CTG3247.1	137041936	137215632	63.314
Tu1	CTG635.1_CTG635.2	137216632	137626830	63.314
Tu1	CTG2898.1	137627830	137770823	63.314
Tu1	CTG7443.TUG.E0806.N12.scaffold5	137771823	137787749	63.314
Tu1	CTG7446.1_CTG13347.1	137788749	138312437	63.314
Tu1	CTG9419.1	138313437	138537246	63.314
Tu1	CTG1155.1	138538246	138684968	63.314
Tu1	CTG9677.1	138685968	138841953	63.314
Tu1	CTG10441.TUG.H0453.D23.scaffold2	138842953	138904562	63.314
Tu1	CTG10648.1	138905562	139120179	63.314
Tu1	CTG3294.1	139121179	139600074	63.314
Tu1	CTG6544.1	139601074	139845548	63.314
Tu1	CTG7623.TUG.E0726.B04.scaffold1	139846548	139988570	63.314
Tu1	CTG6544.2	139989570	140093829	63.314
Tu1	CTG3538.3	140094829	140350298	63.314
Tu1	CTG20662.2	140351298	140669137	63.314
Tu1	CTG186.3	140670137	141374881	63.314
Tu1	CTG186.2	141375881	141901124	63.314
Tu1	CTG3202.2	141902124	142080542	63.314
Tu1	CTG18.1	142081542	142319948	63.314
Tu1	CTG1790.1_CTG3765.1	142320948	142716848	63.314
Tu1	CTG3557.1_CTG3004.1_CTG737.2	142717848	143221116	63.314
Tu1	CTG4679.1	143222116	143549324	63.314
Tu1	CTG1302.TUG.E0797.M09.scaffold1_CTG1302.TUG.E0474.A15.scaffold1	143550324	143678656	63.314
Tu1	CTG15300.1_CTG9321.1	143679656	143999568	63.314
Tu1	CTG4898.1_CTG18528.1_CTG15300.2	144000568	144200346	63.314
Tu1	CTG15622.TUG.E0647.O24.scaffold1	144201346	144318135	63.314
Tu1	CTG2480.2	144319135	144455605	63.314
Tu1	CTG13314.1.TUG.E0658.E19.scaffold4	144456605	144468551	63.314
Tu1	CTG7894.TUG.M1026.D16.scaffold3	144469551	144483371	63.314
Tu1	CTG4431.TUG.M1081.H06.scaffold2	144484371	144523252	63.314
Tu1	CTG7194.2.TUG.E0556.F14.scaffold2	144524252	144536819	63.314
Tu1	CTG5238.1	144537819	144682448	63.314
Tu1	CTG15285.1	144683448	144755542	63.314
Tu1	CTG7562.TUG.E0574.L08.scaffold5	144756542	144771881	63.314
Tu1	CTG18567.1	144772881	144882400	63.314
Tu1	CTG664.3	144883400	145012152	63.314
Tu1	CTG6372.1_CTG664.1_CTG664.2	145013152	145985266	63.314
Tu1	CTG7894.TUG.M1019.H23.scaffold1	145986266	146041240	63.314
Tu1	CTG1106.TUG.H0185.K12.scaffold30	146042240	146052893	63.314
Tu1	CTG1323.1	146053893	146517009	63.314
Tu1	CTG1106.2	146518009	147070107	63.314
Tu1	CTG255.TUG.E0576.M18.scaffold2	147071107	147082891	63.314
Tu1	CTG1215.1_CTG19605.4_CTG13191.1	147083891	147473592	63.314
Tu1	CTG17767.TUG.E0484.E06.scaffold20	147474592	147488734	63.314
Tu1	CTG7443.TUG.E0806.N12.scaffold12	147489734	147499950	63.314
Tu1	CTG7443.TUG.E0806.N12.scaffold10	147500950	147513315	63.314
Tu1	CTG2058.TUG.H0296.K06.scaffold9	147514315	147538526	63.314
Tu1	CTG18064.TUG.H0256.G17.scaffold1	147539526	147576278	63.314
Tu1	CTG2058.TUG.H0296.K06.scaffold41	147577278	147588789	63.314
Tu1	CTG4618.1.TUG.E0482.F12.scaffold34	147589789	147600819	63.314
Tu1	CTG2058.TUG.H0296.K06.scaffold30	147601819	147616765	63.314
Tu1	CTG2196.1	147617765	147833991	63.314
Tu1	CTG2196.2_CTG7443.1	147834991	148220527	63.314
Tu1	CTG991.TUG.H0286.M03.scaffold2	148221527	148233492	63.314
Tu1	CTG153.1	148234492	148500734	63.314
Tu1	CTG2480.4	148501734	148661823	63.314
Tu1	CTG10411.1_CTG6868.2	148662823	148867054	63.314
Tu1	CTG7458.2	148868054	149018120	63.314
Tu1	CTG3756.1	149019120	149137033	63.314
Tu1	CTG19738.2_CTG19737.1	149138033	149421358	63.314
Tu1	CTG7218.TUG.M0941.I03.scaffold1	149422358	149465528	63.314
Tu1	CTG2053.TUG.E0512.D01.scaffold2	149466528	149512676	63.314
Tu1	CTG909.1	149513676	149654962	63.314
Tu1	CTG5723.TUG.E0811.H20.scaffold2	149655962	149679307	63.314
Tu1	CTG5723.TUG.E0811.H20.scaffold11	149680307	149694469	63.314
Tu1	CTG15676.1.TUG.E0484.B05.scaffold4	149695469	149723406	63.314
Tu1	CTG7147.TUG.E0667.G10.scaffold34	149724406	149734992	63.314
Tu1	CTG14328.2	149735992	149844302	63.314
Tu1	CTG5935.1_CTG2204.1	149845302	150134799	63.314
Tu1	CTG4431.TUG.M1081.H06.scaffold6	150135799	150164920	63.314
Tu1	CTG5482.2	150165920	150259251	63.314
Tu1	CTG3244.1	150260251	150346393	63.314
Tu1	CTG6898.1	150347393	150550962	63.314
Tu1	CTG2322.1	150551962	150753979	63.314
Tu1	CTG13078.TUG.M0993.N18.scaffold1	150754979	150865525	63.314
Tu1	CTG4171.2	150866525	151217086	63.314
Tu1	CTG15819.1.TUG.H0020.E23.scaffold16	151218086	151230234	63.314
Tu1	CTG18815.1	151231234	151313926	63.314
Tu1	CTG15920.TUG.E0641.H02.scaffold2	151314926	151327849	63.314
Tu1	CTG5120.2_CTG5120.2.TUG.H0331.H22.scaffold2_CTG10869.1	151328849	151573071	63.314
Tu1	CTG5097.2	151574071	151710157	63.314
Tu1	CTG6925.1	151711157	151968070	63.314
Tu1	CTG13577.1.TUG.E0653.J14.scaffold2	151969070	152065311	63.314
Tu1	CTG19605.3	152066311	152252449	63.314
Tu1	CTG4652.TUG.E0663.J18.scaffold2	152253449	152340681	63.314
Tu1	CTG16383.1	152341681	152448308	63.314
Tu1	CTG7555.TUG.E0761.C16.scaffold2	152449308	152511501	63.314
Tu1	CTG619.2	152512501	152675819	63.314
Tu1	CTG20502.2	152676819	152986486	63.314
Tu1	CTG1049.TUG.E0783.C08.scaffold2	152987486	153002753	63.314
Tu1	CTG6260.1.TUG.M0948.P18.scaffold4	153003753	153022371	63.314
Tu1	CTG4317.2	153023371	153161311	63.314
Tu1	CTG6964.TUG.E0605.J23.scaffold4	153162311	153204351	63.314
Tu1	CTG1531.1_CTG8409.1	153205351	153467007	63.314
Tu1	CTG20396.TUG.E0575.E13.scaffold41	153468007	153481275	63.314
Tu1	CTG19852.1_CTG19851.1	153482275	154058319	63.314
Tu1	CTG7235.TUG.E0729.I02.scaffold1_CTG11423.1	154059319	154388396	63.314
Tu1	CTG6275.1	154389396	154589884	63.314
Tu1	CTG20447.2.TUG.H0088.H24.scaffold2_CTG20447.1	154590884	154765617	63.314
Tu1	CTG20003.1_CTG19405.1_CTG475.1	154766617	155426247	63.314
Tu1	CTG2133.1_CTG7888.1	155427247	155750887	63.314
Tu1	CTG18992.2_CTG3579.1_CTG15060.1_CTG18096.2_CTG19481.1_CTG5474.1	155751887	157223935	63.314
Tu1	CTG5386.TUG.E0586.M23.scaffold2_CTG2053.1	157224935	157454723	63.314
Tu1	CTG11140.1	157455723	157593081	63.314
Tu1	CTG737.1	157594081	157842593	63.314
Tu1	CTG11439.1	157843593	158047488	63.314
Tu1	CTG1736.TUG.H0259.K02.scaffold4	158048488	158060027	63.314
Tu1	CTG1033.1	158061027	158339617	63.314
Tu1	CTG832.1_CTG2467.1_CTG5.1	158340617	159027656	63.314
Tu1	CTG832.2	159028656	159272963	63.314
Tu1	CTG8920.1_CTG17811.1	159273963	159521086	63.314
Tu1	CTG884.1	159522086	160022656	63.314
Tu1	CTG13739.1	160023656	160157542	63.314
Tu1	CTG13785.1	160158542	160258067	63.314
Tu1	CTG62.1	160259067	160450857	63.314
Tu1	CTG3346.1_CTG8619.1_CTG10575.1	160451857	161099268	63.314
Tu1	CTG19071.1_CTG6476.1	161100268	161417359	63.314
Tu1	CTG13281.2_CTG1203.4_CTG15885.2.TUG.E0612.N18.scaffold3_CTG6280.1	161418359	161777169	63.314
Tu1	CTG14021.2_CTG2296.2	161778169	161998418	63.314
Tu1	CTG255.2_CTG255.1	161999418	162208253	63.314
Tu1	CTG3970.1_CTG6850.2	162209253	162550934	63.314
Tu1	CTG2134.TUG.E0667.O15.scaffold29	162551934	162565411	63.314
Tu1	CTG9538.1	162566411	162662928	63.314
Tu1	CTG3018.3	162663928	162772554	63.314
Tu1	CTG1203.2.TUG.E0682.F16.scaffold2	162773554	162872094	63.314
Tu1	CTG13456.1_CTG14074.2	162873094	163157625	63.314
Tu1	CTG17300.2	163158625	163296315	63.314
Tu1	CTG6216.1	163297315	163389243	63.314
Tu1	CTG5238.TUG.H0061.J11.scaffold2	163390243	163440557	63.314
Tu1	CTG18311.TUG.M0995.C20.scaffold1_CTG667.1	163441557	163679442	63.314
Tu1	CTG20011.1	163680442	163745104	63.314
Tu1	CTG17501.2_CTG17501.1	163746104	163965537	63.314
Tu1	CTG1106.1	163966537	164040443	63.314
Tu1	CTG9837.1	164041443	164134252	63.314
Tu1	CTG1106.TUG.H0185.K12.scaffold10	164135252	164152490	63.314
Tu1	CTG4431.TUG.M1081.H06.scaffold26	164153490	164168446	63.314
Tu1	CTG8443.TUG.M1021.G03.scaffold2	164169446	164260586	63.314
Tu1	CTG6114.TUG.H0012.D22.scaffold2	164261586	164286556	63.314
Tu1	CTG2633.1	164287556	164423351	63.314
Tu1	CTG5317.1_CTG14209.1_CTG6114.1	164424351	164823778	63.314
Tu1	CTG9906.TUG.H0090.M19.scaffold2	164824778	164837513	63.314
Tu1	CTG11874.1	164838513	164961424	63.314
Tu1	CTG325.2	164962424	165201094	63.314
Tu1	CTG325.3	165202094	165474141	63.314
Tu1	CTG3294.TUG.E0606.I24.scaffold1	165475141	165576009	63.314
Tu1	CTG14919.TUG.H0376.P13.scaffold28	165577009	165595510	63.314
Tu1	CTG3408.1	165596510	165706022	63.314
Tu1	CTG12797.1	165707022	165854152	63.314
Tu1	CTG5384.1	165855152	165939292	63.314
Tu1	CTG18490.1	165940292	166003666	63.314
Tu1	CTG387.TUG.H0185.M23.scaffold2	166004666	166110885	63.314
Tu1	CTG10441.1	166111885	166328013	63.314
Tu1	CTG19142.1_CTG10799.2_CTG10163.1	166329013	166693164	63.314
Tu1	CTG3018.1	166694164	166948085	63.314
Tu1	CTG17767.TUG.E0484.E06.scaffold11	166949085	166969113	63.314
Tu1	CTG832.TUG.E0567.J14.scaffold2	166970113	166980257	63.314
Tu1	CTG17767.TUG.E0484.E06.scaffold12	166981257	167000301	63.314
Tu1	CTG2158.TUG.E0603.H16.scaffold1	167001301	167089540	63.314
Tu1	CTG1513.1	167090540	167379798	63.314
Tu1	CTG2287.1	167380798	167610885	63.314
Tu1	CTG11422.1	167611885	167810212	63.314
Tu1	CTG5482.4_CTG10946.1	167811212	168138552	63.314
Tu1	CTG12160.1_CTG1046.1	168139552	168561231	63.314
Tu1	CTG5518.1_CTG20567.1	168562231	169103673	63.314
Tu1	CTG19256.1_CTG4242.1_CTG1719.1_CTG15560.1_CTG14308.1	169104673	169788442	63.314
Tu1	CTG186.TUG.M1087.F05.scaffold1	169789442	169878064	63.314
Tu1	CTG20380.TUG.H0399.D16.scaffold2	169879064	169899491	63.314
Tu1	CTG13932.1_CTG9491.1	169900491	170147478	63.314
Tu1	CTG6260.1.TUG.M0948.P18.scaffold2	170148478	170259591	63.314
Tu1	CTG6621.TUG.H0195.L05.scaffold2	170260591	170275821	63.314
Tu1	CTG2134.TUG.H0192.P13.scaffold2	170276821	170293264	63.314
Tu1	CTG17453.1_CTG12802.1_CTG18707.2_CTG10.1	170294264	170979054	63.314
Tu1	CTG10.2	170980054	171265811	63.314
Tu1	CTG6159.1	171266811	171497985	63.314
Tu1	CTG14941.2_CTG13529.1	171498985	171776902	63.314
Tu1	CTG11181.1	171777902	171835435	63.314
Tu1	CTG7443.TUG.E0806.N12.scaffold2	171836435	171866500	63.314
Tu1	CTG19645.2	171867500	172036077	63.314
Tu1	CTG275.2_CTG19645.1	172037077	172588141	63.314
Tu1	CTG275.1	172589141	172910463	63.314
Tu1	CTG4542.1	172911463	173165349	63.314
Tu1	CTG3645.1_CTG16251.1	173166349	173421200	63.314
Tu1	CTG6091.TUG.E0831.F01.scaffold2	173422200	173442577	63.314
Tu1	CTG549.1	173443577	173617584	63.314
Tu1	CTG19027.1	173618584	173758891	63.314
Tu1	CTG5591.1	173759891	173858484	63.314
Tu1	CTG7634.1	173859484	174079354	63.314
Tu1	CTG16391.1	174080354	174169316	63.314
Tu1	CTG4262.TUG.M1085.G05.scaffold2	174170316	174275675	63.314
Tu1	CTG7562.TUG.E0574.L08.scaffold8	174276675	174290748	63.314
Tu1	CTG7562.TUG.E0574.L08.scaffold3	174291748	174312629	63.314
Tu1	CTG5948.1	174313629	174515920	63.314
Tu1	CTG9840.1_CTG5529.1	174516920	174886220	63.314
Tu1	CTG10675.1	174887220	175037697	63.314
Tu1	CTG16060.1_CTG5473.1_CTG16942.1	175038697	175334271	63.314
Tu1	CTG1203.2	175335271	175465016	63.314
Tu1	CTG635.TUG.H0283.C23.scaffold2	175466016	175493004	63.314
Tu1	CTG19511.1	175494004	175843349	63.314
Tu1	CTG1877.3.TUG.E0829.K16.scaffold9	175844349	175868492	63.314
Tu1	CTG1877.3.TUG.E0829.K16.scaffold2	175869492	175928395	63.314
Tu1	CTG15751.TUG.E0505.P11.scaffold1_CTG11972.1_CTG15751.1	175929395	176156799	63.314
Tu1	CTG7218.1	176157799	176308455	63.314
Tu1	CTG1877.3.TUG.E0829.K16.scaffold3	176309455	176346298	63.314
Tu1	CTG3000.TUG.E0578.G06.scaffold11	176347298	176363225	63.314
Tu1	CTG14397.TUG.M1154.C22.scaffold2	176364225	176396539	63.314
Tu1	CTG3969.1	176397539	176462325	63.314
Tu1	CTG8168.1_CTG3219.1	176463325	176884490	63.314
Tu1	CTG8211.TUG.H0348.F17.scaffold9	176885490	176910185	63.314
Tu1	CTG4431.TUG.M1081.H06.scaffold11	176911185	176935400	63.314
Tu1	CTG10815.1.TUG.H0169.L03.scaffold5	176936400	176948628	63.314
Tu1	CTG13581.TUG.E0716.G14.scaffold2	176949628	176988931	63.314
Tu1	CTG8300.1.TUG.H0370.D01.scaffold4	176989931	177020078	63.314
Tu1	CTG2241.1_CTG13041.1	177021078	177441029	63.314
Tu1	CTG20011.2_CTG548.1_CTG13717.1_CTG16118.1	177442029	178137013	63.314
Tu1	CTG11639.1_CTG2158.1	178138013	178494561	63.314
Tu1	CTG7218.TUG.M0941.I03.scaffold3	178495561	178510845	63.314
Tu1	CTG9670.1_CTG2419.1	178511845	178963153	63.314
Tu1	CTG2419.2	178964153	179109363	63.314
Tu1	CTG4247.1_CTG10971.1	179110363	179442809	63.314
Tu1	CTG2611.1	179443809	179691010	63.314
Tu1	CTG4076.1_CTG2432.1_CTG19721.1_CTG19722.1	179692010	180586277	63.314
Tu1	CTG1588.1	180587277	180753454	63.314
Tu1	CTG19498.2	180754454	180824453	63.314
Tu1	CTG19498.2.TUG.H0360.C02.scaffold4	180825453	180855089	63.314
Tu1	CTG7562.TUG.E0574.L08.scaffold10	180856089	180869202	63.314
Tu1	CTG325.TUG.H0398.A08.scaffold2	180870202	180888466	63.314
Tu1	CTG325.TUG.H0282.C15.scaffold1	180889466	180917248	63.314
Tu1	CTG325.1	180918248	181698789	63.314
Tu1	CTG7555.TUG.E0543.O03.scaffold2	181699789	181729700	63.314
Tu1	CTG19005.1_CTG19005.TUG.E0588.C08.scaffold1_CTG19005.TUG.E0726.J01.scaffold1_CTG6709.TUG.E0527.C01.scaffold1	181730700	181883496	63.314
Tu1	CTG20380.TUG.H0285.E07.scaffold2	181884496	181974252	63.314
Tu1	CTG3408.3	181975252	182229166	63.314
Tu1	CTG3027.1	182230166	182354882	63.314
Tu1	CTG5129.1	182355882	182569144	63.314
Tu1	CTG13785.1.TUG.E0833.P23.scaffold2	182570144	182608958	63.314
Tu1	CTG9656.1	182609958	182793314	63.314
Tu1	CTG5647.1_CTG3079.1	182794314	183075887	63.314
Tu1	CTG19983.TUG.H0024.J24.scaffold50	183076887	183088449	63.314
Tu1	CTG4652.TUG.E0663.J18.scaffold1_CTG13318.1_CTG18815.2_CTG4401.1	183089449	183777547	63.314
Tu1	CTG1200.TUG.H0466.N23.scaffold1_CTG1200.1	183778547	184389915	63.314
Tu1	CTG2611.TUG.H0412.C22.scaffold2	184390915	184428828	63.314
Tu1	CTG2480.3	184429828	184605590	63.314
Tu1	CTG3683.2	184606590	185502906	63.314
Tu1	CTG11140.TUG.H0054.J24.scaffold2	185503906	185540438	63.314
Tu1	CTG387.1	185541438	186734354	63.314
Tu1	CTG17596.1_CTG19113.1_CTG19309.2_CTG153.2	186735354	187457528	63.314
Tu1	CTG15148.1_CTG17596.TUG.E0803.O23.scaffold2	187458528	187651441	63.314
Tu1	CTG2347.1	187652441	188327381	63.314
Tu1	CTG1506.1	188328381	188784416	63.314
Tu1	CTG5112.1	188785416	189003887	63.314
Tu1	CTG19847.1	189004887	189173432	63.314
Tu1	CTG4882.2.TUG.H0223.D02.scaffold2	189174432	189195502	63.314
Tu1	CTG9995.2	189196502	189287888	63.314
Tu1	CTG11427.TUG.E0559.K13.scaffold4	189288888	189301075	63.314
Tu1	CTG991.1	189302075	189566577	63.314
Tu1	CTG8686.1.TUG.H0005.B11.scaffold3	189567577	189584199	63.314
Tu1	CTG6005.1_CTG3258.1	189585199	190245343	63.314
Tu1	CTG5390.TUG.E0812.F05.scaffold2_CTG8443.1_CTG13314.1_CTG892.2_CTG16909.1	190246343	190650557	63.314
Tu1	CTG11815.1	190651557	190753989	63.314
Tu1	CTG6570.1	190754989	190904867	63.314
Tu1	CTG3302.1_CTG4530.1	190905867	191356213	63.314
Tu1	CTG9141.1_CTG14946.1	191357213	191749750	63.314
Tu1	CTG4196.2_CTG9032.TUG.E0525.D09.scaffold1_CTG14952.1_CTG5355.1	191750750	192214810	63.314
Tu1	CTG1101.TUG.H0197.H22.scaffold3	192215810	192260019	63.314
Tu1	CTG5687.1_CTG5300.1_CTG14400.1_CTG7107.1_CTG3008.1	192261019	193286297	63.314
Tu1	CTG311.TUG.H0373.I05.scaffold3	193287297	193327424	63.314
Tu1	CTG20642.1_CTG7508.1_CTG4196.TUG.H0464.G09.scaffold4	193328424	193667638	63.314
Tu1	CTG15600.1	193668638	193832548	63.314
Tu1	CTG11839.1_CTG6260.1.TUG.M0948.P18.scaffold3_CTG1997.1_CTG3219.TUG.M0948.M15.scaffold1	193833548	194345542	63.314
Tu1	CTG20380.1	194346542	194377720	63.314
Tu1	CTG1588.1.TUG.H0408.G22.scaffold26	194378720	194393425	63.314
Tu1	CTG2301.1	194394425	194799051	63.314
Tu1	CTG13417.1_CTG14526.1	194800051	194988712	63.314
Tu1	CTG7443.TUG.E0806.N12.scaffold7	194989712	195005225	63.314
Tu1	CTG7443.TUG.E0806.N12.scaffold1	195006225	195076956	63.314
Tu1	CTG7443.TUG.E0806.N12.scaffold3	195077956	195106622	63.314
Tu1	CTG17705.TUG.M0986.D08.scaffold1	195107622	195199640	63.314
Tu1	CTG17767.TUG.E0484.E06.scaffold14	195200640	195218138	63.314
Tu1	CTG17760.TUG.H0422.A10.scaffold2	195219138	195256369	63.314
Tu1	CTG17767.TUG.E0484.E06.scaffold2	195257369	195316914	63.314
Tu1	CTG14443.TUG.H0421.C15.scaffold1	195317914	195419612	63.314
Tu1	CTG19540.4	195420612	195640743	63.314
Tu1	CTG3244.TUG.E0789.O09.scaffold7	195641743	195667182	63.314
Tu1	CTG5971.2_CTG15225.1_CTG7194.2_CTG2458.1	195668182	196513124	63.314
Tu1	CTG1677.TUG.M0974.L06.scaffold2	196514124	196536798	63.314
Tu1	CTG409.2	196537798	196720669	63.314
Tu1	CTG409.3	196721669	197165311	63.314
Tu1	CTG8307.1	197166311	197453083	63.314
Tu1	CTG19417.1	197454083	198074947	63.314
Tu1	CTG1203.1_CTG3547.1_CTG6511.1	198075947	198551186	63.314
Tu1	CTG18392.2_CTG15045.1_CTG2512.1_CTG1592.1	198552186	200114197	63.314
Tu1	CTG18602.2	200115197	200259335	63.314
Tu1	CTG6708.TUG.E0782.O24.scaffold1	200260335	200325757	63.314
Tu1	CTG6564.1	200326757	200666928	63.314
Tu1	CTG549.TUG.M0960.D07.scaffold2	200667928	200696949	63.314
Tu1	CTG19256.2	200697949	200721758	63.314
Tu1	CTG1932.1	200722758	201103763	63.314
Tu1	CTG8686.1	201104763	201160968	63.314
Tu1	CTG8310.1_CTG3618.1_CTG14146.1_CTG3618.TUG.H0245.O11.scaffold2	201161968	201998335	63.314
Tu1	CTG9770.1_CTG9002.TUG.E0848.A08.scaffold1	201999335	202194231	63.314
Tu1	CTG6978.1_CTG19019.1_CTG10472.1_CTG11813.1_CTG11372.1	202195231	202730188	63.314
Tu1	CTG3792.1_CTG17875.1	202731188	203182274	63.314
Tu1	CTG3779.1_CTG20650.1	203183274	203457415	63.314
Tu1	CTG20219.1_CTG706.1	203458415	203641362	63.314
Tu1	CTG5482.3	203642362	203759794	63.314
Tu1	CTG3244.TUG.E0789.O09.scaffold16	203760794	203778625	63.314
Tu1	CTG1206.1	203779625	204085575	63.314
Tu1	CTG1741.1_CTG5120.1_CTG9484.1	204086575	204379783	63.314
Tu1	CTG3056.TUG.H0184.D01.scaffold2	204380783	204397354	63.314
Tu1	CTG1756.1_CTG1756.2	204398354	204839487	63.314
Tu1	CTG2488.TUG.H0034.H09.scaffold2	204840487	204850528	63.314
Tu1	CTG1588.1.TUG.H0408.G22.scaffold2	204851528	205001913	63.314
Tu1	CTG3328.1_CTG5971.1	205002913	205375277	63.314
Tu1	CTG991.TUG.H0286.M03.scaffold1	205376277	205406248	63.314
Tu1	CTG7260.1_CTG8931.1_CTG16754.1.TUG.E0613.B11.scaffold2	205407248	205810226	63.314
Tu1	CTG19953.TUG.E0660.I18.scaffold2	205811226	205931651	63.314
Tu1	CTG12498.1	205932651	206086628	63.314
Tu1	CTG909.3	206087628	206176615	63.314
Tu1	CTG5244.1	206177615	206652053	63.314
Tu1	CTG20143.4.TUG.E0639.O02.scaffold2_CTG20142.1_CTG3678.1_CTG19805.1_CTG7336.1_CTG4410.1_CTG20346.2_CTG20589.1_CTG20346.1_CTG18711.TUG.H0361.E08.scaffold2	206653053	208426314	63.314
Tu1	CTG20143.4	208427314	208570174	63.314
Tu1	CTG14108.1_CTG20143.3	208571174	208812455	63.314
Tu1	CTG5989.TUG.E0825.K04.scaffold2	208813455	208856853	63.314
Tu1	CTG20143.1	208857853	208895866	63.314
Tu1	CTG5723.TUG.E0811.H20.scaffold3	208896866	208918394	63.314
Tu1	CTG10648.TUG.H0386.K14.scaffold2_CTG9388.1	208919394	209194099	63.314
Tu1	CTG5615.1	209195099	209351031	63.314
Tu1	CTG11555.2_CTG2617.1	209352031	210078737	63.314
Tu1	CTG4898.TUG.E0634.K12.scaffold2	210079737	210102014	63.314
Tu1	CTG4431.TUG.M1081.H06.scaffold15	210103014	210124252	63.314
Tu1	CTG3318.1_CTG6898.TUG.E0873.A11.scaffold2	210125252	210327699	63.314
Tu1	CTG1926.TUG.M1019.L24.scaffold1	210328699	210465759	63.314
Tu1	CTG19605.1_CTG20527.1_CTG20386.1	210466759	210725279	63.314
Tu1	CTG19605.2	210726279	211182868	63.314
Tu1	CTG19826.1	211183868	211378732	63.314
Tu1	CTG19825.2	211379732	211709189	63.314
Tu1	CTG223.1	211710189	212194453	63.314
Tu1	CTG19695.1	212195453	212543604	63.314
Tu1	CTG19695.2	212544604	212752021	63.314
Tu1	CTG7443.TUG.E0806.N12.scaffold13	212753021	212763120	63.314
Tu1	CTG11662.1	212764120	212859693	63.314
Tu1	CTG1203.2.TUG.E0682.F16.scaffold4	212860693	212905778	63.314
Tu1	CTG1203.2.TUG.E0682.F16.scaffold6	212906778	212926092	63.314
Tu1	CTG1203.2.TUG.E0682.F16.scaffold5	212927092	212950239	63.314
Tu1	CTG3514.1_CTG2970.1	212951239	213253301	63.314
Tu1	CTG10930.1	213254301	213416557	63.314
Tu1	CTG9055.1	213417557	213567910	63.314
Tu1	CTG10799.1_CTG17455.2	213568910	213824590	63.314
Tu1	CTG4188.1	213825590	214060544	63.314
Tu1	CTG8025.1	214061544	214332529	63.314
Tu1	CTG8.1	214333529	214649945	63.314
Tu1	CTG7631.1	214650945	214859679	63.314
Tu1	CTG16337.1_CTG14443.1_CTG17259.2	214860679	215187962	63.314
Tu1	CTG4720.1	215188962	215370522	63.314
Tu1	CTG14107.2	215371522	215563814	63.314
Tu1	CTG1736.TUG.H0259.K02.scaffold3	215564814	215584841	63.314
Tu1	CTG7443.TUG.E0806.N12.scaffold6	215585841	215601515	63.314
Tu1	CTG1191.TUG.H0283.G17.scaffold13	215602515	215715738	63.314
Tu1	CTG17573.TUG.H0334.K11.scaffold6	215716738	215727469	63.314
Tu1	CTG17573.1	215728469	215753607	63.314
Tu1	CTG20337.TUG.E0663.M21.scaffold2	215754607	215765210	63.314
Tu1	CTG13486.TUG.M1040.P22.scaffold3	215766210	215777160	63.314
Tu1	CTG905.1_CTG15812.1	215778160	217045537	63.314
Tu1	CTG19909.2	217046537	217223069	63.314
Tu1	CTG2224.1	217224069	217413628	63.314
Tu1	CTG5482.1	217414628	217551127	63.314
Tu1	CTG15698.1	217552127	217596249	63.314
Tu1	CTG7443.TUG.E0806.N12.scaffold11	217597249	217609464	63.314
Tu1	CTG10675.TUG.H0394.D09.scaffold2	217610464	217639994	63.314
Tu1	CTG7147.TUG.E0667.G10.scaffold5	217640994	217676729	63.314
Tu1	CTG7555.1	217677729	217691453	63.314
Tu1	CTG7229.2_CTG289.2_CTG7229.2.TUG.E0536.J03.scaffold2	217692453	217884439	63.314
Tu1	CTG1302.TUG.E0797.M09.scaffold2	217885439	217928325	63.314
Tu1	CTG7443.TUG.E0806.N12.scaffold14	217929325	217939386	63.314
Tu1	CTG11294.2	217940386	218070036	63.314
Tu1	CTG17767.TUG.E0484.E06.scaffold6	218071036	218097398	63.314
Tu1	CTG11639.TUG.E0859.M04.scaffold1	218098398	218227658	63.314
Tu1	CTG16343.1.TUG.E0539.P24.scaffold2	218228658	218269510	63.314
Tu1	CTG14919.TUG.H0376.P13.scaffold10	218270510	218357052	63.314
Tu1	CTG3606.TUG.H0251.B15.scaffold11	218358052	218387650	63.314
Tu1	CTG18423.2	218388650	218472153	63.314
Tu1	CTG17760.1_CTG7701.1	218473153	218809088	63.314
Tu1	CTG10161.1	218810088	218978255	63.314
Tu1	CTG19480.1_CTG788.1	218979255	219413902	63.314
Tu1	CTG3368.1	219414902	219742446	63.314
Tu1	CTG19719.1	219743446	219903064	63.314
Tu1	CTG16407.TUG.H0460.D22.scaffold2_CTG18912.TUG.H0189.C19.scaffold1	219904064	220009922	63.314
Tu1	CTG13196.1	220010922	220102631	63.314
Tu1	CTG20385.1_CTG12736.2_CTG18155.2	220103631	220624758	63.314
Tu1	CTG6234.1_CTG2287.2	220625758	220941219	63.314
Tu1	CTG409.TUG.M0970.J24.scaffold1	220942219	221023014	63.314
Tu1	CTG17767.TUG.E0484.E06.scaffold31	221024014	221034127	63.314
Tu1	CTG17767.TUG.E0484.E06.scaffold22	221035127	221048655	63.314
Tu1	CTG4196.TUG.H0464.G09.scaffold1	221049655	221116489	63.314
Tu1	CTG1877.3.TUG.E0829.K16.scaffold19	221117489	221131197	63.314
Tu1	CTG3528.1_CTG12742.1_CTG14857.1_CTG12670.2_CTG12819.1_CTG7609.1	221132197	221964357	63.314
Tu1	CTG13309.1_CTG11840.1_CTG5989.TUG.H0370.E24.scaffold6	221965357	222281844	63.314
Tu1	CTG5989.1	222282844	222478156	63.314
Tu1	CTG11506.2.TUG.E0654.H06.scaffold5	222479156	222496855	63.314
Tu1	CTG9141.TUG.H0149.C03.scaffold1	222497855	222573909	63.314
Tu1	CTG8211.TUG.H0348.F17.scaffold14	222574909	222595123	63.314
Tu1	CTG8211.TUG.H0348.F17.scaffold1	222596123	222638940	63.314
Tu1	CTG1877.3.TUG.E0829.K16.scaffold8	222639940	222664085	63.314
Tu1	CTG12744.1_CTG13323.1	222665085	222879904	63.314
Tu1	CTG15624.1	222880904	223005584	63.314
Tu1	CTG15781.TUG.E0855.K12.scaffold1	223006584	223113527	63.314
Tu1	CTG10242.1_CTG18411.1_CTG11506.1	223114527	223408934	63.947
Tu1	CTG7020.1	223409934	223560490	63.947
Tu1	CTG3244.3	223561490	223895070	63.947
Tu1	CTG5731.1_CTG4875.3_CTG13829.1	223896070	224333356	63.947
Tu1	CTG6990.TUG.M0983.G14.scaffold1	224334356	224428100	63.947
Tu1	CTG4431.TUG.M1081.H06.scaffold31	224429100	224441023	63.947
Tu1	CTG17949.TUG.E0925.I07.scaffold2_CTG4789.TUG.H0290.O15.scaffold2	224442023	224516189	63.947
Tu1	CTG9837.2	224517189	224748006	63.947
Tu1	CTG883.4	224749006	224935892	63.947
Tu1	CTG18116.2_CTG1677.1	224936892	225536752	63.947
Tu1	CTG6542.1_CTG5410.1_CTG12201.1	225537752	226008402	63.947
Tu1	CTG13875.1	226009402	226265024	63.947
Tu1	CTG16647.2	226266024	226432724	63.947
Tu1	CTG8005.1	226433724	226627287	63.947
Tu1	CTG14119.1_CTG11330.1_CTG6557.1	226628287	226962949	63.947
Tu1	CTG6420.TUG.E0660.P20.scaffold1_CTG14119.2	226963949	227124629	63.947
Tu1	CTG1106.TUG.H0185.K12.scaffold6	227125629	227144052	63.947
Tu1	CTG8005.TUG.H0097.M11.scaffold2_CTG3866.1_CTG18697.1	227145052	227593776	63.947
Tu1	CTG2738.1	227594776	227895371	63.947
Tu1	CTG5396.1_CTG1298.1_CTG1298.2	227896371	228925886	63.947
Tu1	CTG4306.1_CTG9136.1	228926886	229266055	63.947
Tu1	CTG2145.TUG.H0250.I06.scaffold2	229267055	229281757	63.947
Tu1	CTG2162.1_CTG3560.1_CTG19411.1_CTG19409.TUG.E0492.C01.scaffold1	229282757	230227968	63.947
Tu1	CTG4516.1_CTG19410.1	230228968	230725380	63.947
Tu1	CTG4516.TUG.E0545.G02.scaffold2_CTG9188.1	230726380	230870580	63.947
Tu1	CTG7765.1_CTG8075.1	230871580	231256493	63.947
Tu1	CTG19578.TUG.E0499.E09.scaffold2	231257493	231331873	63.947
Tu1	CTG2890.TUG.E0560.F15.scaffold12	231332873	231345364	63.947
Tu1	CTG2890.TUG.E0560.F15.scaffold3	231346364	231370219	63.947
Tu1	CTG18311.1_CTG16624.1	231371219	231527905	63.947
Tu1	CTG2890.TUG.E0560.F15.scaffold4	231528905	231552357	63.947
Tu1	CTG10173.1_CTG11654.1_CTG11095.1_CTG19964.1	231553357	232093264	63.947
Tu1	CTG19963.1_CTG272.3_CTG9586.1_CTG12695.1	232094264	232662330	63.947
Tu1	CTG1677.2_CTG272.1	232663330	232998586	63.947
Tu1	CTG2023.2.TUG.H0425.C02.scaffold2	232999586	233044883	63.947
Tu1	CTG1776.1_CTG5238.2_CTG18052.1	233045883	233594561	63.947
Tu1	CTG2138.1.TUG.M1081.D24.scaffold3	233595561	233605965	63.947
Tu1	CTG1148.1	233606965	233893882	63.947
Tu1	CTG1148.3	233894882	234000155	63.947
Tu1	CTG9747.1_CTG12167.1_CTG15133.1_CTG17266.1	234001155	234456170	63.947
Tu1	CTG5807.2_CTG5807.1	234457170	235007127	63.947
Tu1	CTG1877.3	235008127	235077810	63.947
Tu1	CTG2853.TUG.E0736.I14.scaffold46	235078810	235089815	63.947
Tu1	CTG2853.TUG.E0736.I14.scaffold28	235090815	235105182	63.947
Tu1	CTG8510.1	235106182	235340921	63.947
Tu1	CTG4431.TUG.M1081.H06.scaffold9	235341921	235368866	63.947
Tu1	CTG2620.1	235369866	235542131	63.947
Tu1	CTG2970.TUG.H0185.L15.scaffold2	235543131	235555755	63.947
Tu1	CTG7458.2.TUG.H0357.C21.scaffold2	235556755	235624040	63.947
Tu1	CTG3121.1	235625040	235801851	63.947
Tu1	CTG18514.2	235802851	235927194	63.947
Tu1	CTG7562.TUG.E0574.L08.scaffold9	235928194	235941443	63.947
Tu1	CTG6069.TUG.M1036.F03.scaffold2	235942443	235955039	63.947
Tu1	CTG9032.TUG.E0525.D09.scaffold2_CTG9032.1	235956039	236132842	63.947
Tu1	CTG19562.1_CTG19563.1_CTG19825.1	236133842	237084996	63.947
Tu1	CTG951.1_CTG4220.1_CTG3795.1_CTG9196.1_CTG1272.1	237085996	238328725	63.947
Tu1	CTG16007.1	238329725	238472407	63.947
Tu1	CTG19662.2_CTG11790.1_CTG2670.1	238473407	239135394	63.947
Tu1	CTG14430.1_CTG4861.1_CTG4861.3	239136394	239508497	63.947
Tu1	CTG10548.1	239509497	239612478	63.947
Tu1	CTG909.2	239613478	239842484	63.947
Tu1	CTG19369.TUG.M1088.H04.scaffold1_CTG19367.TUG.E0922.D24.scaffold2	239843484	239940539	63.947
Tu1	CTG7562.TUG.E0574.L08.scaffold4	239941539	239956964	63.947
Tu1	CTG7757.2_CTG1101.2	239957964	240213376	63.947
Tu1	CTG12673.TUG.E0869.D08.scaffold1_CTG12673.1	240214376	240314454	63.947
Tu1	CTG711.1	240315454	240547067	63.947
Tu1	CTG1736.1	240548067	240649434	63.947
Tu1	CTG1736.2	240650434	240810397	63.947
Tu1	CTG737.TUG.M1060.P24.scaffold2	240811397	240836285	63.947
Tu1	CTG4400.1	240837285	241025680	63.947
Tu1	CTG151.1_CTG13217.1	241026680	241488052	63.947
Tu1	CTG8310.TUG.M0967.G17.scaffold2	241489052	241502312	63.947
Tu1	CTG6091.TUG.E0831.F01.scaffold5	241503312	241514851	63.947
Tu1	CTG19511.3_CTG738.1	241515851	241917621	63.947
Tu1	CTG3444.1	241918621	242193899	63.947
Tu1	CTG5723.TUG.E0811.H20.scaffold17	242194899	242205718	63.947
Tu1	CTG5723.TUG.E0811.H20.scaffold12	242206718	242220776	63.947
Tu1	CTG19452.TUG.H0227.E07.scaffold3	242221776	242242304	63.947
Tu1	CTG19481.TUG.H0218.E13.scaffold2	242243304	242305939	63.947
Tu1	CTG14108.2	242306939	242387536	63.947
Tu1	CTG12218.TUG.E0715.O08.scaffold2_CTG12218.1	242388536	242533515	63.947
Tu1	CTG15864.2.TUG.E0700.H19.scaffold4	242534515	242550433	63.947
Tu1	CTG1106.TUG.H0185.K12.scaffold14	242551433	242568232	63.947
Tu1	CTG7671.1_CTG3140.1	242569232	242815770	63.947
Tu1	CTG13045.1_CTG18521.1	242816770	243053395	65.213
Tu1	CTG20544.1	243054395	243184781	65.213
Tu1	CTG16202.1	243185781	243300083	65.213
Tu1	CTG1877.1	243301083	243635269	65.213
Tu1	CTG1877.2	243636269	243785684	65.213
Tu1	CTG15664.1	243786684	243888874	65.213
Tu1	CTG4431.TUG.M1027.B23.scaffold2	243889874	243927112	65.213
Tu1	CTG1106.TUG.H0185.K12.scaffold25	243928112	243940244	65.213
Tu1	CTG9677.TUG.H0286.O10.scaffold2	243941244	243977853	65.213
Tu1	CTG19071.TUG.H0123.K06.scaffold2	243978853	244021541	65.213
Tu1	CTG16063.TUG.E0537.D11.scaffold4	244022541	244043301	65.213
Tu1	CTG589.1	244044301	244247700	65.213
Tu1	CTG20021.1	244248700	244503623	65.213
Tu1	CTG11294.2.TUG.H0371.F11.scaffold2	244504623	244517555	65.213
Tu1	CTG10324.TUG.H0284.I10.scaffold1	244518555	244598937	65.213
Tu1	CTG1106.TUG.H0185.K12.scaffold5	244599937	244618784	65.213
Tu1	CTG4431.TUG.M1081.H06.scaffold4_CTG18983.TUG.H0260.J24.scaffold2	244619784	244659981	65.213
Tu1	CTG7133.2.TUG.H0361.O15.scaffold2	244660981	244692425	65.213
Tu1	CTG7323.1	244693425	244801334	65.213
Tu1	CTG11519.TUG.E0739.F09.scaffold2	244802334	244838645	65.213
Tu1	CTG14556.TUG.H0390.I18.scaffold2	244839645	244855533	65.213
Tu1	CTG19818.1_CTG18581.1_CTG10977.1	244856533	245499779	65.213
Tu1	CTG2028.1	245500779	245725310	65.213
Tu1	CTG10340.1_CTG13897.1.TUG.H0360.C11.scaffold2	245726310	245926916	65.213
Tu1	CTG2418.3_CTG18368.1_CTG3522.1	245927916	246605329	65.213
Tu1	CTG2002.3	246606329	246879395	65.213
Tu1	CTG2002.1_CTG2002.2	246880395	247424843	65.213
Tu1	CTG17827.1	247425843	247539387	65.213
Tu1	CTG14237.TUG.H0287.B04.scaffold2	247540387	247596024	65.213
Tu1	CTG16080.1_CTG12624.1_CTG6086.1_CTG18902.2	247597024	247987766	65.213
Tu1	CTG2134.TUG.E0667.O15.scaffold34	247988766	248001697	65.213
Tu1	CTG2134.TUG.E0667.O15.scaffold40	248002697	248014822	65.213
Tu1	CTG2134.TUG.E0667.O15.scaffold5	248015822	248042160	65.213
Tu1	CTG2134.TUG.E0667.O15.scaffold4_CTG18718.TUG.E0612.C23.scaffold2	248043160	248144199	65.213
Tu1	CTG17871.1_CTG483.1_CTG1134.1	248145199	249381493	65.213
Tu1	CTG19371.1_CTG19372.1_CTG20467.1	249382493	250135201	65.213
Tu1	CTG8300.1.TUG.H0370.D01.scaffold3	250136201	250173067	65.213
Tu1	CTG8300.1.TUG.H0370.D01.scaffold7	250174067	250185414	65.213
Tu1	CTG4431.TUG.M1081.H06.scaffold33	250186414	250197096	65.213
Tu1	CTG14468.1	250198096	250244505	65.213
Tu1	CTG14237.TUG.H0169.M16.scaffold3	250245505	250271915	65.213
Tu1	CTG16063.TUG.E0537.D11.scaffold5	250272915	250286431	65.213
Tu1	CTG4172.1_CTG5635.TUG.H0374.L10.scaffold1	250287431	250461357	65.213
Tu1	CTG5635.1	250462357	250668934	65.213
Tu1	CTG2793.1	250669934	251148037	65.213
Tu1	CTG1437.TUG.E0549.G24.scaffold2	251149037	251165531	65.213
Tu1	CTG6186.1	251166531	251322769	65.213
Tu1	CTG383.1_CTG13659.1_CTG17969.2	251323769	251764024	65.213
Tu1	CTG19385.3_CTG5525.3	251765024	252023961	65.213
Tu1	CTG18982.1	252024961	252135792	65.213
Tu1	CTG5525.1	252136792	252246785	65.213
Tu1	CTG19874.1_CTG7828.1_CTG18180.1_CTG532.1	252247785	252889278	65.213
Tu1	CTG18457.TUG.E0494.I02.scaffold1	252890278	252941321	65.213
Tu1	CTG11083.1_CTG13471.1_CTG17048.1_CTG10700.1	252942321	253424543	65.213
Tu1	CTG14570.1_CTG13706.1_CTG14080.1	253425543	253831118	65.213
Tu1	CTG4656.1	253832118	254076970	65.213
Tu1	CTG20399.TUG.E0544.D23.scaffold2	254077970	254140122	65.213
Tu1	CTG2052.TUG.M1126.I15.scaffold3	254141122	254158317	65.213
Tu1	CTG2052.TUG.M1126.I15.scaffold4	254159317	254172199	65.213
Tu1	CTG11060.2.TUG.H0189.B18.scaffold2	254173199	254196186	65.213
Tu1	CTG2738.TUG.H0376.K24.scaffold2	254197186	254209649	65.213
Tu1	CTG9954.TUG.H0023.H21.scaffold28_CTG15521.TUG.E0492.G11.scaffold20	254210649	254225836	65.213
Tu1	CTG381.1_CTG381.1.TUG.H0069.O18.scaffold2	254226836	254354848	65.213
Tu1	CTG13139.1	254355848	254483572	65.213
Tu1	CTG19809.1	254484572	254647025	65.213
Tu1	CTG1385.2	254648025	254764763	65.213
Tu1	CTG898.1	254765763	255037657	65.424
Tu1	CTG16236.2	255038657	255205405	65.424
Tu1	CTG18142.2_CTG6865.1_CTG901.1	255206405	255728236	65.424
Tu1	CTG20467.3	255729236	255922265	65.424
Tu1	CTG5723.1	255923265	256024855	65.424
Tu1	CTG16743.1	256025855	256196690	65.424
Tu1	CTG4431.TUG.M1081.H06.scaffold8	256197690	256224795	65.424
Tu1	CTG4520.1_CTG19833.TUG.H0002.A12.scaffold1_CTG14103.2	256225795	256689911	65.635
Tu1	CTG15520.1_CTG7070.1_CTG16774.1_CTG3212.1	256690911	257651676	65.635
Tu1	CTG4195.1_CTG18378.2	257652676	257918708	65.635
Tu1	CTG11071.TUG.H0253.D16.scaffold1	257919708	258068777	65.635
Tu1	CTG6453.1_CTG7133.2.TUG.H0361.O15.scaffold3	258069777	258331123	65.635
Tu1	CTG18902.1	258332123	258387249	65.635
Tu1	CTG2199.2_CTG18630.1_CTG3349.1	258388249	258795485	65.635
Tu1	CTG3349.TUG.H0136.D03.scaffold1	258796485	258901191	65.635
Tu1	CTG4789.1	258902191	259078555	65.635
Tu1	CTG4431.TUG.M1081.H06.scaffold21	259079555	259097352	65.635
Tu1	CTG7356.1	259098352	259303424	65.635
Tu1	CTG19874.2	259304424	259509744	65.635
Tu1	CTG68.1	259510744	259645003	65.635
Tu1	CTG8349.1_CTG18192.1_CTG561.2	259646003	260111377	65.635
Tu1	CTG5675.1	260112377	260341349	65.635
Tu1	CTG9538.2	260342349	260445086	65.635
Tu1	CTG654.1	260446086	260754059	65.635
Tu1	CTG654.2	260755059	260950138	65.635
Tu1	CTG19005.TUG.E0726.J01.scaffold3	260951138	260975296	65.635
Tu1	CTG7555.TUG.E0543.O03.scaffold1	260976296	261029650	65.635
Tu1	CTG2418.2_CTG2418.1	261030650	261349306	65.635
Tu1	CTG1437.2	261350306	261489799	65.635
Tu1	CTG5209.1	261490799	261715685	65.635
Tu1	CTG18664.1_CTG18690.1	261716685	261900733	65.635
Tu1	CTG3204.1	261901733	262170197	65.635
Tu1	CTG5675.TUG.M1025.P11.scaffold3	262171197	262217585	65.635
Tu1	CTG4741.1	262218585	262394178	65.635
Tu1	CTG19863.1	262395178	262569244	65.635
Tu1	CTG19385.1_CTG3230.TUG.H0386.A24.scaffold113	262570244	262695377	65.635
Tu1	CTG1588.1.TUG.H0408.G22.scaffold16	262696377	262721743	65.635
Tu1	CTG3244.TUG.E0789.O09.scaffold8	262722743	262745900	65.635
Tu1	CTG3244.TUG.E0789.O09.scaffold6	262746900	262773038	65.635
Tu1	CTG3244.TUG.E0789.O09.scaffold11	262774038	262794459	65.635
Tu1	CTG3244.TUG.E0789.O09.scaffold5	262795459	262822163	65.635
Tu1	CTG736.1	262823163	263350975	65.635
Tu1	CTG3708.1_CTG2770.1_CTG8001.1	263351975	263903273	65.635
Tu1	CTG3293.1	263904273	264074024	65.635
Tu1	CTG6933.2	264075024	264210596	65.635
Tu1	CTG17767.TUG.E0484.E06.scaffold23	264211596	264224648	65.635
Tu1	CTG17767.TUG.E0484.E06.scaffold29	264225648	264236544	65.635
Tu1	CTG5228.1	264237544	264305416	65.635
Tu1	CTG5228.TUG.M1161.L01.scaffold2	264306416	264347749	65.635
Tu1	CTG17103.1.TUG.M1147.O18.scaffold2	264348749	264361766	65.635
Tu1	CTG17767.TUG.E0484.E06.scaffold26	264362766	264374915	65.635
Tu1	CTG17767.TUG.E0484.E06.scaffold30	264375915	264386293	65.635
Tu1	CTG4431.TUG.M1081.H06.scaffold22	264387293	264404462	65.635
Tu1	CTG5001.1	264405462	264677569	65.635
Tu1	CTG50.1	264678569	264946771	65.635
Tu1	CTG50.2_CTG19243.1	264947771	265260475	65.635
Tu1	CTG5674.1	265261475	265432009	65.635
Tu1	CTG533.1_CTG1877.TUG.H0377.G18.scaffold2	265433009	265784717	65.635
Tu1	CTG272.TUG.H0195.F11.scaffold2	265785717	265812366	65.635
Tu1	CTG16063.TUG.E0537.D11.scaffold7	265813366	265825820	65.635
Tu1	CTG4431.TUG.M1081.H06.scaffold20	265826820	265844724	65.635
Tu1	CTG5873.1	265845724	265987801	65.635
Tu1	CTG3293.TUG.M1170.A19.scaffold1	265988801	266041047	65.635
Tu1	CTG16808.2	266042047	266175237	65.635
Tu1	CTG9295.1	266176237	266548188	65.635
Tu1	CTG9977.1	266549188	266758984	65.635
Tu1	CTG3192.1	266759984	266985154	65.635
Tu1	CTG14134.2	266986154	267178278	65.635
Tu1	CTG4431.TUG.M1081.H06.scaffold28	267179278	267191670	65.635
Tu1	CTG1106.TUG.H0185.K12.scaffold19	267192670	267206196	65.635
Tu1	CTG13665.1_CTG19344.1	267207196	267659159	65.635
Tu1	CTG10826.1_CTG12420.TUG.E0736.N23.scaffold1_CTG18660.1	267660159	267904779	65.635
Tu1	CTG20399.1	267905779	268310078	65.635
Tu1	CTG4383.TUG.H0335.P15.scaffold3_CTG19701.1	268311078	268629309	65.635
Tu1	CTG17300.1.TUG.E0835.F22.scaffold3	268630309	268654391	65.635
Tu1	CTG5228.2	268655391	268978693	65.635
Tu1	CTG4125.1	268979693	269211823	65.635
Tu1	CTG16613.1	269212823	269385277	65.635
Tu1	CTG13807.1_CTG15363.1_CTG1203.2.TUG.E0682.F16.scaffold3_CTG6042.1	269386277	269778711	65.635
Tu1	CTG11983.1_CTG19858.1	269779711	270190585	65.635
Tu1	CTG12420.1	270191585	270294922	65.635
Tu1	CTG19791.1	270295922	270510245	65.635
Tu1	CTG16578.1	270511245	270581824	65.635
Tu1	CTG12482.1	270582824	270743710	65.846
Tu1	CTG268.1	270744710	271237916	65.846
Tu1	CTG4431.TUG.M1081.H06.scaffold30	271238916	271250892	65.846
Tu1	CTG167.TUG.H0061.O03.scaffold2	271251892	271267772	65.846
Tu1	CTG201.3	271268772	271391881	65.846
Tu1	CTG6990.TUG.M0983.G14.scaffold3	271392881	271412420	65.846
Tu1	CTG974.1_CTG19373.1_CTG4983.1	271413420	271877609	65.846
Tu1	CTG8001.2_CTG2570.1_CTG4673.1_CTG15980.1	271878609	272621573	65.846
Tu1	CTG12522.1	272622573	272741715	65.846
Tu1	CTG13493.1_CTG6030.1_CTG13493.TUG.H0214.J10.scaffold2	272742715	273088929	65.846
Tu1	CTG9311.1	273089929	273259899	65.846
Tu1	CTG1930.1	273260899	273646867	65.846
Tu1	CTG12179.1	273647867	273818246	65.846
Tu1	CTG7382.1	273819246	274049901	65.846
Tu1	CTG2384.1	274050901	274179634	65.846
Tu1	CTG2384.2	274180634	274346272	65.846
Tu1	CTG5063.1	274347272	274607558	65.846
Tu1	CTG6130.TUG.E0751.L06.scaffold2	274608558	274618758	65.846
Tu1	CTG1106.TUG.H0185.K12.scaffold1	274619758	274659993	65.846
Tu1	CTG11181.TUG.H0461.L24.scaffold1	274660993	274735732	65.846
Tu1	CTG15864.2.TUG.E0700.H19.scaffold3	274736732	274759869	65.846
Tu1	CTG4962.1	274760869	274891702	65.846
Tu1	CTG6990.TUG.M0983.G14.scaffold2	274892702	274925547	65.846
Tu1	CTG2009.1	274926547	275079066	65.846
Tu1	CTG3768.2.TUG.H0361.D02.scaffold2	275080066	275097493	65.846
Tu1	CTG8840.1_CTG10814.1_CTG13847.TUG.H0419.E06.scaffold3	275098493	275385863	65.846
Tu1	CTG11507.1	275386863	275529944	65.846
Tu1	CTG5602.1	275530944	275877292	65.846
Tu1	CTG12324.2_CTG13751.1	275878292	276078941	65.846
Tu1	CTG13751.TUG.E0767.K14.scaffold2_CTG2663.1	276079941	276315534	65.846
Tu1	CTG11004.TUG.H0401.G03.scaffold2_CTG10609.1_CTG11004.1	276316534	276586410	65.846
Tu1	CTG6389.TUG.M1068.G12.scaffold4	276587410	276612603	65.846
Tu1	CTG6389.TUG.M1068.G12.scaffold2	276613603	276671615	65.846
Tu1	CTG17876.2	276672615	276769333	65.846
Tu1	CTG2887.1	276770333	277156208	65.846
Tu1	CTG18178.2	277157208	277266250	65.846
Tu1	CTG9430.2.TUG.M0960.I12.scaffold2	277267250	277285734	65.846
Tu1	CTG2134.TUG.E0667.O15.scaffold3	277286734	277313432	65.846
Tu1	CTG15676.1.TUG.E0484.B05.scaffold35	277314432	277324673	65.846
Tu1	CTG16160.1.TUG.E0545.N01.scaffold11	277325673	277335832	65.846
Tu1	CTG15676.1.TUG.E0484.B05.scaffold10	277336832	277360124	65.846
Tu1	CTG10411.TUG.H0018.H20.scaffold2	277361124	277405594	65.846
Tu1	CTG15676.1.TUG.E0484.B05.scaffold27	277406594	277419128	65.846
Tu1	CTG15676.1.TUG.E0484.B05.scaffold23	277420128	277434624	65.846
Tu1	CTG15676.1.TUG.E0484.B05.scaffold24	277435624	277449282	65.846
Tu1	CTG15676.1.TUG.E0484.B05.scaffold17	277450282	277467821	65.846
Tu1	CTG16160.1.TUG.E0545.N01.scaffold7	277468821	277485807	65.846
Tu1	CTG2922.1	277486807	277613189	65.846
Tu1	CTG2134.TUG.H0270.N19.scaffold2	277614189	277640355	65.846
Tu1	CTG12098.1	277641355	277692559	65.846
Tu1	CTG16063.TUG.E0537.D11.scaffold1_CTG14155.1	277693559	277885837	65.846
Tu1	CTG16063.1_CTG5576.1_CTG4619.1	277886837	278478341	65.846
Tu1	CTG5361.2	278479341	278768327	65.846
Tu1	CTG3941.1.TUG.H0229.A22.scaffold2	278769327	278810264	65.846
Tu1	CTG20278.TUG.H0290.I17.scaffold2_CTG20278.TUG.H0022.E11.scaffold2	278811264	278822049	65.846
Tu1	CTG636.2_CTG10678.1_CTG16089.1_CTG7813.1_CTG14068.1	278823049	279534680	65.846
Tu1	CTG381.3	279535680	280020141	65.846
Tu1	CTG7873.1	280021141	280267417	65.846
Tu1	CTG1985.TUG.E0590.A23.scaffold3	280268417	280300359	65.846
Tu1	CTG2890.TUG.E0560.F15.scaffold16	280301359	280312533	65.846
Tu1	CTG4012.1_CTG4012.2_CTG14029.TUG.H0214.M24.scaffold2_CTG2009.2	280313533	280664561	65.846
Tu1	CTG16340.1_CTG1128.1	280665561	281106545	65.846
Tu1	CTG1437.1	281107545	281372996	65.846
Tu1	CTG9232.1	281373996	281511809	65.846
Tu1	CTG2890.1	281512809	281923833	65.846
Tu1	CTG9188.2	281924833	282127055	65.846
Tu1	CTG5191.2	282128055	282248139	65.846
Tu1	CTG1385.1	282249139	282555357	66.057
Tu1	CTG7651.2	282556357	282716206	66.268
Tu1	CTG6186.2	282717206	283244295	66.268
Tu1	CTG10972.2	283245295	283393734	66.268
Tu1	CTG10592.1	283394734	283533840	66.268
Tu1	CTG3480.TUG.M0973.I01.scaffold2	283534840	283566280	66.268
Tu1	CTG667.1.TUG.H0185.J04.scaffold5	283567280	283584539	66.268
Tu1	CTG6010.TUG.H0319.K24.scaffold2	283585539	283626238	66.268
Tu1	CTG2134.TUG.E0667.O15.scaffold9	283627238	283648816	66.268
Tu1	CTG5453.1	283649816	283751144	66.268
Tu1	CTG2145.1_CTG2145.3_CTG10810.2_CTG12092.1_CTG2145.TUG.M1111.C01.scaffold1_CTG8812.1	283752144	284897132	66.268
Tu1	CTG15942.1_CTG18379.2	284898132	285112759	66.268
Tu1	CTG5658.1	285113759	285601181	66.268
Tu1	CTG12513.1	285602181	285734995	66.268
Tu1	CTG11310.TUG.M1047.I01.scaffold1	285735995	285804813	66.268
Tu1	CTG11310.1	285805813	285900466	66.268
Tu1	CTG1106.TUG.H0185.K12.scaffold16	285901466	285916530	66.268
Tu1	CTG18457.1	285917530	285967193	66.268
Tu1	CTG4431.TUG.M1081.H06.scaffold19	285968193	285986338	66.268
Tu1	CTG1106.TUG.H0185.K12.scaffold4	285987338	286006462	66.268
Tu1	CTG2890.TUG.E0560.F15.scaffold2	286007462	286031998	66.268
Tu1	CTG2312.1_CTG5390.1_CTG383.2	286032998	286829059	66.268
Tu1	CTG2150.1	286830059	287047793	66.268
Tu1	CTG268.2	287048793	287244532	66.268
Tu1	CTG18457.TUG.E0494.I02.scaffold3_CTG5099.1	287245532	287661382	66.268
Tu1	CTG18659.1_CTG3801.1	287662382	288194669	66.268
Tu1	CTG13631.1	288195669	288242402	66.268
Tu1	CTG8692.2	288243402	288460797	66.268
Tu1	CTG10892.1	288461797	288596498	66.268
Tu1	CTG6464.2	288597498	288888042	66.268
Tu1	CTG8398.1.TUG.H0265.O19.scaffold2	288889042	288937643	66.268
Tu1	CTG15623.2	288938643	289060962	66.268
Tu1	CTG9445.1	289061962	289225864	66.268
Tu1	CTG5475.1	289226864	289439164	66.268
Tu1	CTG12098.2_CTG3252.1	289440164	289918916	66.268
Tu1	CTG19983.TUG.H0024.J24.scaffold47	289919916	289931710	66.268
Tu1	CTG19983.TUG.H0024.J24.scaffold24	289932710	289950598	66.268
Tu1	CTG2853.TUG.E0736.I14.scaffold41	289951598	289963158	66.268
Tu1	CTG18547.1	289964158	290103987	66.268
Tu1	CTG2134.2	290104987	290363107	66.268
Tu1	CTG2134.TUG.E0667.O15.scaffold7	290364107	290386442	66.268
Tu1	CTG785.3	290387442	290499075	66.268
Tu1	CTG785.2	290500075	290728215	66.268
Tu1	CTG11854.1_CTG12868.1_CTG3019.1	290729215	291516871	66.268
Tu1	CTG181.1	291517871	291871030	66.268
Tu1	CTG1971.1_CTG4022.TUG.E0811.O03.scaffold1	291872030	292423776	66.268
Tu1	CTG19815.1	292424776	292717497	66.268
Tu1	CTG10236.1	292718497	292924713	66.268
Tu1	CTG3349.TUG.H0368.N06.scaffold2	292925713	292940151	66.268
Tu1	CTG580.TUG.M1079.K03.scaffold9	292941151	292957868	66.268
Tu1	CTG3019.TUG.E0935.D23.scaffold2	292958868	292970558	66.268
Tu1	CTG181.3	292971558	293221689	66.268
Tu1	CTG9430.2_CTG181.4	293222689	293466341	66.268
Tu1	CTG12130.1_CTG3871.1_CTG2134.1	293467341	293938922	66.268
Tu1	CTG4488.2	293939922	294203241	66.268
Tu1	CTG7517.1_CTG17170.1	294204241	294689892	66.268
Tu1	CTG2134.TUG.E0667.O15.scaffold12	294690892	294710417	66.268
Tu1	CTG2134.TUG.E0667.O15.scaffold19	294711417	294727676	66.268
Tu1	CTG2134.TUG.E0667.O15.scaffold14	294728676	294747553	66.268
Tu1	CTG2134.TUG.E0667.O15.scaffold16	294748553	294766275	66.268
Tu1	CTG13448.1	294767275	294894868	66.268
Tu1	CTG8034.1_CTG8691.1_CTG1918.1	294895868	295684558	66.268
Tu1	CTG8376.1_CTG4928.1	295685558	296000295	66.268
Tu1	CTG17580.1	296001295	296195311	66.268
Tu1	CTG10289.1	296196311	296351353	66.268
Tu1	CTG5375.1	296352353	296859389	66.268
Tu1	CTG13924.1	296860389	296980914	66.268
Tu1	CTG1829.TUG.E0512.J01.scaffold4	296981914	296992791	66.268
Tu1	CTG1588.1.TUG.H0408.G22.scaffold3	296993791	297130036	66.268
Tu1	CTG16429.TUG.M1079.O13.scaffold2	297131036	297158578	66.268
Tu1	CTG13552.TUG.E0507.F19.scaffold1	297159578	297253868	66.268
Tu1	CTG19980.TUG.H0044.G04.scaffold1	297254868	297373190	66.268
Tu1	CTG2432.TUG.E0654.L03.scaffold2	297374190	297495937	66.268
Tu1	CTG2134.TUG.E0667.O15.scaffold25	297496937	297511586	66.268
Tu1	CTG2845.1	297512586	297824398	66.268
Tu1	CTG2134.TUG.E0667.O15.scaffold11	297825398	297845402	66.268
Tu1	CTG7517.TUG.M1047.D07.scaffold2	297846402	297860392	66.268
Tu1	CTG2134.TUG.E0667.O15.scaffold39	297861392	297873520	66.268
Tu1	CTG16340.1.TUG.E0670.M02.scaffold3_CTG14556.1	297874520	298148281	66.268
Tu1	CTG2853.TUG.E0736.I14.scaffold30	298149281	298163174	66.268
Tu1	CTG2853.TUG.E0736.I14.scaffold16	298164174	298183310	66.268
Tu1	CTG2853.TUG.E0736.I14.scaffold4	298184310	298218743	66.268
Tu1	CTG7925.TUG.E0923.E13.scaffold2	298219743	298313437	66.268
Tu1	CTG167.TUG.E0848.B07.scaffold3	298314437	298333339	66.268
Tu1	CTG5525.2	298334339	298523443	66.268
Tu1	CTG7356.TUG.H0267.N14.scaffold5	298524443	298536570	66.268
Tu1	CTG9788.1	298537570	298776276	66.268
Tu1	CTG2448.1	298777276	299072526	66.268
Tu1	CTG2738.2	299073526	299186669	66.268
Tu1	CTG1310.3.TUG.E0750.M22.scaffold15	299187669	299205104	66.268
Tu1	CTG1310.3.TUG.E0750.M22.scaffold11	299206104	299226546	67.323
Tu1	CTG4516.TUG.E0545.G02.scaffold3	299227546	299246580	67.323
Tu1	CTG2178.1_CTG4178.1_CTG642.2	299247580	299663162	67.323
Tu1	CTG20021.2_CTG642.2.TUG.E0929.B17.scaffold2	299664162	299988197	67.323
Tu1	CTG12140.TUG.H0146.B06.scaffold2_CTG19143.1	299989197	300028991	67.323
Tu1	CTG409.1	300029991	300051600	67.323
Tu1	CTG17922.1	300052600	300124321	67.323
Tu1	CTG5794.1_CTG18545.1	300125321	300302549	67.323
Tu1	CTG17202.1	300303549	300476445	67.323
Tu1	CTG3878.1	300477445	300738016	67.323
Tu1	CTG1331.1.TUG.H0358.B12.scaffold2	300739016	300796163	67.323
Tu1	CTG5238.TUG.H0061.J11.scaffold4	300797163	300817736	67.323
Tu1	CTG1985.TUG.E0590.A23.scaffold4	300818736	300848136	67.323
Tu1	CTG9743.1	300849136	301019820	67.323
Tu1	CTG3616.1	301020820	301535308	67.956
Tu1	CTG5951.1_CTG16073.1_CTG4364.1_CTG6010.1	301536308	302186544	67.956
Tu1	CTG14094.1_CTG17765.1	302187544	302358383	67.956
Tu1	CTG7698.1	302359383	302484895	68.589
Tu1	CTG2931.1	302485895	302641629	68.8
Tu1	CTG5538.1	302642629	303017685	68.8
Tu1	CTG2199.1	303018685	303123678	68.8
Tu1	CTG13640.2	303124678	303242195	68.8
Tu1	CTG4022.1	303243195	303327020	68.8
Tu1	CTG7133.2	303328020	303493730	68.8
Tu1	CTG6130.1	303494730	303764389	68.8
Tu1	CTG16578.1.TUG.E0498.A12.scaffold2	303765389	303808206	68.8
Tu1	CTG10580.TUG.E0702.L10.scaffold2_CTG2232.TUG.E0770.H02.scaffold9	303809206	303976774	68.8
Tu1	CTG5453.2.TUG.E0498.B02.scaffold2	303977774	304010218	68.8
Tu1	CTG4793.TUG.H0320.I06.scaffold2	304011218	304057150	68.8
Tu1	CTG2134.TUG.E0667.O15.scaffold36	304058150	304070439	68.8
Tu1	CTG2134.TUG.E0667.O15.scaffold1	304071439	304103476	68.8
Tu1	CTG1971.2	304104476	304242516	68.8
Tu1	CTG11529.1	304243516	304530349	68.8
Tu1	CTG554.1	304531349	304747533	69.855
Tu1	CTG6642.1_CTG15806.1_CTG7401.1_CTG4793.1	304748533	305439418	69.855
Tu1	CTG3369.1	305440418	305627840	69.855
Tu1	CTG10207.TUG.E0568.H11.scaffold3_CTG4022.TUG.E0811.O03.scaffold3	305628840	305650940	69.855
Tu1	CTG16852.1_CTG4051.1	305651940	306360525	69.855
Tu1	CTG4833.1_CTG11305.1_CTG19554.1	306361525	307072247	69.855
Tu1	CTG19554.2	307073247	307325312	69.855
Tu1	CTG920.1	307326312	307688280	69.855
Tu1	CTG4236.1_CTG785.1	307689280	308101244	69.855
Tu1	CTG18103.2.TUG.H0395.A20.scaffold2	308102244	308185706	69.855
Tu1	CTG12882.TUG.H0320.D04.scaffold1_CTG12882.1	308186706	308328666	69.855
Tu1	CTG8087.1_CTG19244.TUG.E0633.F02.scaffold2	308329666	308530892	69.855
Tu1	CTG2134.TUG.E0667.O15.scaffold26	308531892	308546208	69.855
Tu1	CTG4741.TUG.M1161.J05.scaffold2	308547208	308559932	69.855
Tu1	CTG13085.TUG.E0605.G16.scaffold2	308560932	308584109	69.855
Tu1	CTG2134.TUG.E0667.O15.scaffold33	308585109	308598113	69.855
Tu1	CTG2134.TUG.E0667.O15.scaffold17	308599113	308616748	69.855
Tu1	CTG2134.TUG.E0667.O15.scaffold31	308617748	308630979	69.855
Tu1	CTG2134.TUG.E0667.O15.scaffold47	308631979	308642890	69.855
Tu1	CTG4236.TUG.E0614.M20.scaffold1	308643890	308724285	69.855
Tu1	CTG13495.1	308725285	308828118	69.855
Tu1	CTG11286.2_CTG13934.1	308829118	309006223	69.855
Tu1	CTG12839.1	309007223	309158411	69.855
Tu1	CTG8851.1	309159411	309321694	69.855
Tu1	CTG3347.1	309322694	309388603	69.855
Tu1	CTG5080.1	309389603	309742141	69.855
Tu1	CTG2578.1	309743141	309949060	69.855
Tu1	CTG5453.2	309950060	310050573	69.855
Tu1	CTG9901.1	310051573	310267498	69.855
Tu1	CTG2588.1	310268498	310413946	69.855
Tu1	CTG6582.TUG.M1027.P02.scaffold11	310414946	310430303	69.855
Tu1	CTG8185.1_CTG14397.1	310431303	310700942	69.855
Tu1	CTG10832.1	310701942	310974911	69.855
Tu1	CTG1073.1_CTG14389.1_CTG13006.1_CTG2610.1	310975911	311800776	69.855
Tu1	CTG11400.1	311801776	311957148	69.855
Tu1	CTG2058.TUG.H0296.K06.scaffold5	311958148	311988803	69.855
Tu1	CTG268.TUG.E0745.F10.scaffold3	311989803	312000084	69.855
Tu1	CTG4264.1	312001084	312233656	69.855
Tu1	CTG2762.1_CTG3932.1	312234656	313156466	69.855
Tu1	CTG3375.1	313157466	313315689	69.855
Tu1	CTG10617.1	313316689	313530646	69.855
Tu1	CTG10099.TUG.E0653.E21.scaffold2	313531646	313546376	69.855
Tu1	CTG12044.TUG.H0242.N24.scaffold2	313547376	313599509	69.855
Tu1	CTG2588.3	313600509	313799175	70.066
Tu1	CTG11519.1	313800175	313978578	70.066
Tu1	CTG7562.TUG.E0574.L08.scaffold2	313979578	314004179	70.066
Tu1	CTG7562.TUG.E0574.L08.scaffold6	314005179	314020449	70.066
Tu1	CTG12839.TUG.H0305.C21.scaffold1	314021449	314104910	70.066
Tu1	CTG2731.1	314105910	314429163	70.066
Tu1	CTG5707.1	314430163	314646329	70.066
Tu1	CTG6621.1	314647329	315037908	70.066
Tu1	CTG1716.1_CTG12694.1	315038908	315418787	70.066
Tu1	CTG1716.TUG.H0107.A08.scaffold1	315419787	315549797	70.066
Tu1	CTG10763.1_CTG16360.1	315550797	315899588	70.066
Tu1	CTG13897.1	315900588	315958347	70.066
Tu1	CTG4732.2	315959347	316009678	70.066
Tu1	CTG5415.TUG.E0786.F14.scaffold1	316010678	316102560	70.066
Tu1	CTG2762.TUG.E0747.P01.scaffold2	316103560	316123016	70.066
Tu1	CTG11286.1_CTG10384.1	316124016	316318746	70.066
Tu1	CTG12044.1	316319746	316395035	70.066
Tu1	CTG2134.TUG.E0667.O15.scaffold28	316396035	316409714	70.066
Tu1	CTG2134.TUG.E0667.O15.scaffold43	316410714	316422413	70.066
Tu1	CTG4716.TUG.E0702.H23.scaffold2	316423413	316458017	70.066
Tu1	CTG4716.TUG.E0702.H23.scaffold4	316459017	316479723	70.066
Tu1	CTG206.1	316480723	316660161	70.066
Tu1	CTG19323.4_CTG206.2_CTG14940.1.TUG.H0195.M05.scaffold2	316661161	317411576	70.066
Tu1	CTG3347.2	317412576	317533992	70.066
Tu1	CTG3347.3	317534992	317674056	70.066
Tu1	CTG315.1	317675056	317933137	70.066
Tu1	CTG11337.1	317934137	318091697	70.066
Tu1	CTG14264.TUG.E0887.G13.scaffold1	318092697	318209019	70.066
Tu1	CTG14473.TUG.H0108.D17.scaffold10	318210019	318221154	70.066
Tu1	CTG580.1	318222154	318279633	70.066
Tu1	CTG9269.1	318280633	318512017	70.066
Tu1	CTG6389.1	318513017	318743440	70.066
Tu1	CTG14473.TUG.H0108.D17.scaffold7	318744440	318757894	70.066
Tu1	CTG580.TUG.M1079.K03.scaffold8	318758894	318776857	70.066
Tu1	CTG6582.TUG.M1027.P02.scaffold7	318777857	318797109	70.066
Tu1	CTG11773.1.TUG.M1059.I22.scaffold2	318798109	318887735	70.066
Tu1	CTG14473.TUG.H0108.D17.scaffold5	318888735	318905093	70.066
Tu1	CTG6582.1	318906093	319121168	70.066
Tu1	CTG777.3	319122168	319576826	70.066
Tu1	CTG5360.TUG.E0674.F02.scaffold1_CTG9216.1_CTG16277.1_CTG16394.1	319577826	320115123	70.066
Tu1	CTG5360.1	320116123	320432088	70.066
Tu1	CTG5194.1	320433088	320717168	70.066
Tu1	CTG3545.2	320718168	320892291	70.066
Tu1	CTG20035.3_CTG20555.1	320893291	321176728	70.066
Tu1	CTG3600.TUG.E0917.L22.scaffold2	321177728	321218198	70.066
Tu1	CTG3306.TUG.E0577.J20.scaffold1	321219198	321297228	70.066
Tu1	CTG17836.TUG.E0638.A19.scaffold3	321298228	321309259	70.066
Tu1	CTG4055.1	321310259	321448800	70.066
Tu1	CTG16644.1_CTG16644.TUG.H0243.O04.scaffold2	321449800	321605203	70.066
Tu1	CTG14473.1	321606203	321670423	70.066
Tu1	CTG4317.3	321671423	321931025	70.066
Tu1	CTG6670.1	321932025	322117723	70.066
Tu1	CTG4317.1	322118723	322440247	70.066
Tu1	CTG7613.1	322441247	322654123	70.066
Tu1	CTG17836.TUG.E0638.A19.scaffold1	322655123	322787521	70.066
Tu1	CTG6582.TUG.M1027.P02.scaffold10	322788521	322804321	70.066
Tu1	CTG14473.TUG.H0108.D17.scaffold8	322805321	322818304	70.066
Tu1	CTG6260.2	322819304	322977886	70.066
Tu1	CTG4055.2	322978886	323078514	70.066
Tu1	CTG7816.1	323079514	323266645	70.066
Tu1	CTG1191.TUG.H0283.G17.scaffold2	323267645	323514988	70.066
Tu1	CTG4520.TUG.H0115.A18.scaffold1	323515988	323573019	70.066
Tu1	CTG11071.1_CTG17247.1	323574019	323745599	70.066
Tu1	CTG268.TUG.H0335.A15.scaffold2	323746599	323814559	70.066
Tu1	CTG3244.TUG.E0789.O09.scaffold24	323815559	323826350	70.066
Tu1	CTG580.TUG.M1079.K03.scaffold1	323827350	323901568	70.066
Tu1	CTG19325.1	323902568	323953978	70.066
Tu1	CTG7551.TUG.H0297.L13.scaffold2	323954978	323965385	70.066
Tu1	CTG15052.1	323966385	324046333	70.066
Tu1	CTG15391.1	324047333	324218232	70.066
Tu1	CTG11637.TUG.E0474.E19.scaffold2	324219232	324268729	70.066
Tu1	CTG580.TUG.M1079.K03.scaffold18	324269729	324280545	70.066
Tu1	CTG6582.TUG.M1027.P02.scaffold13	324281545	324296179	70.066
Tu1	CTG12715.1	324297179	324467331	70.066
Tu1	CTG13806.TUG.H0317.C04.scaffold2	324468331	324515337	70.066
Tu1	CTG7775.TUG.E0726.F03.scaffold2	324516337	324581933	70.066
Tu1	CTG16160.1.TUG.E0545.N01.scaffold8	324582933	324599786	70.066
Tu1	CTG15676.1.TUG.E0484.B05.scaffold7	324600786	324627150	70.066
Tu1	CTG15676.1.TUG.E0484.B05.scaffold31	324628150	324639310	70.066
Tu1	CTG15676.1.TUG.E0484.B05.scaffold28	324640310	324652689	70.066
Tu1	CTG15676.1.TUG.E0484.B05.scaffold14	324653689	324672455	70.066
Tu1	CTG15676.1.TUG.E0484.B05.scaffold6	324673455	324700180	70.066
Tu1	CTG15676.1.TUG.E0484.B05.scaffold16	324701180	324719455	70.066
Tu1	CTG13230.2.TUG.H0359.H14.scaffold2	324720455	324745103	70.066
Tu1	CTG15676.1.TUG.E0484.B05.scaffold9	324746103	324771534	70.066
Tu1	CTG15619.1.TUG.H0311.P06.scaffold3	324772534	324786722	70.066
Tu1	CTG9321.TUG.E0667.I05.scaffold2	324787722	324843890	70.066
Tu1	CTG9929.1	324844890	325021217	70.066
Tu1	CTG911.1_CTG5191.1	325022217	325173761	70.066
Tu1	CTG13172.1_CTG13172.TUG.H0011.M08.scaffold2	325174761	325349048	70.066
Tu1	CTG7577.1	325350048	325569410	70.066
Tu1	CTG6582.TUG.M1027.P02.scaffold17	325570410	325583305	70.066
Tu1	CTG1753.1.TUG.H0016.O07.scaffold2	325584305	325596669	70.066
Tu1	CTG2581.1	325597669	325738735	70.066
Tu1	CTG3647.TUG.H0455.P21.scaffold1	325739735	325810083	70.066
Tu1	CTG3000.TUG.E0578.G06.scaffold1	325811083	325883194	70.066
Tu1	CTG1877.3.TUG.E0829.K16.scaffold12	325884194	325902367	70.488
Tu1	CTG3000.TUG.E0578.G06.scaffold14	325903367	325918094	70.488
Tu1	CTG1985.1	325919094	326006381	70.488
Tu1	CTG5597.1	326007381	326185427	70.488
Tu1	CTG8211.TUG.H0348.F17.scaffold21	326186427	326203055	70.488
Tu1	CTG14434.1	326204055	326286803	70.488
Tu1	CTG9430.1	326287803	326382565	70.488
Tu1	CTG2134.TUG.E0667.O15.scaffold10	326383565	326405105	70.488
Tu1	CTG2134.TUG.E0667.O15.scaffold27	326406105	326420147	70.488
Tu1	CTG12195.1	326421147	326646596	70.488
Tu1	CTG16087.1_CTG4347.1.TUG.H0078.G01.scaffold2_CTG12281.2	326647596	326869705	70.488
Tu1	CTG6389.TUG.M1068.G12.scaffold3	326870705	326901043	70.488
Tu1	CTG20278.1	326902043	327107187	70.488
Tu1	CTG257.1	327108187	327245147	70.488
Tu1	CTG10248.1_CTG7804.1_CTG51.2	327246147	327572507	70.488
Tu1	CTG13085.1	327573507	327761810	70.488
Tu1	CTG7775.1_CTG14423.1_CTG15619.1.TUG.H0311.P06.scaffold4	327762810	328029170	70.488
Tu1	CTG2241.2	328030170	328110017	70.488
Tu1	CTG580.TUG.M1079.K03.scaffold16	328111017	328122735	70.488
Tu1	CTG5415.1	328123735	328235066	70.488
Tu1	CTG18941.1_CTG14815.1	328236066	328519790	70.488
Tu1	CTG17861.1_CTG13958.1	328520790	328760166	70.488
Tu1	CTG8851.2	328761166	328923877	70.488
Tu1	CTG16573.1_CTG10251.1_CTG14658.1	328924877	329171556	70.488
Tu1	CTG17288.2_CTG8171.1	329172556	329398127	70.488
Tu1	CTG12706.1	329399127	329505578	70.488
Tu1	CTG1315.1	329506578	329728674	70.488
Tu1	CTG2134.TUG.E0667.O15.scaffold8	329729674	329751960	70.488
Tu1	CTG580.TUG.M1079.K03.scaffold5	329752960	329773580	70.488
Tu1	CTG7440.1	329774580	329982813	70.488
Tu1	CTG1558.1	329983813	330286158	70.91
Tu1	CTG14038.1	330287158	330374350	70.91
Tu1	CTG3306.1_CTG9516.1_CTG3072.1	330375350	331047786	71.121
Tu1	CTG6582.TUG.M1027.P02.scaffold3	331048786	331070618	71.121
Tu1	CTG6285.1_CTG11057.1_CTG11637.1	331071618	331735148	71.121
Tu1	CTG10611.1	331736148	331932953	71.121
Tu1	CTG18087.TUG.E0556.M11.scaffold6	331933953	331950804	71.121
Tu1	CTG6582.TUG.M1027.P02.scaffold20	331951804	331964139	71.121
Tu1	CTG6582.TUG.M1027.P02.scaffold9	331965139	331981585	71.121
Tu1	CTG6964.1	331982585	332086126	71.121
Tu1	CTG11337.1.TUG.M1141.K05.scaffold2	332087126	332115429	71.121
Tu1	CTG19407.2_CTG19407.1	332116429	332366861	71.121
Tu1	CTG7392.1	332367861	332663531	71.121
Tu1	CTG14753.1	332664531	332821078	72.809
Tu1	CTG15063.1_CTG17836.1_CTG1877.3.TUG.E0829.K16.scaffold18	332822078	333101384	72.809
Tu1	CTG10276.TUG.E0668.J07.scaffold2	333102384	333154114	72.809
Tu1	CTG7542.TUG.E0739.I24.scaffold2	333155114	333166100	72.809
Tu1	CTG18832.TUG.E0546.F16.scaffold2	333167100	333197718	72.809
Tu1	CTG6582.TUG.M1027.P02.scaffold12	333198718	333213875	72.809
Tu1	CTG6964.TUG.E0605.J23.scaffold1	333214875	333337390	72.809
Tu1	CTG6964.TUG.E0605.J23.scaffold3	333338390	333381513	72.809
Tu1	CTG5707.TUG.E0680.H01.scaffold2	333382513	333451916	72.809
Tu1	CTG6582.TUG.M1027.P02.scaffold2	333452916	333485586	72.809
Tu1	CTG15834.1_CTG19407.3	333486586	333732218	72.809
Tu1	CTG13131.1_CTG534.3	333733218	334202453	72.809
Tu1	CTG6547.1_CTG14105.TUG.E0671.L09.scaffold1	334203453	334443168	72.809
Tu1	CTG14105.1_CTG14105.TUG.E0705.L08.scaffold2	334444168	334619378	72.809
Tu1	CTG15715.1_CTG11246.2	334620378	334798601	72.809
Tu1	CTG9357.TUG.M0967.O02.scaffold6	334799601	334824426	72.809
Tu1	CTG16517.1	334825426	335000262	72.809
Tu1	CTG580.TUG.M1079.K03.scaffold3	335001262	335033863	72.809
Tu1	CTG18361.1	335034863	335212743	72.809
Tu1	CTG3600.1_CTG16418.2	335213743	335590249	72.809
Tu1	CTG9250.1	335591249	335709708	72.809
Tu1	CTG6582.TUG.M1027.P02.scaffold6	335710708	335731342	72.809
Tu1	CTG167.1	335732342	335776295	72.809
Tu1	CTG15757.TUG.H0034.M15.scaffold2_CTG15757.TUG.E0532.G05.scaffold1	335777295	335894348	72.809
Tu1	CTG2009.TUG.H0352.L16.scaffold2	335895348	335913893	72.809
Tu1	CTG6260.1	335914893	336087759	72.809
Tu1	CTG5080.TUG.E0518.P19.scaffold2	336088759	336108317	72.809
Tu1	CTG911.2	336109317	336197361	72.809
Tu1	CTG11241.TUG.E0835.B19.scaffold13	336198361	336212677	72.809
Tu1	CTG1191.TUG.H0283.G17.scaffold26	336213677	336285448	72.809
Tu1	CTG14307.1	336286448	336425020	72.809
Tu1	CTG11834.TUG.M1021.I02.scaffold4	336426020	336478789	72.809
Tu1	CTG1191.TUG.H0283.G17.scaffold17	336479789	336577983	72.809
Tu1	CTG6964.TUG.E0605.J23.scaffold5	336578983	336616401	72.809
Tu1	CTG6582.TUG.M1027.P02.scaffold5	336617401	336638972	72.809
Tu1	CTG3545.TUG.H0155.A09.scaffold3	336639972	336656658	72.809
Tu1	CTG14473.TUG.H0108.D17.scaffold2	336657658	336687229	72.809
Tu1	CTG6260.1.TUG.M0948.P18.scaffold5	336688229	336705021	72.809
Tu1	CTG6945.1	336706021	336877961	72.809
Tu1	CTG15878.2_CTG7232.1_CTG11926.1	336878961	337390548	72.809
Tu1	CTG7030.2	337391548	337621791	73.02
Tu1	CTG7030.1	337622791	337774422	73.02
Tu1	CTG11390.1	337775422	337959699	73.02
Tu1	CTG5332.1	337960699	338200175	73.02
Tu1	CTG7551.1	338201175	338386249	73.02
Tu1	CTG4550.1	338387249	338515319	73.02
Tu1	CTG1753.1	338516319	338638591	73.02
Tu1	CTG17237.2	338639591	338800091	73.02
Tu1	CTG17678.2.TUG.H0195.A15.scaffold2	338801091	338846432	73.02
Tu1	CTG7564.2	338847432	339141051	73.02
Tu1	CTG2853.TUG.E0736.I14.scaffold20	339142051	339159909	73.02
Tu1	CTG2853.TUG.E0736.I14.scaffold6	339160909	339190336	73.02
Tu1	CTG15028.TUG.H0138.A03.scaffold2	339191336	339248498	73.02
Tu1	CTG16931.1	339249498	339316682	73.02
Tu1	CTG18312.TUG.E0675.F01.scaffold1	339317682	339346182	73.02
Tu1	CTG9985.2_CTG1249.1	339347182	339852296	73.02
Tu1	CTG5090.1	339853296	339999755	73.02
Tu1	CTG12005.1_CTG15028.1	340000755	340156384	73.02
Tu1	CTG7118.1	340157384	340381291	73.02
Tu1	CTG19983.TUG.H0024.J24.scaffold38	340382291	340396010	73.02
Tu1	CTG6091.1_CTG13619.1	340397010	340622319	73.02
Tu1	CTG16776.1_CTG7692.1_CTG6091.TUG.E0632.F16.scaffold1	340623319	341026790	73.02
Tu1	CTG10909.TUG.H0376.P20.scaffold2	341027790	341066131	73.02
Tu1	CTG8750.2	341067131	341318092	73.02
Tu1	CTG7442.1	341319092	341498651	73.02
Tu1	CTG11090.1	341499651	341757770	73.02
Tu1	CTG7268.1_CTG13219.2_CTG970.1	341758770	342399549	73.02
Tu1	CTG7877.1	342400549	342634415	73.02
Tu1	CTG2005.1	342635415	342811994	73.02
Tu1	CTG16191.1	342812994	342959379	73.02
Tu1	CTG2062.1	342960379	343231347	73.02
Tu1	CTG20167.1	343232347	343465377	73.02
Tu1	CTG17678.2	343466377	343562466	73.02
Tu1	CTG15531.1_CTG16778.1_CTG18312.TUG.H0127.P17.scaffold1_CTG13798.1	343563466	343989629	73.02
Tu1	CTG15387.1	343990629	344156213	73.02
Tu1	CTG4556.2	344157213	344377574	73.02
Tu1	CTG18642.1_CTG3888.1_CTG10909.2_CTG4556.1	344378574	344961579	73.02
Tu1	CTG2572.2	344962579	345046987	73.02
Tu1	CTG4812.2	345047987	345287297	73.02
Tu1	CTG7130.2	345288297	345431155	73.02
Tu1	CTG19983.TUG.H0024.J24.scaffold22	345432155	345451169	73.02
Tu1	CTG3909.1_CTG4812.1	345452169	345968527	74.708
Tu1	CTG9002.TUG.H0231.D01.scaffold1	345969527	346125060	74.708
Tu1	CTG4716.TUG.E0702.H23.scaffold5	346126060	346144104	74.708
Tu1	CTG19983.TUG.H0024.J24.scaffold9	346145104	346172913	74.708
Tu1	CTG19983.TUG.H0024.J24.scaffold58	346173913	346184552	74.708
Tu1	CTG3524.TUG.H0222.H17.scaffold2	346185552	346200271	74.708
Tu1	CTG7562.TUG.E0574.L08.scaffold7	346201271	346215445	74.708
Tu1	CTG7562.TUG.E0574.L08.scaffold13	346216445	346226976	74.708
Tu1	CTG1106.TUG.H0185.K12.scaffold24	346227976	346240403	74.708
Tu1	CTG1106.TUG.H0185.K12.scaffold23	346241403	346254347	74.708
Tu1	CTG9770.2	346255347	346350722	74.708
Tu1	CTG2134.TUG.E0667.O15.scaffold30	346351722	346365029	74.708
Tu1	CTG19983.TUG.H0024.J24.scaffold12	346366029	346389919	74.708
Tu1	CTG13532.1	346390919	346550061	74.708
Tu1	CTG13532.2_CTG11841.1_CTG11841.TUG.E0749.B08.scaffold1	346551061	346823298	74.708
Tu1	CTG62.TUG.H0092.P11.scaffold1	346824298	346868587	74.708
Tu1	CTG2230.1	346869587	347068649	74.708
Tu1	CTG16219.2_CTG6256.TUG.M0983.B06.scaffold1_CTG6256.1	347069649	347383406	74.708
Tu1	CTG19983.TUG.H0024.J24.scaffold60	347384406	347394521	74.708
Tu1	CTG14113.1_CTG13813.1_CTG973.1_CTG15955.1	347395521	348063601	74.708
Tu1	CTG2073.1	348064601	348335580	74.708
Tu1	CTG408.1	348336580	348853150	74.708
Tu1	CTG2496.1	348854150	349393686	77.665
Tu1	CTG2648.1	349394686	349653574	77.665
Tu1	CTG2648.2	349654574	350210115	77.665
Tu1	CTG8747.2	350211115	350382789	77.665
Tu1	CTG10963.1	350383789	350520785	77.665
Tu1	CTG19983.1_CTG8008.1_CTG2548.1	350521785	351220413	77.665
Tu1	CTG20202.1_CTG2801.1	351221413	351623221	77.665
Tu1	CTG14124.1_CTG15111.1_CTG17212.2	351624221	351975103	77.876
Tu1	CTG12549.1	351976103	352135514	77.876
Tu1	CTG12139.1_CTG14381.1	352136514	352370242	77.876
Tu1	CTG11930.1_CTG13230.2	352371242	352584953	77.876
Tu1	CTG19983.TUG.H0024.J24.scaffold4	352585953	352619228	77.876
Tu1	CTG19983.TUG.H0024.J24.scaffold53	352620228	352631680	77.876
Tu1	CTG19983.TUG.H0024.J24.scaffold42	352632680	352645118	77.876
Tu1	CTG9177.TUG.H0214.B24.scaffold2	352646118	352709832	77.876
Tu1	CTG5135.1	352710832	352851076	77.876
Tu1	CTG18887.2	352852076	353008527	77.876
Tu1	CTG19983.TUG.H0024.J24.scaffold3	353009527	353043451	77.876
Tu1	CTG1295.1	353044451	353352635	77.876
Tu1	CTG6669.TUG.E0571.J19.scaffold1	353353635	353369768	77.876
Tu1	CTG19069.2	353370768	353481712	77.876
Tu1	CTG19983.2	353482712	353556338	77.876
Tu1	CTG1722.TUG.M0960.C16.scaffold2	353557338	353607596	77.876
Tu1	CTG16112.1_CTG13235.1	353608596	353779542	77.876
Tu1	CTG9002.1	353780542	353806006	77.876
Tu1	CTG2230.2	353807006	353973823	79.564
Tu1	CTG7164.1_CTG9331.1	353974823	354302067	79.564
Tu1	CTG14070.1	354303067	354472526	79.564
Tu1	CTG8727.1	354473526	354676321	79.564
Tu1	CTG12865.1	354677321	354776626	79.775
Tu1	CTG7696.1	354777626	354994514	79.775
Tu1	CTG6669.1_CTG10474.1_CTG3093.1_CTG18269.1_CTG10190.1	354995514	355704699	80.408
Tu1	CTG10260.1_CTG10260.2_CTG20254.1_CTG20254.TUG.E0696.A04.scaffold2	355705699	356067532	80.408
Tu1	CTG3510.1_CTG12863.1_CTG19396.1	356068532	356533476	80.408
Tu1	CTG427.1_CTG6523.1	356534476	357080733	80.408
Tu1	CTG19983.TUG.H0024.J24.scaffold15	357081733	357102397	80.408
Tu1	CTG1241.TUG.H0457.D19.scaffold2	357103397	357156523	80.408
Tu1	CTG13389.TUG.E0470.A22.scaffold7	357157523	357185688	80.408
Tu1	CTG1241.1_CTG1241.2_CTG14846.1	357186688	357575003	80.408
Tu1	CTG1722.2.TUG.E0525.O01.scaffold2	357576003	357637255	80.408
Tu1	CTG1241.3	357638255	357854459	80.408
Tu1	CTG8596.1	357855459	358056204	80.408
Tu1	CTG4617.2_CTG9528.1	358057204	358337448	80.408
Tu1	CTG2532.TUG.H0162.M06.scaffold2	358338448	358350739	80.408
Tu1	CTG6027.1_CTG13708.2	358351739	358608633	80.83
Tu1	CTG5024.2_CTG15334.1_CTG17544.2	358609633	358847840	80.83
Tu1	CTG5024.1	358848840	359066318	82.518
Tu1	CTG2634.1	359067318	359297986	82.518
Tu1	CTG2634.TUG.E0671.G04.scaffold2	359298986	359371095	82.518
Tu1	CTG1203.3	359372095	359505139	82.518
Tu1	CTG7005.2	359506139	359620404	82.518
Tu1	CTG16571.1	359621404	359734931	82.518
Tu1	CTG19983.TUG.H0024.J24.scaffold5	359735931	359769023	82.518
Tu1	CTG19983.TUG.H0024.J24.scaffold8	359770023	359798595	82.518
Tu1	CTG19636.TUG.H0052.P06.scaffold2_CTG19996.1	359799595	360193351	82.518
Tu1	CTG19983.TUG.H0024.J24.scaffold11	360194351	360218539	82.518
Tu1	CTG19635.1	360219539	360329258	82.518
Tu1	CTG1546.1_CTG11245.TUG.M1038.L15.scaffold1	360330258	360619990	82.518
Tu1	CTG392.2	360620990	360898231	82.518
Tu1	CTG19983.TUG.H0024.J24.scaffold37	360899231	360913129	82.518
Tu1	CTG19636.1	360914129	361107873	82.518
Tu1	CTG20390.3	361108873	361337122	82.518
Tu1	CTG19635.TUG.E0768.F11.scaffold1	361338122	361440125	83.151
Tu1	CTG392.1	361441125	361686015	83.151
Tu1	CTG6365.1_CTG16571.1.TUG.H0455.M06.scaffold2	361687015	361895732	83.151
Tu1	CTG19983.TUG.H0024.J24.scaffold39	361896732	361910244	83.151
Tu1	CTG3133.TUG.E0936.L16.scaffold3	361911244	361930621	83.151
Tu1	CTG19983.TUG.H0024.J24.scaffold25	361931621	361948413	83.151
Tu1	CTG7005.1	361949413	362081685	83.151
Tu1	CTG4755.TUG.E0561.A07.scaffold2	362082685	362124347	83.151
Tu1	CTG8211.TUG.H0348.F17.scaffold5	362125347	362158516	83.151
Tu1	CTG19996.TUG.E0915.J24.scaffold2	362159516	362171378	83.151
Tu1	CTG19983.TUG.H0024.J24.scaffold21	362172378	362191469	83.151
Tu1	CTG3133.TUG.E0936.L16.scaffold1	362192469	362234692	83.151
Tu1	CTG2005.TUG.E0526.J19.scaffold2	362235692	362271796	83.151
Tu1	CTG6393.TUG.E0497.F01.scaffold2	362272796	362401192	85.05
[truncated: 1,516 more rows]

## Sheet: Tu2
Chromosome	Contig	Physical Position		Genetic Position
		Start	End
Tu2	CTG5237.1	1	75120	0
Tu2	CTG16761.2.TUG.H0020.P12.scaffold2	76120	164301	0
Tu2	CTG10076.TUG.E0579.O07.scaffold4	165301	188179	0
Tu2	CTG1868.TUG.H0066.I02.scaffold48	189179	204727	0
Tu2	CTG1913.TUG.H0045.A24.scaffold15	205727	225437	0
Tu2	CTG4746.1	226437	239680	0
Tu2	CTG9240.2	240680	313403	0
Tu2	CTG16056.1	314403	379362	0
Tu2	CTG2517.1.TUG.H0189.P04.scaffold3	380362	403052	0
Tu2	CTG20344.2	404052	526409	0
Tu2	CTG16130.TUG.E0793.B04.scaffold3_CTG16130.1	527409	630558	0
Tu2	CTG16069.1	631558	734151	0
Tu2	CTG9615.TUG.E0635.F03.scaffold17	735151	754280	0
Tu2	CTG19003.TUG.E0578.M06.scaffold16	755280	769241	0
Tu2	CTG19003.TUG.E0578.M06.scaffold28	770241	782211	0
Tu2	CTG19003.TUG.E0578.M06.scaffold8	783211	803769	0
Tu2	CTG19003.TUG.E0578.M06.scaffold33	804769	815073	0
Tu2	CTG10525.1	816073	1004358	0
Tu2	CTG3032.1	1005358	1262297	0
Tu2	CTG11730.1	1263297	1386904	0
Tu2	CTG19003.TUG.E0578.M06.scaffold5	1387904	1410253	0
Tu2	CTG17610.1_CTG17368.1	1411253	1591839	0
Tu2	CTG15739.1	1592839	1726712	0
Tu2	CTG20613.TUG.M1079.D19.scaffold6	1727712	1763849	0
Tu2	CTG7958.TUG.E0877.G12.scaffold1	1764849	1820589	0
Tu2	CTG5200.1	1821589	2006728	0
Tu2	CTG1394.3	2007728	2320613	0
Tu2	CTG124.2	2321613	2461288	0
Tu2	CTG124.2.TUG.E0528.K14.scaffold2	2462288	2473263	0
Tu2	CTG5781.1_CTG14546.TUG.E0855.J09.scaffold2	2474263	2667343	0
Tu2	CTG124.3	2668343	2896047	0
Tu2	CTG16450.2.TUG.H0304.P19.scaffold2_CTG11425.1_CTG13699.2	2897047	3170168	0
Tu2	CTG10058.TUG.E0666.I23.scaffold2	3171168	3182396	0
Tu2	CTG1394.2	3183396	3357783	0
Tu2	CTG1394.1	3358783	3559873	0
Tu2	CTG14724.1_CTG15761.1	3560873	3757273	0
Tu2	CTG9615.TUG.E0635.F03.scaffold7	3758273	3786323	0
Tu2	CTG6835.1	3787323	4016380	0
Tu2	CTG8658.1_CTG14481.1	4017380	4244757	0
Tu2	CTG12489.1	4245757	4546705	0
Tu2	CTG3937.1_CTG14485.1	4547705	4827994	0
Tu2	CTG13853.2	4828994	4966866	0
Tu2	CTG16307.TUG.M1101.F15.scaffold2	4967866	4985748	0
Tu2	CTG1913.TUG.H0045.A24.scaffold11	4986748	5010028	0
Tu2	CTG1913.TUG.H0045.A24.scaffold3	5011028	5046192	0
Tu2	CTG14048.1	5047192	5262054	0
Tu2	CTG4632.1	5263054	5418311	0
Tu2	CTG16536.1_CTG15961.TUG.E0693.N05.scaffold1	5419311	5631923	0
Tu2	CTG3712.TUG.H0021.J15.scaffold1	5632923	5706696	0
Tu2	CTG1913.TUG.H0045.A24.scaffold32	5707696	5718474	0
Tu2	CTG1913.TUG.H0045.A24.scaffold22	5719474	5736431	0
Tu2	CTG6295.TUG.H0358.B17.scaffold2	5737431	5779949	0
Tu2	CTG19003.TUG.E0578.M06.scaffold31	5780949	5792024	0
Tu2	CTG19003.TUG.E0578.M06.scaffold7	5793024	5813958	0
Tu2	CTG9615.TUG.E0635.F03.scaffold16	5814958	5835175	0
Tu2	CTG7702.1	5836175	6026862	0
Tu2	CTG17162.TUG.E0814.P21.scaffold37	6027862	6043735	0
Tu2	CTG17162.TUG.E0814.P21.scaffold9	6044735	6071890	0
Tu2	CTG17162.TUG.E0814.P21.scaffold14	6072890	6097204	0
Tu2	CTG17162.TUG.E0814.P21.scaffold7	6098204	6126274	0
Tu2	CTG11818.1	6127274	6348364	0
Tu2	CTG9615.1	6349364	6513815	0
Tu2	CTG3712.1	6514815	6729016	0
Tu2	CTG15961.1	6730016	6831937	0
Tu2	CTG17556.TUG.E0484.J20.scaffold3	6832937	6851959	0
Tu2	CTG17769.TUG.E0929.J13.scaffold2	6852959	6899066	0
Tu2	CTG9615.TUG.E0635.F03.scaffold32	6900066	6913367	0
Tu2	CTG1913.TUG.H0045.A24.scaffold14	6914367	6934203	0
Tu2	CTG11031.1_CTG12252.1	6935203	7186763	0
Tu2	CTG14985.TUG.E0513.J14.scaffold3	7187763	7205479	0
Tu2	CTG19003.TUG.E0578.M06.scaffold23	7206479	7219081	0
Tu2	CTG1924.2	7220081	7374502	0
Tu2	CTG13707.1	7375502	7505622	0
Tu2	CTG19003.TUG.E0578.M06.scaffold22	7506622	7519532	0
Tu2	CTG16166.1.TUG.H0030.K09.scaffold2_CTG15007.TUG.E0635.C07.scaffold1_CTG12747.1_CTG15007.TUG.E0885.F11.scaffold1	7520532	7911509	0
Tu2	CTG8424.TUG.E0670.A01.scaffold3_CTG14709.2	7912509	8063963	0
Tu2	CTG1913.TUG.H0045.A24.scaffold2	8064963	8109027	0
Tu2	CTG9615.TUG.E0635.F03.scaffold18	8110027	8128742	0
Tu2	CTG1913.TUG.H0045.A24.scaffold12	8129742	8150518	0
Tu2	CTG1913.TUG.H0045.A24.scaffold8	8151518	8175888	0
Tu2	CTG2612.1	8176888	8309489	0
Tu2	CTG4326.2	8310489	8403011	0
Tu2	CTG17162.TUG.E0814.P21.scaffold70	8404011	8414206	0
Tu2	CTG17162.TUG.E0814.P21.scaffold67	8415206	8426279	0
Tu2	CTG13306.1_CTG15548.TUG.H0429.D04.scaffold2	8427279	8511858	0
Tu2	CTG4899.TUG.H0359.M17.scaffold1	8512858	8585762	0
Tu2	CTG4746.TUG.E0699.O07.scaffold7	8586762	8605720	0
Tu2	CTG13243.1	8606720	8726340	0
Tu2	CTG4746.TUG.E0699.O07.scaffold3	8727340	8853708	0
Tu2	CTG20291.TUG.E0676.K04.scaffold2_CTG19272.TUG.E0684.P03.scaffold2	8854708	8895411	0
Tu2	CTG10813.TUG.E0909.M23.scaffold2	8896411	8915524	0
Tu2	CTG1924.3	8916524	9183896	0
Tu2	CTG2508.1	9184896	9321208	0
Tu2	CTG2517.2	9322208	9348453	0
Tu2	CTG16166.1.TUG.H0030.K09.scaffold3	9349453	9404306	0
Tu2	CTG19169.1_CTG11406.TUG.H0468.A17.scaffold2	9405306	9471590	0
Tu2	CTG421.TUG.H0254.P14.scaffold1_CTG15020.1_CTG6295.1_CTG421.1	9472590	9966876	0
Tu2	CTG15882.1.TUG.H0200.F01.scaffold2	9967876	10049276	0
Tu2	CTG17769.1_CTG6408.1	10050276	10383223	0
Tu2	CTG3669.1_CTG2973.1_CTG15429.1	10384223	10984170	0
Tu2	CTG1924.1	10985170	11088946	0
Tu2	CTG2517.1	11089946	11164307	0
Tu2	CTG4899.1	11165307	11297079	0
Tu2	CTG13243.2	11298079	11428831	0
Tu2	CTG356.1	11429831	11707649	0
Tu2	CTG3443.1.TUG.M1022.J06.scaffold25	11708649	11719350	0
Tu2	CTG9625.TUG.M1080.D19.scaffold40	11720350	11730367	0
Tu2	CTG10529.1_CTG11406.1	11731367	11892124	0
Tu2	CTG16622.2	11893124	12039292	0
Tu2	CTG1464.1	12040292	12342232	0
Tu2	CTG18275.1	12343232	12499115	0
Tu2	CTG17936.2	12500115	12595383	0
Tu2	CTG2517.1.TUG.H0189.P04.scaffold2	12596383	12630479	0
Tu2	CTG2502.1	12631479	12762764	0
Tu2	CTG1913.TUG.H0045.A24.scaffold4	12763764	12797198	0
Tu2	CTG8537.TUG.H0334.K23.scaffold2_CTG10253.TUG.M1136.C05.scaffold1_CTG8537.1	12798198	12948176	0
Tu2	CTG1609.1	12949176	13130863	0
Tu2	CTG10253.1	13131863	13250812	0
Tu2	CTG12607.1	13251812	13393241	0
Tu2	CTG10070.1	13394241	13627608	1.266
Tu2	CTG10813.TUG.H0281.O20.scaffold2	13628608	13667137	1.266
Tu2	CTG10813.1	13668137	13773486	1.266
Tu2	CTG5237.TUG.E0823.B18.scaffold6	13774486	13795196	1.266
Tu2	CTG11642.TUG.E0582.N21.scaffold1	13796196	13900684	1.266
Tu2	CTG4004.TUG.H0311.E16.scaffold3	13901684	13946862	1.266
Tu2	CTG15477.1	13947862	14171208	1.266
Tu2	CTG5944.1_CTG8853.1	14172208	14492520	1.477
Tu2	CTG18807.1_CTG8853.2	14493520	14666053	1.477
Tu2	CTG15277.2	14667053	14762518	1.477
Tu2	CTG10433.1	14763518	14964651	1.477
Tu2	CTG4004.TUG.H0311.E16.scaffold4	14965651	14977270	1.477
Tu2	CTG13738.TUG.E0738.E12.scaffold2	14978270	15017800	1.477
Tu2	CTG4746.TUG.E0699.O07.scaffold2	15018800	15218870	1.477
Tu2	CTG20345.1	15219870	15362084	1.477
Tu2	CTG1868.TUG.H0066.I02.scaffold72	15363084	15373248	1.477
Tu2	CTG5891.TUG.E0850.G16.scaffold2	15374248	15394775	1.477
Tu2	CTG1868.TUG.H0066.I02.scaffold25	15395775	15416567	1.477
Tu2	CTG1868.TUG.H0066.I02.scaffold16	15417567	15443067	1.477
Tu2	CTG1050.TUG.E0578.I14.scaffold30	15444067	15457604	1.477
Tu2	CTG4788.TUG.H0246.G20.scaffold2	15458604	15497479	1.477
Tu2	CTG5237.TUG.E0823.B18.scaffold10	15498479	15513600	1.477
Tu2	CTG9572.1	15514600	15642945	1.477
Tu2	CTG4728.1_CTG14960.1	15643945	16061187	1.688
Tu2	CTG11940.1	16062187	16269096	1.688
Tu2	CTG16761.2	16270096	16360829	1.688
Tu2	CTG9625.TUG.M1080.D19.scaffold17	16361829	16381074	1.688
Tu2	CTG15690.1	16382074	16469591	1.899
Tu2	CTG8675.1.TUG.H0100.K19.scaffold2	16470591	16515214	1.899
Tu2	CTG10253.TUG.M1136.C05.scaffold3	16516214	16537793	1.899
Tu2	CTG17926.1	16538793	16583950	1.899
Tu2	CTG5237.TUG.E0823.B18.scaffold5	16584950	16606631	1.899
Tu2	CTG11513.TUG.M0989.E01.scaffold1	16607631	16685047	1.899
Tu2	CTG12348.1	16686047	16815830	1.899
Tu2	CTG3427.TUG.H0207.C18.scaffold4	16816830	16851470	1.899
Tu2	CTG3427.TUG.H0207.C18.scaffold10	16852470	16869263	1.899
Tu2	CTG3427.TUG.H0207.C18.scaffold5	16870263	16894657	2.743
Tu2	CTG8449.TUG.M0952.K16.scaffold2	16895657	16912662	2.743
Tu2	CTG11513.1_CTG13251.1	16913662	17033549	2.743
Tu2	CTG11513.TUG.M0989.E01.scaffold3	17034549	17049359	2.743
Tu2	CTG1394.TUG.H0116.B03.scaffold2	17050359	17078146	2.743
Tu2	CTG11564.1	17079146	17212259	2.743
Tu2	CTG6408.TUG.E0574.H09.scaffold2	17213259	17227264	2.743
Tu2	CTG16620.1	17228264	17390637	2.743
Tu2	CTG14288.1	17391637	17471635	2.743
Tu2	CTG12604.TUG.E0633.C05.scaffold2	17472635	17517279	2.743
Tu2	CTG14288.TUG.H0361.M19.scaffold1	17518279	17612201	2.743
Tu2	CTG11605.1	17613201	17806071	3.587
Tu2	CTG7941.1	17807071	18005323	3.587
Tu2	CTG3238.1	18006323	18359458	3.587
Tu2	CTG13641.1	18360458	18480366	4.22
Tu2	CTG17816.TUG.E0858.D06.scaffold1_CTG17816.1_CTG17547.2	18481366	18684924	4.22
Tu2	CTG12604.1_CTG5237.TUG.H0082.K08.scaffold1	18685924	18869484	4.22
Tu2	CTG13079.1	18870484	18968223	5.908
Tu2	CTG3169.1	18969223	19116546	5.908
Tu2	CTG14915.1	19117546	19286907	5.908
Tu2	CTG14795.1	19287907	19409139	5.908
Tu2	CTG4336.1.TUG.H0307.J20.scaffold2	19410139	19465131	5.908
Tu2	CTG9615.TUG.E0635.F03.scaffold41	19466131	19477911	5.908
Tu2	CTG1913.TUG.H0045.A24.scaffold30	19478911	19490676	5.908
Tu2	CTG19322.TUG.E0831.H03.scaffold14	19491676	19505512	5.908
Tu2	CTG13062.TUG.M1032.K16.scaffold2	19506512	19530109	5.908
Tu2	CTG8768.1	19531109	19872572	5.908
Tu2	CTG10058.1	19873572	20027733	5.908
Tu2	CTG9181.1	20028733	20118130	6.33
Tu2	CTG12047.2.TUG.E0800.A11.scaffold2	20119130	20132250	6.33
Tu2	CTG18865.TUG.H0261.C22.scaffold2	20133250	20156228	6.33
Tu2	CTG5237.TUG.E0823.B18.scaffold2	20157228	20191931	6.33
Tu2	CTG18865.1	20192931	20345679	6.33
Tu2	CTG13818.1	20346679	20422780	6.33
Tu2	CTG10073.1	20423780	20524830	6.33
Tu2	CTG9181.2_CTG17159.2	20525830	20697836	6.33
Tu2	CTG6956.2	20698836	20771817	6.33
Tu2	CTG4336.1	20772817	20895469	6.33
Tu2	CTG284.2_CTG10535.1	20896469	20988515	6.33
Tu2	CTG5237.TUG.E0823.B18.scaffold7	20989515	21006487	6.33
Tu2	CTG11395.1	21007487	21083299	6.33
Tu2	CTG15904.TUG.E0621.P08.scaffold2	21084299	21094317	6.33
Tu2	CTG682.1	21095317	21150598	6.963
Tu2	CTG4746.TUG.E0699.O07.scaffold4	21151598	21187420	7.385
Tu2	CTG13738.1_CTG15904.1	21188420	21358905	7.385
Tu2	CTG2422.1_CTG11395.TUG.H0269.E18.scaffold2	21359905	21508177	7.385
Tu2	CTG11977.1	21509177	21730732	7.385
Tu2	CTG824.1_CTG15271.1	21731732	22091618	7.385
Tu2	CTG16623.1_CTG16623.TUG.E0887.D17.scaffold2	22092618	22229465	7.385
Tu2	CTG14182.1	22230465	22374845	7.385
Tu2	CTG11642.1	22375845	22533159	7.385
Tu2	CTG9947.1_CTG16276.1	22534159	22664838	7.385
Tu2	CTG10880.1_CTG8675.2	22665838	22941020	7.385
Tu2	CTG2885.1_CTG14787.1	22942020	23144789	7.596
Tu2	CTG11205.2	23145789	23264261	7.596
Tu2	CTG284.1	23265261	23385357	7.596
Tu2	CTG15889.2_CTG12828.2_CTG10535.TUG.E0645.B07.scaffold1	23386357	23577309	7.596
Tu2	CTG1345.1	23578309	23767031	7.596
Tu2	CTG9750.TUG.H0286.M19.scaffold3	23768031	23802356	7.596
Tu2	CTG3108.TUG.M0976.L05.scaffold2	23803356	23820895	7.596
Tu2	CTG3348.TUG.E0865.F08.scaffold17	23821895	23833771	7.596
Tu2	CTG7656.1_CTG13980.2	23834771	24071906	7.596
Tu2	CTG6956.1	24072906	24182391	7.596
Tu2	CTG4089.1	24183391	24385577	8.862
Tu2	CTG13306.TUG.H0409.M09.scaffold3	24386577	24407769	8.862
Tu2	CTG1394.TUG.E0922.E15.scaffold3	24408769	24422877	8.862
Tu2	CTG13306.TUG.H0261.K16.scaffold1_CTG13306.TUG.H0409.M09.scaffold2	24423877	24501958	8.862
Tu2	CTG827.1	24502958	24607106	8.862
Tu2	CTG682.2	24608106	24654620	8.862
Tu2	CTG10428.1_CTG4004.1	24655620	24970399	9.495
Tu2	CTG10640.1_CTG1512.1	24971399	25482346	9.706
Tu2	CTG2536.4	25483346	25589244	9.706
Tu2	CTG2215.1	25590244	25783992	9.706
Tu2	CTG2722.1	25784992	25965882	9.706
Tu2	CTG17899.1.TUG.M0963.C12.scaffold4	25966882	26034261	9.706
Tu2	CTG18504.1_CTG8215.1.TUG.H0233.B19.scaffold2	26035261	26189176	9.706
Tu2	CTG9625.TUG.M1080.D19.scaffold25	26190176	26205901	9.706
Tu2	CTG5237.TUG.E0823.B18.scaffold12	26206901	26217990	9.706
Tu2	CTG12814.1_CTG2990.1	26218990	26472104	9.706
Tu2	CTG3476.2	26473104	26591656	9.706
Tu2	CTG16976.1	26592656	26668671	9.706
Tu2	CTG897.1	26669671	26865824	9.706
Tu2	CTG20291.TUG.E0645.P05.scaffold2_CTG6217.1	26866824	27066216	9.706
Tu2	CTG682.1.TUG.E0511.A04.scaffold4	27067216	27080014	9.706
Tu2	CTG682.1.TUG.E0511.A04.scaffold3	27081014	27110843	9.706
Tu2	CTG19272.1_CTG19271.TUG.H0123.G11.scaffold2_CTG6674.1	27111843	27508014	9.706
Tu2	CTG8997.1	27509014	27738570	9.706
Tu2	CTG4746.TUG.E0699.O07.scaffold1	27739570	27957635	9.706
Tu2	CTG4224.1	27958635	28242241	10.972
Tu2	CTG18625.1	28243241	28451875	10.972
Tu2	CTG15273.1.TUG.E0583.O24.scaffold2	28452875	28488570	10.972
Tu2	CTG20291.TUG.E0645.P05.scaffold1	28489570	28534158	10.972
Tu2	CTG20291.1	28535158	28598453	10.972
Tu2	CTG3071.1	28599453	28795730	10.972
Tu2	CTG10543.1	28796730	28814613	10.972
Tu2	CTG12613.1	28815613	28994812	10.972
Tu2	CTG9796.1	28995812	29141078	10.972
Tu2	CTG17925.1_CTG9796.TUG.E0826.J10.scaffold1	29142078	29299600	10.972
Tu2	CTG16332.1_CTG14213.2_CTG4383.TUG.H0335.P15.scaffold7	29300600	29535623	11.183
Tu2	CTG7921.1	29536623	29681050	11.183
Tu2	CTG11821.2_CTG8215.1	29682050	29842120	11.183
Tu2	CTG17899.1	29843120	29973231	11.183
Tu2	CTG13119.TUG.E0486.P05.scaffold13	29974231	29986401	11.183
Tu2	CTG4444.1	29987401	30074347	11.183
Tu2	CTG3272.TUG.H0409.O01.scaffold1	30075347	30182855	11.183
Tu2	CTG7814.TUG.M1032.P07.scaffold2	30183855	30266434	11.183
Tu2	CTG1780.TUG.M1030.I09.scaffold3	30267434	30289720	11.183
Tu2	CTG15273.1_CTG10407.1	30290720	30502511	11.183
Tu2	CTG5711.TUG.E0471.A15.scaffold1	30503511	30625354	11.394
Tu2	CTG12106.TUG.E0641.J19.scaffold3	30626354	30653585	11.394
Tu2	CTG14943.2	30654585	30851422	11.394
Tu2	CTG11969.1	30852422	31009449	11.394
Tu2	CTG5897.1_CTG3272.1	31010449	31369449	11.605
Tu2	CTG11291.1.TUG.H0241.D10.scaffold3	31370449	31405990	11.605
Tu2	CTG3272.3	31406990	31580287	12.66
Tu2	CTG6526.1	31581287	31716861	12.66
Tu2	CTG15469.1	31717861	31833367	12.66
Tu2	CTG6548.1	31834367	31965074	12.66
Tu2	CTG17982.1	31966074	32094120	12.66
Tu2	CTG16282.1	32095120	32211293	12.66
Tu2	CTG16282.TUG.H0461.C20.scaffold3	32212293	32229586	12.66
Tu2	CTG11247.2	32230586	32355188	12.66
Tu2	CTG5183.1	32356188	32487837	12.66
Tu2	CTG10442.1	32488837	32610366	12.66
Tu2	CTG2705.1_CTG2705.TUG.H0051.P19.scaffold1	32611366	32969684	12.66
Tu2	CTG16752.1_CTG10442.2	32970684	33211476	12.66
Tu2	CTG19602.4	33212476	33536533	12.871
Tu2	CTG1154.1	33537533	33662560	14.348
Tu2	CTG15105.TUG.H0048.D20.scaffold2	33663560	33719225	14.348
Tu2	CTG11332.1	33720225	33931198	14.348
Tu2	CTG19081.TUG.H0363.G05.scaffold1_CTG19081.1	33932198	34164667	14.348
Tu2	CTG19186.1	34165667	34256905	14.348
Tu2	CTG4823.1	34257905	34450088	14.348
Tu2	CTG17298.1_CTG3155.1	34451088	34711511	14.348
Tu2	CTG7196.1	34712511	35001401	14.348
Tu2	CTG3169.TUG.E0558.I24.scaffold2	35002401	35060010	14.348
Tu2	CTG9830.1	35061010	35248139	14.348
Tu2	CTG5616.2	35249139	35430787	15.192
Tu2	CTG5616.1	35431787	35595401	15.192
Tu2	CTG17917.1	35596401	35673407	15.192
Tu2	CTG11928.1	35674407	35718428	15.192
Tu2	CTG11611.TUG.E0588.H18.scaffold2	35719428	35764768	15.192
Tu2	CTG19439.2_CTG6249.2	35765768	36029363	15.192
Tu2	CTG10736.2	36030363	36164517	15.192
Tu2	CTG10736.1	36165517	36319038	15.614
Tu2	CTG359.1	36320038	36432277	15.614
Tu2	CTG8758.2	36433277	36542192	15.614
Tu2	CTG16048.1	36543192	36661516	15.614
Tu2	CTG16949.1	36662516	36782788	15.614
Tu2	CTG6205.1	36783788	37031866	15.614
Tu2	CTG1547.TUG.M1032.J17.scaffold2	37032866	37068305	15.614
Tu2	CTG7318.1	37069305	37232139	16.247
Tu2	CTG5412.1.TUG.E0663.B16.scaffold2	37233139	37286014	17.091
Tu2	CTG8847.2_CTG15161.1	37287014	37556344	17.091
Tu2	CTG17471.1	37557344	37665562	17.091
Tu2	CTG6249.1.TUG.M1173.F03.scaffold2_CTG10298.1_CTG19705.TUG.H0272.B08.scaffold2	37666562	37897774	17.091
Tu2	CTG359.TUG.H0057.K01.scaffold1	37898774	37959626	17.091
Tu2	CTG4515.3_CTG9672.TUG.M1088.K01.scaffold2	37960626	38080857	17.091
Tu2	CTG2705.2	38081857	38198663	17.091
Tu2	CTG16658.TUG.E0936.K13.scaffold12	38199663	38215125	17.091
Tu2	CTG2987.3	38216125	38363673	17.091
Tu2	CTG2706.TUG.E0924.J17.scaffold1	38364673	38443005	17.091
Tu2	CTG10736.2.TUG.E0567.H24.scaffold2	38444005	38457424	17.091
Tu2	CTG476.TUG.E0743.E19.scaffold1	38458424	38523552	17.091
Tu2	CTG476.1	38524552	38653519	17.091
Tu2	CTG13943.1	38654519	38767725	17.091
Tu2	CTG16366.1	38768725	38856867	17.091
Tu2	CTG2706.TUG.E0715.I20.scaffold1	38857867	39090189	17.091
Tu2	CTG476.TUG.E0743.E19.scaffold2	39091189	39152240	17.091
Tu2	CTG19832.1.TUG.H0091.A24.scaffold23	39153240	39165397	17.091
Tu2	CTG19665.TUG.H0421.O18.scaffold3	39166397	39185800	17.091
Tu2	CTG1050.TUG.E0578.I14.scaffold28	39186800	39201314	17.091
Tu2	CTG1050.TUG.E0578.I14.scaffold32	39202314	39215623	17.091
Tu2	CTG6249.1	39216623	39340358	17.091
Tu2	CTG8215.2	39341358	39408733	17.091
Tu2	CTG20481.1.TUG.E0556.N12.scaffold2	39409733	39448131	17.091
Tu2	CTG12106.1	39449131	39638629	17.091
Tu2	CTG2557.TUG.E0922.D22.scaffold2_CTG2557.1_CTG9672.1	39639629	40149473	17.091
Tu2	CTG13216.1_CTG8758.1	40150473	40407260	17.091
Tu2	CTG9968.1	40408260	40591522	17.091
Tu2	CTG2874.1	40592522	40742846	17.302
Tu2	CTG13432.1	40743846	40843403	17.302
Tu2	CTG14614.1	40844403	41044490	17.302
Tu2	CTG9173.1	41045490	41201595	17.302
Tu2	CTG8847.1_CTG15880.1	41202595	41481243	19.413
Tu2	CTG2705.TUG.M0969.H14.scaffold2	41482243	41492544	19.413
Tu2	CTG13021.TUG.E0861.O20.scaffold4	41493544	41531848	19.624
Tu2	CTG9173.2	41532848	41649809	19.624
Tu2	CTG8023.1	41650809	41901805	19.624
Tu2	CTG16266.1_CTG11719.1_CTG14617.1	41902805	42209867	19.624
Tu2	CTG12250.1	42210867	42305811	19.624
Tu2	CTG8956.1	42306811	42399321	19.624
Tu2	CTG11928.2	42400321	42513661	19.624
Tu2	CTG12106.TUG.E0641.J19.scaffold4	42514661	42534906	19.624
Tu2	CTG5711.1	42535906	42781171	19.624
Tu2	CTG12613.TUG.H0077.B18.scaffold2	42782171	42796479	19.624
Tu2	CTG1780.TUG.M1030.I09.scaffold2	42797479	42831815	19.624
Tu2	CTG7784.2_CTG7784.1.TUG.M1170.P19.scaffold2	42832815	42923207	19.624
Tu2	CTG2282.2	42924207	43050940	19.624
Tu2	CTG2282.1_CTG17653.2	43051940	43315360	19.624
Tu2	CTG14045.1	43316360	43536282	19.624
Tu2	CTG8258.2_CTG582.1	43537282	43874551	20.257
Tu2	CTG17263.1.TUG.M1061.H09.scaffold2	43875551	43898916	20.257
Tu2	CTG4604.1	43899916	44105286	21.523
Tu2	CTG1869.1	44106286	44233829	21.523
Tu2	CTG6645.1_CTG3413.2	44234829	44706425	21.523
Tu2	CTG4576.TUG.M0955.L02.scaffold2	44707425	44727279	21.523
Tu2	CTG2874.2	44728279	44877457	21.523
Tu2	CTG10632.1	44878457	45053378	21.523
Tu2	CTG16282.TUG.H0461.C20.scaffold2	45054378	45086184	21.523
Tu2	CTG11323.1	45087184	45259121	21.945
Tu2	CTG9615.TUG.E0635.F03.scaffold31_CTG2916.1_CTG8357.TUG.E0570.L08.scaffold3_CTG1780.1_CTG8357.1	45260121	45836662	22.578
Tu2	CTG18918.2	45837662	45971438	22.578
Tu2	CTG11611.1	45972438	46099884	22.578
Tu2	CTG15295.1_CTG10162.1	46100884	46290325	22.578
Tu2	CTG6107.1_CTG10724.1	46291325	46781520	24.055
Tu2	CTG8633.1	46782520	46932580	24.688
Tu2	CTG2377.TUG.H0116.E02.scaffold30	46933580	46948637	24.688
Tu2	CTG7814.TUG.H0283.N18.scaffold2	46949637	46988038	24.688
Tu2	CTG8357.TUG.E0570.L08.scaffold2	46989038	47023857	24.688
Tu2	CTG12124.2	47024857	47143120	24.688
Tu2	CTG15098.1.TUG.E0830.A12.scaffold2	47144120	47260376	24.688
Tu2	CTG12459.1_CTG11424.1	47261376	47505705	24.688
Tu2	CTG15968.1_CTG7814.1	47506705	47811529	24.688
Tu2	CTG4576.1	47812529	48016662	24.688
Tu2	CTG15281.1	48017662	48190292	24.688
Tu2	CTG13005.1_CTG1400.1	48191292	48705695	24.899
Tu2	CTG10354.1_CTG17877.1	48706695	48954866	28.28
Tu2	CTG15105.1_CTG13002.1_CTG16264.2	48955866	49180430	28.28
Tu2	CTG4080.TUG.M1175.K13.scaffold3	49181430	49195638	28.28
Tu2	CTG17263.1	49196638	49335607	28.28
Tu2	CTG10582.1	49336607	49593087	28.28
Tu2	CTG4080.TUG.M1175.K13.scaffold2	49594087	49639431	28.28
Tu2	CTG1913.TUG.H0045.A24.scaffold18	49640431	49658629	28.28
Tu2	CTG4080.1	49659629	49811219	28.28
Tu2	CTG1913.1_CTG16109.1.TUG.H0359.D06.scaffold13_CTG13413.1	49812219	50165975	28.702
Tu2	CTG1613.2	50166975	50273880	28.702
Tu2	CTG12326.1.TUG.H0248.F11.scaffold2	50274880	50288792	28.702
Tu2	CTG16658.TUG.E0936.K13.scaffold16	50289792	50303302	28.702
Tu2	CTG5412.1	50304302	50467611	28.702
Tu2	CTG16264.1	50468611	50587680	28.702
Tu2	CTG5481.1	50588680	50951845	28.913
Tu2	CTG1780.TUG.M1030.I09.scaffold4	50952845	50963842	28.913
Tu2	CTG20481.1	50964842	51008356	28.913
Tu2	CTG9672.TUG.E0708.B22.scaffold2	51009356	51040138	28.913
Tu2	CTG15506.TUG.M1092.B22.scaffold1	51041138	51151171	28.913
Tu2	CTG12311.TUG.E0536.L21.scaffold2	51152171	51200574	28.913
Tu2	CTG20115.TUG.E0666.A17.scaffold3	51201574	51247092	28.913
Tu2	CTG6485.1_CTG6485.TUG.E0821.B17.scaffold1_CTG10341.2	51248092	51529499	29.124
Tu2	CTG13537.1	51530499	51762257	29.124
Tu2	CTG11348.1_CTG12713.1	51763257	52050833	29.124
Tu2	CTG11311.1	52051833	52198551	29.546
Tu2	CTG12614.1	52199551	52325427	29.546
Tu2	CTG11307.1_CTG11291.1	52326427	52675393	31.234
Tu2	CTG9672.TUG.E0708.B22.scaffold3	52676393	52705624	31.234
Tu2	CTG16223.2	52706624	52859775	31.234
Tu2	CTG14204.1.TUG.H0300.I12.scaffold2	52860775	52871058	31.234
Tu2	CTG13559.TUG.H0114.L19.scaffold7	52872058	52888679	31.234
Tu2	CTG11291.1.TUG.H0241.D10.scaffold4	52889679	52916200	31.234
Tu2	CTG7878.1	52917200	53285033	31.234
Tu2	CTG13559.TUG.H0114.L19.scaffold11	53286033	53298235	31.234
Tu2	CTG5755.TUG.E0749.N08.scaffold3	53299235	53323854	31.234
Tu2	CTG14204.1	53324854	53447223	31.234
Tu2	CTG7878.TUG.H0053.L02.scaffold1	53448223	53549320	31.234
Tu2	CTG8529.1	53550320	53854615	32.922
Tu2	CTG13559.1	53855615	53875397	32.922
Tu2	CTG14365.TUG.E0605.P18.scaffold1	53876397	53973835	32.922
Tu2	CTG14365.1	53974835	54039151	32.922
Tu2	CTG12584.TUG.E0643.A22.scaffold3	54040151	54059433	32.922
Tu2	CTG13408.1_CTG12171.1_CTG8535.1	54060433	54469228	32.922
Tu2	CTG4222.1	54470228	54633399	32.922
Tu2	CTG17244.2	54634399	54774272	32.922
Tu2	CTG1868.TUG.H0066.I02.scaffold32	54775272	54793298	32.922
Tu2	CTG1868.TUG.H0066.I02.scaffold65	54794298	54805236	32.922
Tu2	CTG1868.TUG.H0066.I02.scaffold24	54806236	54827313	32.922
Tu2	CTG719.TUG.H0310.H22.scaffold2	54828313	54850791	32.922
Tu2	CTG1868.TUG.H0066.I02.scaffold3	54851791	54896490	32.922
Tu2	CTG13408.TUG.E0908.P06.scaffold2	54897490	54909912	32.922
Tu2	CTG2283.1_CTG3884.1	54910912	55321220	32.922
Tu2	CTG17786.2	55322220	55472952	32.922
Tu2	CTG13559.TUG.H0114.L19.scaffold2	55473952	55496321	32.922
Tu2	CTG8535.TUG.E0619.O12.scaffold1	55497321	55551293	32.922
Tu2	CTG15634.1_CTG16817.1	55552293	55795571	32.922
Tu2	CTG13955.1	55796571	55902550	35.033
Tu2	CTG4211.1.TUG.E0667.A14.scaffold2	55903550	55963397	35.033
Tu2	CTG15149.TUG.H0457.G04.scaffold2	55964397	55988083	35.033
Tu2	CTG15149.1	55989083	56120849	35.033
Tu2	CTG14474.1_CTG5643.1	56121849	56412253	35.244
Tu2	CTG17461.TUG.E0610.E15.scaffold2_CTG1893.1	56413253	56650713	35.877
Tu2	CTG12877.1	56651713	56849614	35.877
Tu2	CTG9567.1	56850614	57157709	35.877
Tu2	CTG7952.TUG.E0693.D01.scaffold1	57158709	57318647	35.877
Tu2	CTG16223.2.TUG.E0845.D09.scaffold2	57319647	57453961	35.877
Tu2	CTG10124.1.TUG.M0991.G03.scaffold2	57454961	57465043	35.877
Tu2	CTG2032.2	57466043	57563859	35.877
Tu2	CTG16321.2	57564859	57692183	35.877
Tu2	CTG1534.TUG.H0371.C12.scaffold2	57693183	57718613	35.877
Tu2	CTG14791.1_CTG13247.1_CTG2900.TUG.H0222.D08.scaffold1	57719613	57971356	35.877
Tu2	CTG2900.1_CTG8148.TUG.E0825.H10.scaffold1	57972356	58233340	35.877
Tu2	CTG8148.1_CTG12213.1	58234340	58449837	35.877
Tu2	CTG7842.1	58450837	58657456	35.877
Tu2	CTG11829.1	58658456	58830743	35.877
Tu2	CTG11878.1	58831743	59004270	35.877
Tu2	CTG13385.TUG.H0099.O23.scaffold3_CTG13385.1	59005270	59193411	35.877
Tu2	CTG12502.1_CTG13385.TUG.H0099.O23.scaffold2	59194411	59508050	36.299
Tu2	CTG11771.1_CTG1534.1	59509050	59693342	36.299
Tu2	CTG20001.1	59694342	59960222	36.932
Tu2	CTG13559.TUG.H0114.L19.scaffold12	59961222	59971477	36.932
Tu2	CTG13559.TUG.H0114.L19.scaffold9	59972477	59985498	36.932
Tu2	CTG13559.TUG.H0114.L19.scaffold10	59986498	59999029	36.932
Tu2	CTG9577.1	60000029	60257592	36.932
Tu2	CTG14744.1	60258592	60372915	36.932
Tu2	CTG15435.1	60373915	60515085	36.932
Tu2	CTG8433.1_CTG3373.1_CTG3525.1	60516085	61073625	36.932
Tu2	CTG14791.TUG.E0496.A05.scaffold2	61074625	61086995	36.932
Tu2	CTG12186.1	61087995	61173846	36.932
Tu2	CTG4552.1	61174846	61437215	36.932
Tu2	CTG15689.1	61438215	61568480	36.932
Tu2	CTG19288.TUG.E0679.I14.scaffold1	61569480	61707020	36.932
Tu2	CTG829.1	61708020	62063885	36.932
Tu2	CTG2747.1	62064885	62609414	36.932
Tu2	CTG16135.1_CTG3058.1_CTG3173.1_CTG10176.2	62610414	63184666	36.932
Tu2	CTG19120.1	63185666	63277553	36.932
Tu2	CTG1050.TUG.E0578.I14.scaffold3	63278553	63312059	36.932
Tu2	CTG13559.TUG.H0114.L19.scaffold3	63313059	63334878	36.932
Tu2	CTG17898.1_CTG6190.TUG.M1071.A01.scaffold1	63335878	63451028	37.143
Tu2	CTG13559.TUG.E0499.C20.scaffold1	63452028	63553497	37.143
Tu2	CTG9168.1	63554497	63868227	37.143
Tu2	CTG7296.1_CTG12431.1_CTG12431.TUG.E0494.I01.scaffold2	63869227	64159717	37.143
Tu2	CTG9301.2_CTG2456.1	64160717	64428351	37.143
Tu2	CTG13485.TUG.E0676.K06.scaffold1	64429351	64561712	37.143
Tu2	CTG11069.1	64562712	64715431	37.143
Tu2	CTG7296.TUG.H0368.O13.scaffold3	64716431	64734775	37.143
Tu2	CTG11311.TUG.H0316.O08.scaffold2	64735775	64746385	37.143
Tu2	CTG471.1	64747385	64850649	37.143
Tu2	CTG7296.TUG.H0368.O13.scaffold1_CTG12816.1	64851649	64993676	37.143
Tu2	CTG15819.1.TUG.H0020.E23.scaffold18	64994676	65005943	37.143
Tu2	CTG12222.2	65006943	65283869	37.143
Tu2	CTG16370.1	65284869	65407801	37.143
Tu2	CTG9316.1.TUG.E0520.G12.scaffold2	65408801	65451290	37.143
Tu2	CTG7952.1	65452290	65784893	37.143
Tu2	CTG14744.TUG.H0312.K10.scaffold2	65785893	65804281	37.143
Tu2	CTG9089.TUG.H0155.C01.scaffold2_CTG17572.1	65805281	65930876	37.143
Tu2	CTG1868.TUG.H0066.I02.scaffold38	65931876	65948340	37.143
Tu2	CTG14832.1	65949340	66065934	37.143
Tu2	CTG13485.1	66066934	66142834	37.143
Tu2	CTG19051.1	66143834	66226236	37.143
Tu2	CTG17306.1	66227236	66327694	37.143
Tu2	CTG19731.1.TUG.E0767.P09.scaffold2	66328694	66409547	37.143
Tu2	CTG471.2	66410547	66498999	37.143
Tu2	CTG8031.1_CTG16297.1	66499999	66718234	38.831
Tu2	CTG9612.1	66719234	66838373	38.831
Tu2	CTG12186.TUG.H0257.C13.scaffold1	66839373	66974621	38.831
Tu2	CTG5388.1	66975621	67136663	38.831
Tu2	CTG2959.1	67137663	67315263	38.831
Tu2	CTG12873.TUG.E0667.O09.scaffold14	67316263	67327438	38.831
Tu2	CTG17245.2	67328438	67474700	39.253
Tu2	CTG12919.2	67475700	67615302	39.253
Tu2	CTG13587.1	67616302	67688565	39.253
Tu2	CTG14960.TUG.E0847.N08.scaffold2	67689565	67702175	39.253
Tu2	CTG827.1.TUG.H0113.J19.scaffold2	67703175	67744469	39.253
Tu2	CTG9537.TUG.E0886.B24.scaffold2	67745469	67767891	39.253
Tu2	CTG13587.1.TUG.H0299.I23.scaffold2	67768891	67785989	39.253
Tu2	CTG19162.1_CTG4564.1	67786989	67958129	39.253
Tu2	CTG15138.2_CTG1777.1_CTG4774.1	67959129	68255918	39.253
Tu2	CTG14232.TUG.E0604.M05.scaffold4	68256918	68267249	39.253
Tu2	CTG18287.2	68268249	68429485	39.253
Tu2	CTG9316.1	68430485	68503441	39.253
Tu2	CTG9090.TUG.E0506.K19.scaffold1	68504441	68635978	39.253
Tu2	CTG17162.TUG.E0814.P21.scaffold68	68636978	68647974	39.253
Tu2	CTG10684.2	68648974	68773986	39.253
Tu2	CTG10262.2	68774986	68831793	39.253
Tu2	CTG12873.TUG.E0667.O09.scaffold9	68832793	68846947	39.253
Tu2	CTG12937.1	68847947	68963732	39.253
Tu2	CTG20597.TUG.H0118.J09.scaffold1	68964732	69095828	39.253
Tu2	CTG12873.TUG.E0667.O09.scaffold8	69096828	69111196	39.253
Tu2	CTG15819.1.TUG.H0020.E23.scaffold15	69112196	69124594	39.253
Tu2	CTG15819.1.TUG.H0020.E23.scaffold20	69125594	69136199	39.253
Tu2	CTG13613.1.TUG.H0399.B23.scaffold2	69137199	69147431	39.253
Tu2	CTG12873.TUG.E0667.O09.scaffold7	69148431	69164113	39.253
Tu2	CTG18287.2.TUG.E0613.A22.scaffold2_CTG5582.1	69165113	69507420	39.253
Tu2	CTG12343.1	69508420	69640440	39.253
Tu2	CTG11857.2	69641440	69825615	39.464
Tu2	CTG17184.1	69826615	70010243	39.464
Tu2	CTG8442.1	70011243	70242522	39.464
Tu2	CTG7652.1	70243522	70535364	39.675
Tu2	CTG17368.2_CTG17610.TUG.E0505.E15.scaffold1_CTG18607.1_CTG8681.1	70536364	70781735	39.675
Tu2	CTG12873.TUG.E0667.O09.scaffold5	70782735	70798919	39.675
Tu2	CTG13322.TUG.M0939.K24.scaffold2	70799919	70831199	39.675
Tu2	CTG18106.TUG.M1088.A20.scaffold4	70832199	70873984	39.675
Tu2	CTG20576.TUG.E0741.L14.scaffold46	70874984	70886839	39.675
Tu2	CTG9357.TUG.M0967.O02.scaffold1	70887839	71054756	39.675
Tu2	CTG4171.1.TUG.E0568.F24.scaffold2	71055756	71078279	39.675
Tu2	CTG8896.TUG.H0184.E04.scaffold2	71079279	71159369	39.675
Tu2	CTG12271.1	71160369	71314677	39.675
Tu2	CTG14232.TUG.E0801.D03.scaffold1	71315677	71397842	39.675
Tu2	CTG11512.2_CTG10268.1	71398842	71676023	40.941
Tu2	CTG10268.TUG.M1133.F14.scaffold1	71677023	71834044	40.941
Tu2	CTG698.1.TUG.H0079.H20.scaffold3	71835044	71864598	40.941
Tu2	CTG8896.1	71865598	71974732	40.941
Tu2	CTG18420.1_CTG16279.1	71975732	72043770	40.941
Tu2	CTG3454.1_CTG16497.1_CTG16497.TUG.E0764.H03.scaffold1_CTG3454.TUG.E0740.L05.scaffold2	72044770	72358150	40.941
Tu2	CTG13508.1	72359150	72556683	40.941
Tu2	CTG10531.1	72557683	72749593	40.941
Tu2	CTG9615.TUG.E0635.F03.scaffold12	72750593	72774533	40.941
Tu2	CTG9615.TUG.E0635.F03.scaffold26	72775533	72790181	40.941
Tu2	CTG9615.TUG.E0635.F03.scaffold43	72791181	72801521	40.941
Tu2	CTG9615.TUG.E0635.F03.scaffold36	72802521	72815240	40.941
Tu2	CTG9615.TUG.E0635.F03.scaffold19	72816240	72833910	40.941
Tu2	CTG19003.TUG.E0578.M06.scaffold4	72834910	72859427	40.941
Tu2	CTG3606.TUG.H0251.B15.scaffold18	72860427	72883573	40.941
Tu2	CTG3606.TUG.H0251.B15.scaffold61	72884573	72896128	40.941
Tu2	CTG12040.TUG.M1070.I01.scaffold2	72897128	72907232	40.941
Tu2	CTG1050.TUG.E0578.I14.scaffold14	72908232	72929533	40.941
Tu2	CTG1050.TUG.E0578.I14.scaffold38	72930533	72942169	40.941
Tu2	CTG19832.1.TUG.H0091.A24.scaffold15	72943169	72957947	40.941
Tu2	CTG10795.1_CTG13322.1	72958947	73347742	40.941
Tu2	CTG14987.1.TUG.E0599.H14.scaffold2	73348742	73381500	40.941
Tu2	CTG15819.1.TUG.H0020.E23.scaffold10	73382500	73398287	40.941
Tu2	CTG15819.1.TUG.H0020.E23.scaffold6	73399287	73423623	40.941
Tu2	CTG15819.1.TUG.H0020.E23.scaffold7	73424623	73448163	40.941
Tu2	CTG15819.1.TUG.H0020.E23.scaffold3	73449163	73476605	40.941
Tu2	CTG18420.TUG.E0798.B01.scaffold1_CTG10816.1_CTG7566.1	73477605	73801607	40.941
Tu2	CTG6569.1	73802607	73980247	40.941
Tu2	CTG4171.1.TUG.E0568.F24.scaffold4	73981247	73993235	40.941
Tu2	CTG12222.2.TUG.E0623.I09.scaffold3	73994235	74025997	40.941
Tu2	CTG15819.1.TUG.H0020.E23.scaffold19	74026997	74037877	40.941
Tu2	CTG20195.TUG.E0884.O01.scaffold7_CTG11389.TUG.E0884.D14.scaffold1	74038877	74092389	40.941
Tu2	CTG15819.1.TUG.H0020.E23.scaffold14	74093389	74106619	40.941
Tu2	CTG16034.TUG.E0518.L10.scaffold2	74107619	74144263	40.941
Tu2	CTG19436.TUG.H0315.D19.scaffold2	74145263	74160156	40.941
Tu2	CTG6569.TUG.E0579.G21.scaffold1	74161156	74238495	40.941
Tu2	CTG10437.1	74239495	74330427	40.941
Tu2	CTG15071.1	74331427	74397938	40.941
Tu2	CTG11689.1	74398938	74551476	40.941
Tu2	CTG10594.1	74552476	74726023	40.941
Tu2	CTG18823.2	74727023	74861789	40.941
Tu2	CTG6411.2_CTG15335.1_CTG12261.1	74862789	75167139	40.941
Tu2	CTG11851.TUG.E0838.B22.scaffold3	75168139	75203024	40.941
Tu2	CTG7991.1	75204024	75567897	41.363
Tu2	CTG7991.2	75568897	75739333	41.785
Tu2	CTG6139.TUG.H0452.P16.scaffold19	75740333	75763089	41.785
Tu2	CTG6411.1	75764089	75852672	41.785
Tu2	CTG10213.2_CTG10213.1_CTG14741.1	75853672	76273218	41.785
Tu2	CTG8670.1	76274218	76524723	42.418
Tu2	CTG14060.1	76525723	76598425	42.418
Tu2	CTG14232.1	76599425	76731658	42.418
Tu2	CTG19387.2	76732658	76853292	42.629
Tu2	CTG10321.1.TUG.H0285.F22.scaffold2	76854292	76899263	42.629
Tu2	CTG8080.1	76900263	77054920	42.629
Tu2	CTG11744.1	77055920	77247670	42.84
Tu2	CTG8372.1_CTG13562.TUG.H0286.L22.scaffold2	77248670	77429439	42.84
Tu2	CTG13562.1	77430439	77553196	42.84
Tu2	CTG13893.1	77554196	77675797	42.84
Tu2	CTG13893.2	77676797	77836967	42.84
Tu2	CTG10362.TUG.E0723.L09.scaffold3_CTG10362.TUG.H0341.A21.scaffold1	77837967	78037290	42.84
Tu2	CTG14551.1	78038290	78229416	42.84
Tu2	CTG8125.1	78230416	78529163	42.84
Tu2	CTG17668.1	78530163	78660794	42.84
Tu2	CTG1050.TUG.E0578.I14.scaffold16	78661794	78682325	42.84
Tu2	CTG1050.TUG.E0578.I14.scaffold11	78683325	78705023	42.84
Tu2	CTG2815.TUG.H0102.L16.scaffold24	78706023	78720499	42.84
Tu2	CTG16857.1	78721499	78802866	42.84
Tu2	CTG1868.TUG.H0066.I02.scaffold2	78803866	78851855	42.84
Tu2	CTG1868.TUG.H0066.I02.scaffold58	78852855	78865530	42.84
Tu2	CTG7958.TUG.E0877.G12.scaffold28	78866530	78877482	42.84
Tu2	CTG13559.TUG.H0114.L19.scaffold6	78878482	78895231	42.84
Tu2	CTG9198.TUG.E0501.I08.scaffold3	78896231	78913272	42.84
Tu2	CTG11367.1.TUG.H0167.P10.scaffold2	78914272	78976492	42.84
Tu2	CTG11076.1	78977492	79171163	42.84
Tu2	CTG9713.1_CTG15410.TUG.H0116.E01.scaffold2	79172163	79307715	42.84
Tu2	CTG9698.1	79308715	79483156	42.84
Tu2	CTG10124.1	79484156	79609705	42.84
Tu2	CTG20576.TUG.E0741.L14.scaffold35	79610705	79624461	42.84
Tu2	CTG18106.TUG.M1088.A20.scaffold11	79625461	79638833	42.84
Tu2	CTG18106.TUG.M1088.A20.scaffold14	79639833	79652602	42.84
Tu2	CTG18106.TUG.M1088.A20.scaffold16	79653602	79665818	42.84
Tu2	CTG6706.TUG.H0077.A10.scaffold12	79666818	79682878	42.84
Tu2	CTG7296.TUG.E0802.H06.scaffold2	79683878	79703222	42.84
Tu2	CTG10362.TUG.H0341.A21.scaffold4	79704222	79717075	42.84
Tu2	CTG2355.1	79718075	79886514	43.473
Tu2	CTG15819.1.TUG.H0020.E23.scaffold8	79887514	79906763	43.473
Tu2	CTG10594.1.TUG.H0456.A14.scaffold2	79907763	79921852	43.473
Tu2	CTG4403.1	79922852	80068974	43.473
Tu2	CTG4403.2_CTG2355.TUG.E0480.H05.scaffold2	80069974	80315319	43.473
Tu2	CTG15410.1	80316319	80454794	43.473
Tu2	CTG8019.TUG.E0745.B11.scaffold3_CTG19901.TUG.E0654.A08.scaffold10_CTG16565.1_CTG17648.TUG.H0289.H09.scaffold1	80455794	80660837	43.473
Tu2	CTG19585.TUG.E0828.P19.scaffold2_CTG13188.1_CTG10571.1	80661837	80884768	43.473
Tu2	CTG2815.TUG.H0102.L16.scaffold5	80885768	80912279	43.473
Tu2	CTG2815.TUG.H0102.L16.scaffold22	80913279	80928300	43.473
Tu2	CTG2815.TUG.H0102.L16.scaffold17	80929300	80946083	43.473
Tu2	CTG7253.2	80947083	81049435	43.473
Tu2	CTG7253.2.TUG.H0423.I22.scaffold2	81050435	81124637	43.473
Tu2	CTG15957.1.TUG.E0652.M20.scaffold2_CTG5755.TUG.E0749.N08.scaffold2_CTG15957.1	81125637	81229757	43.473
Tu2	CTG9713.TUG.E0740.L16.scaffold2	81230757	81258333	43.473
Tu2	CTG17648.1	81259333	81312944	43.473
Tu2	CTG16912.TUG.H0108.E09.scaffold2	81313944	81362584	43.473
Tu2	CTG10745.1_CTG8448.TUG.E0556.G05.scaffold2	81363584	81501416	43.473
Tu2	CTG1655.1	81502416	81713144	43.473
Tu2	CTG8421.2_CTG11099.1	81714144	82118282	43.473
Tu2	CTG1050.TUG.E0578.I14.scaffold13	82119282	82140694	43.473
Tu2	CTG19881.1_CTG8642.1	82141694	82336613	43.473
Tu2	CTG18505.2_CTG5755.1	82337613	82571471	43.473
Tu2	CTG5278.3.TUG.H0468.P19.scaffold3	82572471	82583899	43.473
Tu2	CTG8448.1	82584899	82776483	43.473
Tu2	CTG15352.1	82777483	82929920	43.473
Tu2	CTG16912.1_CTG9089.1_CTG12258.1	82930920	83317119	44.739
Tu2	CTG19585.1	83318119	83438123	44.95
Tu2	CTG6202.1_CTG12388.1	83439123	83965536	45.583
Tu2	CTG13559.TUG.H0114.L19.scaffold5	83966536	83983364	45.583
Tu2	CTG19040.1_CTG8919.1_CTG15048.1	83984364	84448832	45.583
Tu2	CTG8919.TUG.H0147.M09.scaffold1_CTG5472.1_CTG4621.1	84449832	85021849	46.005
Tu2	CTG17440.2.TUG.E0539.F18.scaffold2	85022849	85033531	46.005
Tu2	CTG8003.1_CTG16854.1	85034531	85357289	46.005
Tu2	CTG17440.2	85358289	85502616	46.005
Tu2	CTG10292.1	85503616	85602207	46.005
Tu2	CTG1913.TUG.H0045.A24.scaffold16	85603207	85622881	46.005
Tu2	CTG1925.TUG.M0980.A22.scaffold1	85623881	85698396	46.005
Tu2	CTG8903.1.TUG.H0223.P21.scaffold3	85699396	85710978	46.005
Tu2	CTG9631.1_CTG12659.1	85711978	85958562	46.005
Tu2	CTG13183.1_CTG9631.TUG.E0765.C11.scaffold1	85959562	86173135	46.005
Tu2	CTG8291.1	86174135	86480087	46.005
Tu2	CTG11084.1	86481087	86650610	46.005
Tu2	CTG19003.TUG.E0578.M06.scaffold29	86651610	86663083	46.005
Tu2	CTG16166.1	86664083	86821949	46.005
Tu2	CTG12326.1	86822949	86963489	46.638
Tu2	CTG9615.TUG.E0635.F03.scaffold33	86964489	86977499	46.638
Tu2	CTG2081.TUG.H0213.I18.scaffold2	86978499	87037700	46.849
Tu2	CTG18752.TUG.E0872.G18.scaffold9	87038700	87057709	46.849
Tu2	CTG9555.1_CTG9555.2	87058709	87354840	46.849
Tu2	CTG6845.1	87355840	87556432	46.849
Tu2	CTG9615.TUG.E0635.F03.scaffold4	87557432	87594287	46.849
Tu2	CTG2405.1_CTG16725.1	87595287	87907547	46.849
Tu2	CTG14501.1_CTG12114.1_CTG17188.1	87908547	88284578	46.849
Tu2	CTG1050.TUG.E0578.I14.scaffold17_CTG3606.TUG.H0251.B15.scaffold5	88285578	88323716	46.849
Tu2	CTG7422.1	88324716	88422258	46.849
Tu2	CTG11959.1_CTG19672.1	88423258	88757859	46.849
Tu2	CTG12417.2_CTG3181.1	88758859	89039524	46.849
Tu2	CTG19384.1_CTG18205.1	89040524	89360173	46.849
Tu2	CTG1913.TUG.H0045.A24.scaffold5	89361173	89393070	46.849
Tu2	CTG18981.2_CTG17955.1	89394070	89580692	46.849
Tu2	CTG3181.2_CTG19152.1	89581692	89872499	46.849
Tu2	CTG14510.TUG.E0549.P06.scaffold2	89873499	89923561	46.849
Tu2	CTG3606.TUG.H0251.B15.scaffold67	89924561	89935541	46.849
Tu2	CTG3606.TUG.H0251.B15.scaffold31	89936541	89953961	46.849
Tu2	CTG1966.2	89954961	90047679	46.849
Tu2	CTG16725.TUG.E0752.M03.scaffold2	90048679	90067051	46.849
Tu2	CTG19003.TUG.E0578.M06.scaffold13	90068051	90083667	46.849
Tu2	CTG17793.2	90084667	90217870	46.849
Tu2	CTG19003.TUG.E0578.M06.scaffold18	90218870	90232446	46.849
Tu2	CTG19003.TUG.E0578.M06.scaffold34	90233446	90243722	46.849
Tu2	CTG9615.TUG.E0635.F03.scaffold15	90244722	90265491	46.849
Tu2	CTG6677.2	90266491	90403691	46.849
Tu2	CTG4800.1	90404691	90732319	46.849
Tu2	CTG10767.1_CTG15736.1	90733319	91019432	46.849
Tu2	CTG4211.2_CTG4211.1	91020432	91224624	46.849
Tu2	CTG2415.1	91225624	91417560	46.849
Tu2	CTG678.1	91418560	91542157	46.849
Tu2	CTG13214.1_CTG10995.1	91543157	91772914	46.849
Tu2	CTG1913.TUG.H0045.A24.scaffold1	91773914	91834218	46.849
Tu2	CTG19357.1	91835218	92077700	46.849
Tu2	CTG7209.1_CTG19357.2_CTG304.2_CTG19355.TUG.H0200.I23.scaffold1	92078700	92643987	47.06
Tu2	CTG19355.1	92644987	92907546	47.06
Tu2	CTG9615.TUG.E0635.F03.scaffold9	92908546	92933933	47.06
Tu2	CTG19003.TUG.E0578.M06.scaffold9	92934933	92955386	47.06
Tu2	CTG1913.TUG.H0045.A24.scaffold13	92956386	92976751	47.06
Tu2	CTG15007.1	92977751	92992003	47.06
Tu2	CTG11837.1_CTG2295.2	92993003	93498017	47.06
Tu2	CTG7192.2.TUG.E0644.O20.scaffold2	93499017	93561761	47.06
Tu2	CTG9615.TUG.E0635.F03.scaffold14	93562761	93584582	47.06
Tu2	CTG8424.TUG.E0670.A01.scaffold1	93585582	93668956	47.06
Tu2	CTG19357.TUG.E0842.M13.scaffold2	93669956	93701388	47.06
Tu2	CTG9615.TUG.E0635.F03.scaffold2	93702388	93742395	47.06
Tu2	CTG9615.TUG.E0635.F03.scaffold30	93743395	93756751	47.06
Tu2	CTG14709.1	93757751	93864590	47.06
Tu2	CTG8424.1	93865590	93952673	47.06
Tu2	CTG6706.TUG.H0077.A10.scaffold19	93953673	93963972	47.06
Tu2	CTG20576.TUG.E0741.L14.scaffold50	93964972	93976078	47.06
Tu2	CTG18106.TUG.M1088.A20.scaffold9	93977078	93995473	47.06
Tu2	CTG6706.TUG.H0077.A10.scaffold18	93996473	94007499	47.06
Tu2	CTG17573.TUG.H0334.K11.scaffold4	94008499	94025610	47.06
Tu2	CTG20464.TUG.H0119.O01.scaffold2	94026610	94058649	47.06
Tu2	CTG835.3	94059649	94218461	47.06
Tu2	CTG16882.1_CTG16931.2	94219461	94389683	47.06
Tu2	CTG19688.1_CTG1925.1	94390683	94788943	47.06
Tu2	CTG9831.1	94789943	94904708	47.06
Tu2	CTG9831.TUG.E0803.O08.scaffold2_CTG13764.1_CTG9831.TUG.E0641.G10.scaffold1	94905708	95080972	47.06
Tu2	CTG3569.2	95081972	95215159	47.06
Tu2	CTG17525.TUG.E0683.H20.scaffold2	95216159	95228803	47.06
Tu2	CTG9082.TUG.M1063.P23.scaffold21	95229803	95243827	47.06
Tu2	CTG7946.TUG.H0114.E12.scaffold2	95244827	95317318	47.06
Tu2	CTG12909.1.TUG.E0887.B04.scaffold3	95318318	95360394	47.06
Tu2	CTG11589.1	95361394	95436663	47.06
Tu2	CTG19648.TUG.E0920.G17.scaffold1	95437663	95518995	47.06
Tu2	CTG7192.2	95519995	95617823	47.06
Tu2	CTG19204.4.TUG.M1165.I12.scaffold2_CTG18971.1	95618823	95694342	47.06
Tu2	CTG9070.1_CTG4574.2	95695342	95891455	47.06
Tu2	CTG9615.TUG.E0635.F03.scaffold13	95892455	95914308	47.06
Tu2	CTG1240.1	95915308	96085357	47.06
Tu2	CTG2415.TUG.E0909.A04.scaffold1	96086357	96164082	47.06
Tu2	CTG1772.2_CTG19672.TUG.M1073.H14.scaffold2	96165082	96329481	47.06
Tu2	CTG678.TUG.H0300.I02.scaffold1	96330481	96431995	47.06
Tu2	CTG14370.1	96432995	96544281	47.06
Tu2	CTG8266.2_CTG20464.1_CTG20619.1	96545281	97036732	47.06
Tu2	CTG12720.1_CTG1772.1.TUG.E0699.B12.scaffold3	97037732	97196047	47.06
Tu2	CTG1772.1	97197047	97433808	47.06
Tu2	CTG19003.TUG.E0578.M06.scaffold17	97434808	97448517	47.06
Tu2	CTG19003.TUG.E0578.M06.scaffold2	97449517	97476437	47.06
Tu2	CTG7615.TUG.H0208.A20.scaffold2	97477437	97517545	47.06
Tu2	CTG12554.1_CTG14510.1	97518545	97782211	48.326
Tu2	CTG17520.1_CTG7750.1_CTG9480.1	97783211	98234825	48.326
Tu2	CTG9875.1_CTG9425.1	98235825	98537602	48.326
Tu2	CTG4768.1	98538602	98843121	48.326
Tu2	CTG8119.1_CTG17893.TUG.M1109.P02.scaffold1	98844121	99208219	48.326
Tu2	CTG17961.2	99209219	99327343	48.326
Tu2	CTG3914.2	99328343	99684544	48.326
Tu2	CTG3060.3	99685544	100120230	48.326
Tu2	CTG17963.1	100121230	100351774	50.014
Tu2	CTG7946.1_CTG8681.2	100352774	100619062	50.014
Tu2	CTG4797.1	100620062	100784533	50.014
Tu2	CTG11991.1	100785533	100933987	50.014
Tu2	CTG10680.2	100934987	101065371	50.014
Tu2	CTG8769.1_CTG12873.1	101066371	101383872	50.014
Tu2	CTG2342.TUG.H0031.O20.scaffold2	101384872	101400547	50.014
Tu2	CTG4119.TUG.H0287.I23.scaffold2	101401547	101513077	50.014
Tu2	CTG4570.1	101514077	101694956	50.014
Tu2	CTG7700.2	101695956	101806603	50.014
Tu2	CTG2263.TUG.E0655.H01.scaffold2	101807603	101819546	50.014
Tu2	CTG14066.TUG.E0657.G12.scaffold1	101820546	101985423	50.014
Tu2	CTG2547.1	101986423	102061872	50.014
Tu2	CTG7192.1	102062872	102254254	50.014
Tu2	CTG2547.2	102255254	102544209	50.436
Tu2	CTG13682.1_CTG13146.1_CTG15760.1_CTG6959.1	102545209	102896390	51.069
Tu2	CTG19308.1	102897390	102907902	51.069
Tu2	CTG11792.1.TUG.H0160.E23.scaffold2	102908902	102961376	51.069
Tu2	CTG14985.TUG.E0513.J14.scaffold1	102962376	103023831	51.069
Tu2	CTG12641.1	103024831	103161318	51.069
Tu2	CTG9493.1	103162318	103459474	51.069
Tu2	CTG9510.1	103460474	103603793	51.069
Tu2	CTG1098.2.TUG.H0279.E16.scaffold3_CTG3393.2_CTG2084.2_CTG12368.1	103604793	104063684	51.069
Tu2	CTG7700.1_CTG2342.1	104064684	104403481	51.069
Tu2	CTG9844.1	104404481	104493814	51.069
Tu2	CTG6959.TUG.M0985.I19.scaffold2	104494814	104511774	51.069
Tu2	CTG11801.TUG.E0918.K15.scaffold1_CTG17525.1_CTG11801.1	104512774	104630885	51.28
Tu2	CTG4071.1	104631885	104905405	51.28
Tu2	CTG3117.1	104906405	105263968	51.28
Tu2	CTG5957.1_CTG13514.1_CTG4329.1_CTG14985.1	105264968	105714124	51.28
Tu2	CTG7710.1	105715124	105927991	52.124
Tu2	CTG11589.TUG.H0330.G17.scaffold2	105928991	105946634	52.124
Tu2	CTG14349.1	105947634	106010382	52.124
Tu2	CTG3860.1_CTG16663.1	106011382	106338792	52.124
Tu2	CTG10080.1	106339792	106561955	52.124
Tu2	CTG3188.1	106562955	106772605	52.124
Tu2	CTG1447.1_CTG3745.1_CTG6254.1_CTG7391.TUG.H0298.B12.scaffold1	106773605	108442082	52.124
Tu2	CTG2883.1	108443082	108701069	52.124
Tu2	CTG1561.1_CTG20530.1	108702069	109613341	52.124
Tu2	CTG20530.TUG.E0801.K10.scaffold1	109614341	109684019	52.124
Tu2	CTG1561.TUG.E0785.H07.scaffold2	109685019	109716070	52.124
Tu2	CTG14004.TUG.H0067.F06.scaffold1	109717070	109835481	52.124
Tu2	CTG11334.1	109836481	109984895	52.124
Tu2	CTG7958.TUG.E0877.G12.scaffold10	109985895	110002073	52.124
Tu2	CTG13205.1_CTG6259.2_CTG11711.1	110003073	110162667	52.124
Tu2	CTG229.1	110163667	110867998	52.124
Tu2	CTG2263.1	110868998	111046679	52.124
Tu2	CTG7391.1	111047679	111122721	52.124
Tu2	CTG17961.1	111123721	111158893	52.124
Tu2	CTG15404.2	111159893	111285013	52.124
Tu2	CTG15404.1_CTG10088.1	111286013	111615548	52.124
Tu2	CTG10954.1_CTG10954.TUG.E0509.C15.scaffold1_CTG17016.1	111616548	111859683	52.124
Tu2	CTG9782.1	111860683	112100816	52.124
Tu2	CTG7615.1_CTG15947.1_CTG6924.1	112101816	112533006	52.124
Tu2	CTG9690.1	112534006	112601016	52.124
Tu2	CTG6682.1_CTG19003.1	112602016	112824563	52.124
Tu2	CTG6659.1_CTG7273.1_CTG18383.2	112825563	113104474	52.124
Tu2	CTG8705.1_CTG8677.1_CTG6637.1_CTG5370.1	113105474	114056897	52.757
Tu2	CTG16375.1	114057897	114173557	52.757
Tu2	CTG11068.1_CTG17402.1_CTG17593.1_CTG14066.1_CTG11792.1	114174557	114579049	52.757
Tu2	CTG6062.1	114580049	114830349	52.757
Tu2	CTG10819.1_CTG6062.TUG.H0143.C13.scaffold2	114831349	115063068	52.757
Tu2	CTG5384.2.TUG.M0972.P17.scaffold2	115064068	115077249	52.757
Tu2	CTG9844.2	115078249	115128603	52.757
Tu2	CTG14470.1	115129603	115199901	52.757
Tu2	CTG3443.1.TUG.M1022.J06.scaffold21	115200901	115213153	52.757
Tu2	CTG426.1	115214153	115550281	53.601
Tu2	CTG426.3	115551281	115947493	54.445
Tu2	CTG426.4	115948493	116222967	54.445
Tu2	CTG6659.TUG.H0141.M04.scaffold2	116223967	116268435	54.445
Tu2	CTG4052.2	116269435	116349247	54.445
Tu2	CTG5384.2	116350247	116449466	54.445
Tu2	CTG12641.TUG.H0200.O20.scaffold2	116450466	116489517	54.445
Tu2	CTG11496.1	116490517	116677470	54.445
Tu2	CTG11496.TUG.E0632.P05.scaffold2	116678470	116734979	54.445
Tu2	CTG1394.TUG.H0116.B03.scaffold3_CTG9822.TUG.H0101.C02.scaffold2_CTG10958.1	116735979	116917753	54.656
Tu2	CTG17044.2_CTG4261.1_CTG2093.1	116918753	117719087	54.656
Tu2	CTG15362.1	117720087	117923896	54.656
Tu2	CTG17891.1_CTG5815.1	117924896	118193660	54.656
Tu2	CTG5938.TUG.M0963.P16.scaffold2	118194660	118242874	54.656
Tu2	CTG6911.1	118243874	118356158	54.656
Tu2	CTG18010.TUG.M1026.K21.scaffold1	118357158	118425957	54.656
Tu2	CTG5808.1	118426957	118527663	54.656
Tu2	CTG17415.2	118528663	118665663	54.656
Tu2	CTG15260.1	118666663	118753173	54.656
Tu2	CTG7674.1.TUG.H0236.B21.scaffold2	118754173	118796471	54.656
Tu2	CTG2093.TUG.E0648.I06.scaffold2	118797471	118810580	54.656
Tu2	CTG7751.1	118811580	118904876	54.656
Tu2	CTG7914.1_CTG10249.1	118905876	119258914	54.656
Tu2	CTG11680.1	119259914	119366031	54.656
Tu2	CTG9324.1_CTG3573.1	119367031	119678167	54.656
Tu2	CTG6108.1	119679167	119894854	54.656
Tu2	CTG7751.2	119895854	120058163	54.656
Tu2	CTG1681.1	120059163	120232037	54.656
Tu2	CTG7958.TUG.E0877.G12.scaffold18	120233037	120246460	54.656
Tu2	CTG20613.TUG.M1079.D19.scaffold31	120247460	120262521	54.656
Tu2	CTG5559.1	120263521	120327626	54.656
Tu2	CTG17030.TUG.E0587.H11.scaffold2	120328626	120372717	54.656
Tu2	CTG17030.1	120373717	120494487	54.656
Tu2	CTG595.TUG.M1058.D09.scaffold2	120495487	120573455	54.656
Tu2	CTG12569.1_CTG12105.1_CTG4404.2	120574455	121034296	54.656
Tu2	CTG14537.1_CTG2317.1_CTG8548.1	121035296	121796841	54.656
Tu2	CTG19308.TUG.M1175.I01.scaffold1_CTG19308.TUG.H0192.E08.scaffold1	121797841	122174847	54.656
Tu2	CTG5593.1	122175847	122210809	54.656
Tu2	CTG5777.TUG.E0741.P01.scaffold2	122211809	122228255	54.656
Tu2	CTG2139.TUG.E0694.G03.scaffold3	122229255	122245094	54.656
Tu2	CTG14989.1	122246094	122383804	54.656
Tu2	CTG2549.1	122384804	122821423	54.656
Tu2	CTG14424.1	122822423	123032666	54.656
Tu2	CTG9334.TUG.H0219.I16.scaffold1_CTG9334.TUG.H0294.K24.scaffold1	123033666	123266795	54.656
Tu2	CTG437.2	123267795	123536588	54.656
Tu2	CTG10558.1_CTG10649.1	123537588	123805025	54.656
Tu2	CTG12598.TUG.E0927.B15.scaffold2	123806025	123816070	54.656
Tu2	CTG14738.1	123817070	123829342	54.656
Tu2	CTG4594.2	123830342	124019062	54.656
Tu2	CTG10400.1	124020062	124209354	54.656
Tu2	CTG18754.1_CTG5917.1	124210354	124539705	54.656
Tu2	CTG9158.1_CTG2645.1	124540705	124932363	54.656
Tu2	CTG3962.2_CTG6911.2	124933363	125341969	54.656
Tu2	CTG9126.1	125342969	125623550	54.656
Tu2	CTG14524.1_CTG3810.1	125624550	125976034	54.656
Tu2	CTG7578.1	125977034	126171138	54.656
Tu2	CTG16868.TUG.E0474.I03.scaffold2	126172138	126191726	54.656
Tu2	CTG19271.1	126192726	126298675	54.656
Tu2	CTG7673.1	126299675	126414336	54.656
Tu2	CTG20613.TUG.M1079.D19.scaffold27	126415336	126432171	54.656
Tu2	CTG7225.1_CTG9122.1	126433171	126891374	54.656
Tu2	CTG9122.2	126892374	127071219	54.656
Tu2	CTG13075.1	127072219	127254095	54.656
Tu2	CTG4689.1_CTG9822.1	127255095	127617946	54.656
Tu2	CTG16790.1_CTG1320.2	127618946	127911040	54.656
Tu2	CTG19102.2_CTG13115.1_CTG14004.1	127912040	128143050	54.656
Tu2	CTG17415.1.TUG.H0129.L12.scaffold2	128144050	128165552	54.656
Tu2	CTG8512.1	128166552	128522332	54.656
Tu2	CTG4921.1_CTG9124.1	128523332	128944290	54.656
Tu2	CTG4052.1_CTG17166.1	128945290	129221406	54.656
Tu2	CTG6089.1_CTG19433.1	129222406	129878566	54.656
Tu2	CTG4052.3	129879566	130018297	54.656
Tu2	CTG11454.1	130019297	130154012	54.656
Tu2	CTG12631.1_CTG7184.2	130155012	130419506	54.656
Tu2	CTG17106.1_CTG3348.TUG.E0865.F08.scaffold2	130420506	130570449	54.656
Tu2	CTG4463.1_CTG6957.1	130571449	130931155	54.656
Tu2	CTG1050.TUG.E0578.I14.scaffold45	130932155	130942804	54.656
Tu2	CTG4594.3	130943804	131109966	54.656
Tu2	CTG6775.2	131110966	131284057	54.656
Tu2	CTG10217.2	131285057	131388664	54.656
Tu2	CTG10955.1	131389664	131524831	54.656
Tu2	CTG7419.1	131525831	131678067	54.656
Tu2	CTG2169.1	131679067	132008633	54.656
Tu2	CTG2169.2	132009633	132282419	54.656
Tu2	CTG4991.1	132283419	132499720	55.922
Tu2	CTG4991.2	132500720	132658953	55.922
Tu2	CTG9542.1	132659953	132771928	55.922
Tu2	CTG4360.1	132772928	132934674	57.188
Tu2	CTG10955.TUG.E0526.P07.scaffold2	132935674	132978871	57.188
Tu2	CTG9681.2_CTG10856.2_CTG10516.1	132979871	133367413	57.188
Tu2	CTG7673.TUG.H0115.B11.scaffold1	133368413	133460760	57.188
Tu2	CTG6938.1	133461760	133650423	57.188
Tu2	CTG4404.1	133651423	133737614	57.188
Tu2	CTG12873.TUG.E0667.O09.scaffold10	133738614	133752679	57.188
Tu2	CTG13586.1	133753679	133790457	57.399
Tu2	CTG14208.1	133791457	133892981	57.399
Tu2	CTG4529.TUG.M1166.O24.scaffold13	133893981	133922105	57.399
Tu2	CTG18540.1	133923105	134063447	57.399
Tu2	CTG14738.TUG.H0179.L03.scaffold2_CTG14738.TUG.E0578.C21.scaffold1	134064447	134242030	57.399
Tu2	CTG19343.TUG.E0533.G02.scaffold2	134243030	134254735	57.399
Tu2	CTG14919.TUG.H0376.P13.scaffold26	134255735	134276718	57.399
Tu2	CTG2815.TUG.H0102.L16.scaffold6	134277718	134303011	57.399
Tu2	CTG2815.TUG.H0102.L16.scaffold35	134304011	134314019	57.399
Tu2	CTG16002.1	134315019	134469486	57.399
Tu2	CTG14176.2_CTG16636.TUG.M0952.A14.scaffold1	134470486	134599665	57.399
Tu2	CTG8189.1_CTG10025.1_CTG16636.1_CTG14731.1_CTG9200.1	134600665	135208533	57.399
Tu2	CTG1163.1	135209533	135830383	57.399
Tu2	CTG6004.2	135831383	135952837	57.399
Tu2	CTG15347.1_CTG6267.1	135953837	136468545	57.399
Tu2	CTG19479.1	136469545	136662979	57.399
Tu2	CTG9291.1	136663979	136869517	57.399
Tu2	CTG9291.3	136870517	137115754	57.399
Tu2	CTG12331.2.TUG.E0784.O16.scaffold2	137116754	137171774	57.399
Tu2	CTG12331.2	137172774	137260080	57.399
Tu2	CTG12222.2.TUG.E0623.I09.scaffold2	137261080	137306534	57.399
Tu2	CTG15071.1.TUG.H0165.E04.scaffold2	137307534	137360126	57.399
Tu2	CTG2206.1_CTG11419.1	137361126	137750457	57.399
Tu2	CTG18559.1	137751457	137844677	57.399
Tu2	CTG12598.1_CTG17900.1_CTG12311.1	137845677	138196059	57.399
Tu2	CTG19343.1	138197059	138371308	58.665
Tu2	CTG5593.TUG.E0644.F05.scaffold1	138372308	138566814	58.665
Tu2	CTG5593.TUG.E0583.H11.scaffold1	138567814	138744566	58.665
Tu2	CTG9291.1.TUG.E0578.B10.scaffold2	138745566	138758117	58.665
Tu2	CTG2514.TUG.E0903.E13.scaffold2	138759117	138839615	58.665
Tu2	CTG4260.2	138840615	138948823	58.665
Tu2	CTG8903.2	138949823	139137828	58.665
Tu2	CTG14431.1	139138828	139257509	58.665
Tu2	CTG4168.1	139258509	139521382	58.665
Tu2	CTG1824.3	139522382	139677804	58.665
Tu2	CTG11141.1_CTG2206.2	139678804	139912771	58.665
Tu2	CTG6403.2_CTG17454.1	139913771	140114479	58.665
Tu2	CTG2514.1	140115479	140215635	58.665
Tu2	CTG2514.1.TUG.E0663.A20.scaffold2	140216635	140303023	58.665
Tu2	CTG4260.1	140304023	140636063	58.665
Tu2	CTG5052.1_CTG7075.1	140637063	141074930	58.665
Tu2	CTG1768.1_CTG4545.1	141075930	141557909	58.665
Tu2	CTG3738.1	141558909	141782550	58.665
Tu2	CTG7624.TUG.E0570.H14.scaffold2_CTG7364.1_CTG7624.1	141783550	142447008	60.353
Tu2	CTG9126.TUG.H0208.E06.scaffold2	142448008	142459667	60.353
Tu2	CTG11373.TUG.H0254.G05.scaffold1	142460667	142574079	60.353
Tu2	CTG411.2	142575079	142819285	60.353
Tu2	CTG4412.1	142820285	143027933	60.353
Tu2	CTG18414.2	143028933	143167300	60.353
Tu2	CTG16592.1_CTG11385.1_CTG6918.1_CTG15002.1	143168300	143724110	60.353
Tu2	CTG15120.1_CTG15938.1_CTG7807.1_CTG1824.1_CTG1824.2.TUG.E0910.M18.scaffold2	143725110	144252452	60.775
Tu2	CTG17431.2_CTG4145.1	144253452	144489378	60.775
Tu2	CTG11163.1	144490378	144695154	60.775
Tu2	CTG11139.1	144696154	144877154	60.775
Tu2	CTG17496.1_CTG15298.1_CTG15720.1_CTG16015.1	144878154	145282374	60.775
Tu2	CTG19894.1	145283374	145408009	60.775
Tu2	CTG8043.1_CTG4177.2_CTG4592.1	145409009	145765460	60.986
Tu2	CTG14083.1_CTG14441.1	145766460	146006802	60.986
Tu2	CTG13107.1	146007802	146159442	61.197
Tu2	CTG5938.1	146160442	146386935	61.197
Tu2	CTG665.2_CTG13648.1	146387935	146608412	61.197
Tu2	CTG4839.1_CTG14136.1_CTG4884.1	146609412	146939274	61.197
Tu2	CTG2410.TUG.H0407.F16.scaffold18	146940274	146963099	61.197
Tu2	CTG12634.1_CTG7708.1_CTG17319.1_CTG4512.2	146964099	147492318	61.197
Tu2	CTG20232.1_CTG4660.2	147493318	148060053	61.197
Tu2	CTG5147.2_CTG5147.1	148061053	148275004	61.197
Tu2	CTG3016.1	148276004	148368841	61.197
Tu2	CTG7134.TUG.E0665.B01.scaffold2	148369841	148382316	61.197
Tu2	CTG9962.2_CTG13065.1	148383316	148691337	61.197
Tu2	CTG1690.1	148692337	148863191	61.197
Tu2	CTG1868.TUG.H0066.I02.scaffold71	148864191	148874392	61.197
Tu2	CTG1990.1	148875392	149214128	61.197
Tu2	CTG8431.TUG.E0727.B20.scaffold1	149215128	149389298	61.197
Tu2	CTG18733.1	149390298	149532770	61.197
Tu2	CTG9376.1	149533770	149765551	61.197
Tu2	CTG5756.2	149766551	149965015	61.197
Tu2	CTG10513.1_CTG6236.1	149966015	150367105	61.197
Tu2	CTG7134.1	150368105	150584067	61.197
Tu2	CTG1868.TUG.H0066.I02.scaffold7	150585067	150620404	61.197
Tu2	CTG18360.TUG.H0384.C13.scaffold2	150621404	150656761	61.197
Tu2	CTG7999.TUG.H0352.B11.scaffold2	150657761	150679483	61.197
Tu2	CTG2754.1_CTG11649.1	150680483	151171142	61.197
Tu2	CTG2754.TUG.E0631.J24.scaffold1	151172142	151223177	61.197
Tu2	CTG12618.1_CTG7497.TUG.H0276.A17.scaffold40_CTG9615.TUG.E0635.F03.scaffold20	151224177	151361616	61.197
Tu2	CTG2410.TUG.H0407.F16.scaffold2	151362616	151528900	61.197
Tu2	CTG1868.TUG.H0066.I02.scaffold19	151529900	151553546	61.197
Tu2	CTG15354.1	151554546	151648993	61.197
Tu2	CTG8821.1	151649993	151891944	61.197
Tu2	CTG9998.TUG.E0784.P24.scaffold1_CTG3365.2	151892944	152010114	61.197
Tu2	CTG8564.1	152011114	152251116	61.197
Tu2	CTG15541.1	152252116	152404953	61.197
Tu2	CTG8030.1	152405953	152748335	61.197
Tu2	CTG6608.1_CTG8590.1_CTG17695.2	152749335	153349805	61.197
Tu2	CTG1868.TUG.H0066.I02.scaffold45	153350805	153366476	61.197
Tu2	CTG2410.TUG.H0407.F16.scaffold28	153367476	153382941	61.197
Tu2	CTG2410.TUG.H0407.F16.scaffold5	153383941	153438313	61.197
Tu2	CTG1868.TUG.H0066.I02.scaffold21	153439313	153462542	61.197
Tu2	CTG7955.2.TUG.E0555.G02.scaffold2	153463542	153481615	61.197
Tu2	CTG14413.TUG.E0646.E07.scaffold2	153482615	153513952	61.197
Tu2	CTG1868.TUG.H0066.I02.scaffold43	153514952	153530848	61.197
Tu2	CTG1868.TUG.H0066.I02.scaffold31	153531848	153551058	61.197
Tu2	CTG6066.1_CTG7955.2	153552058	153779722	61.197
Tu2	CTG17695.2.TUG.H0174.L01.scaffold2	153780722	153796690	61.197
Tu2	CTG15541.1.TUG.H0415.E16.scaffold2_CTG2410.TUG.H0407.F16.scaffold1	153797690	154069180	61.197
Tu2	CTG16460.1.TUG.H0146.D19.scaffold2	154070180	154084265	61.197
Tu2	CTG5663.1	154085265	154283352	61.197
Tu2	CTG12823.1	154284352	154392496	61.197
Tu2	CTG3005.2.TUG.E0655.I11.scaffold2	154393496	154411136	61.197
Tu2	CTG19583.TUG.H0122.O22.scaffold2	154412136	154473554	61.197
Tu2	CTG1868.TUG.H0066.I02.scaffold18	154474554	154499648	61.197
Tu2	CTG1990.TUG.E0686.E20.scaffold2_CTG5891.TUG.E0850.G16.scaffold3	154500648	154516115	61.197
Tu2	CTG7999.1	154517115	154723027	61.197
Tu2	CTG1868.TUG.H0066.I02.scaffold14	154724027	154749864	61.197
Tu2	CTG12009.1_CTG14792.1_CTG13044.1_CTG5931.1	154750864	155367512	61.197
Tu2	CTG13239.1	155368512	155530638	61.197
Tu2	CTG6510.1	155531638	155762084	61.197
Tu2	CTG12476.1	155763084	155788444	61.197
Tu2	CTG3365.2.TUG.E0609.H11.scaffold2	155789444	155865549	61.197
Tu2	CTG7940.2.TUG.H0033.H16.scaffold2	155866549	155934012	61.197
Tu2	CTG2103.1_CTG11088.1_CTG9551.1_CTG5891.1	155935012	156542665	61.197
Tu2	CTG5929.2	156543665	156653263	61.197
Tu2	CTG1868.TUG.H0066.I02.scaffold17	156654263	156679719	61.197
Tu2	CTG1868.TUG.H0066.I02.scaffold61	156680719	156692904	61.197
Tu2	CTG8613.2	156693904	156808312	61.197
Tu2	CTG1868.TUG.H0066.I02.scaffold26	156809312	156830050	61.197
Tu2	CTG6176.1_CTG2410.1	156831050	157445124	61.197
Tu2	CTG2410.2	157446124	157639313	61.197
Tu2	CTG6863.1	157640313	157797836	61.197
Tu2	CTG9447.1_CTG4979.1_CTG8616.1_CTG11785.2	157798836	158321392	61.408
Tu2	CTG5382.1	158322392	158525592	61.408
Tu2	CTG4967.2	158526592	158709441	61.408
Tu2	CTG6066.1.TUG.H0188.H06.scaffold2	158710441	158733029	61.408
Tu2	CTG15354.1.TUG.H0325.N11.scaffold2_CTG11802.1_CTG7723.2	158734029	159097172	61.408
Tu2	CTG7222.TUG.E0648.J07.scaffold1_CTG17409.1	159098172	159340664	61.408
Tu2	CTG10880.TUG.H0029.G21.scaffold1	159341664	159421208	61.408
Tu2	CTG8675.1	159422208	159509962	61.408
Tu2	CTG3005.2_CTG5116.1	159510962	159843415	61.408
Tu2	CTG1525.1_CTG13133.1	159844415	160351138	62.885
Tu2	CTG11489.2_CTG11791.1	160352138	160585902	62.885
Tu2	CTG18994.2.TUG.H0114.P11.scaffold2	160586902	160618821	62.885
Tu2	CTG3005.1	160619821	160707487	62.885
Tu2	CTG8613.2.TUG.E0586.G04.scaffold2	160708487	160729544	62.885
Tu2	CTG6377.2_CTG18094.2	160730544	160994103	63.096
Tu2	CTG7674.2	160995103	161098707	63.096
Tu2	CTG7403.1	161099707	161227767	63.096
Tu2	CTG9962.1	161228767	161348101	63.096
Tu2	CTG8450.1	161349101	161402137	63.096
Tu2	CTG7940.1	161403137	161435250	63.096
Tu2	CTG11791.TUG.E0691.M04.scaffold2	161436250	161449241	63.096
Tu2	CTG15718.1	161450241	161598307	63.096
Tu2	CTG301.TUG.H0245.F05.scaffold3	161599307	161615065	63.096
Tu2	CTG20232.2	161616065	161765083	63.096
Tu2	CTG14466.TUG.H0192.I07.scaffold9	161766083	161786412	63.096
Tu2	CTG14466.TUG.H0192.I07.scaffold23	161787412	161798974	63.096
Tu2	CTG14466.TUG.H0192.I07.scaffold21	161799974	161812600	63.096
Tu2	CTG4512.1	161813600	161957731	63.096
Tu2	CTG4459.TUG.H0103.P24.scaffold31	161958731	161971789	63.096
Tu2	CTG14776.1	161972789	162071924	63.096
Tu2	CTG7940.2	162072924	162161160	63.096
Tu2	CTG8431.TUG.E0829.J24.scaffold1	162162160	162189680	63.096
Tu2	CTG1868.TUG.H0066.I02.scaffold41	162190680	162206809	63.096
Tu2	CTG12301.1	162207809	162319794	63.096
Tu2	CTG2898.2	162320794	162497242	63.096
Tu2	CTG17409.TUG.E0543.K06.scaffold2	162498242	162540994	63.096
Tu2	CTG2410.TUG.H0407.F16.scaffold13	162541994	162573022	63.096
Tu2	CTG1868.TUG.H0066.I02.scaffold67	162574022	162584763	63.096
Tu2	CTG9082.TUG.M1063.P23.scaffold10	162585763	162604353	63.096
Tu2	CTG9082.TUG.M1063.P23.scaffold33	162605353	162615721	63.096
Tu2	CTG4110.1	162616721	162806337	63.096
Tu2	CTG18049.1_CTG16468.1	162807337	162989341	63.096
Tu2	CTG1868.TUG.H0066.I02.scaffold11	162990341	163019543	63.096
Tu2	CTG4959.1_CTG4959.2_CTG8418.1_CTG14552.1_CTG9982.1_CTG1739.1	163020543	164466506	63.096
Tu2	CTG4822.1_CTG19260.1	164467506	164831251	63.729
Tu2	CTG19260.2	164832251	165089528	63.729
Tu2	CTG20698.TUG.E0518.G08.scaffold4	165090528	165117650	63.729
Tu2	CTG12183.1	165118650	165265041	63.729
Tu2	CTG1868.TUG.H0066.I02.scaffold51	165266041	165281089	63.729
Tu2	CTG4959.TUG.H0217.F06.scaffold2	165282089	165296647	63.729
Tu2	CTG2911.1	165297647	165555154	63.729
Tu2	CTG1958.1	165556154	166030802	63.729
Tu2	CTG3134.1_CTG13478.2	166031802	166358105	63.729
Tu2	CTG6579.1	166359105	166686166	63.729
Tu2	CTG2214.1_CTG4657.TUG.E0581.N22.scaffold2_CTG4657.1_CTG11358.1	166687166	167173000	64.151
Tu2	CTG1868.TUG.H0066.I02.scaffold5	167174000	167213707	64.151
Tu2	CTG1868.TUG.H0066.I02.scaffold49	167214707	167230081	64.151
Tu2	CTG4525.1_CTG8131.1_CTG14799.1_CTG15731.1	167231081	167991678	64.151
Tu2	CTG2214.TUG.E0910.E05.scaffold2	167992678	168012116	64.151
Tu2	CTG3134.TUG.H0170.A02.scaffold2	168013116	168031776	64.151
Tu2	CTG14413.TUG.E0708.P04.scaffold4	168032776	168060756	64.151
Tu2	CTG2777.TUG.H0250.K10.scaffold1	168061756	168210631	64.151
Tu2	CTG11489.1	168211631	168275705	64.151
Tu2	CTG3526.1_CTG8114.1	168276705	169103730	64.151
Tu2	CTG17577.1_CTG6631.1	169104730	169334866	64.151
Tu2	CTG20576.TUG.E0541.L09.scaffold2	169335866	169365477	64.151
Tu2	CTG16460.1	169366477	169453167	64.151
Tu2	CTG1868.TUG.H0066.I02.scaffold57	169454167	169467700	64.151
Tu2	CTG1868.TUG.H0066.I02.scaffold36	169468700	169485743	64.151
Tu2	CTG2898.TUG.M1088.B10.scaffold1	169486743	169666280	64.151
Tu2	CTG6588.1	169667280	169805533	64.151
Tu2	CTG719.3_CTG20040.2_CTG2777.2_CTG10391.2	169806533	170328537	64.151
Tu2	CTG19502.1_CTG719.1	170329537	170655134	64.151
Tu2	CTG16103.1_CTG11432.1	170656134	170954036	64.151
Tu2	CTG20576.TUG.E0741.L14.scaffold41	170955036	170968061	64.151
Tu2	CTG6366.TUG.H0082.F10.scaffold2	170969061	171034634	64.151
Tu2	CTG4145.2_CTG6366.1_CTG13650.1	171035634	171401146	64.784
Tu2	CTG3240.3	171402146	171642155	64.784
Tu2	CTG18804.1_CTG330.1_CTG2411.2	171643155	172750754	64.784
Tu2	CTG769.1	172751754	172843269	64.784
Tu2	CTG1868.TUG.H0066.I02.scaffold53	172844269	172858984	64.784
Tu2	CTG10522.TUG.E0595.H05.scaffold8	172859984	172877276	64.784
Tu2	CTG2777.1	172878276	173074706	64.784
Tu2	CTG12301.1.TUG.E0643.I20.scaffold2	173075706	173121954	64.784
Tu2	CTG1868.TUG.H0066.I02.scaffold35	173122954	173140088	64.784
Tu2	CTG1050.TUG.E0578.I14.scaffold22	173141088	173157514	64.784
Tu2	CTG1050.TUG.E0578.I14.scaffold25	173158514	173173637	64.784
Tu2	CTG3065.1_CTG17417.1_CTG7317.2	173174637	173521109	64.784
Tu2	CTG14563.1	173522109	173620686	64.784
Tu2	CTG13987.TUG.H0172.O06.scaffold1_CTG13987.1_CTG2411.1	173621686	174048037	64.784
Tu2	CTG2869.2	174049037	174202186	64.784
Tu2	CTG9532.2_CTG2869.TUG.H0188.D03.scaffold1	174203186	174442233	64.784
Tu2	CTG15354.1.TUG.H0325.N11.scaffold4	174443233	174455438	64.784
Tu2	CTG1868.TUG.H0066.I02.scaffold50	174456438	174471509	64.784
Tu2	CTG11159.1_CTG14413.TUG.E0646.E07.scaffold3	174472509	174636735	64.784
Tu2	CTG2419.3	174637735	174848904	64.784
Tu2	CTG9187.1_CTG15975.1	174849904	175075252	64.784
Tu2	CTG1868.TUG.H0066.I02.scaffold30	175076252	175095939	64.784
Tu2	CTG7764.1	175096939	175303053	64.784
Tu2	CTG19859.1	175304053	175463993	64.784
Tu2	CTG2410.TUG.H0407.F16.scaffold14	175464993	175494016	64.784
Tu2	CTG1868.TUG.H0066.I02.scaffold60	175495016	175507357	64.784
Tu2	CTG2754.TUG.E0631.J24.scaffold4	175508357	175529379	64.784
Tu2	CTG1868.TUG.H0066.I02.scaffold28	175530379	175550383	64.784
Tu2	CTG1868.TUG.H0066.I02.scaffold68	175551383	175562037	64.784
Tu2	CTG1868.TUG.H0066.I02.scaffold63	175563037	175574758	64.784
Tu2	CTG1868.TUG.H0066.I02.scaffold1	175575758	175624260	64.784
Tu2	CTG2410.TUG.H0407.F16.scaffold10	175625260	175658887	64.784
Tu2	CTG769.TUG.E0573.N19.scaffold1	175659887	175733300	64.784
Tu2	CTG20017.1_CTG602.2	175734300	176153634	64.995
Tu2	CTG2411.TUG.H0142.E23.scaffold2	176154634	176173315	64.995
Tu2	CTG1868.2	176174315	176267619	64.995
Tu2	CTG9728.1_CTG11831.TUG.E0560.P15.scaffold1	176268619	176648067	65.628
Tu2	CTG11831.1_CTG6344.1.TUG.M1065.M07.scaffold2	176649067	176879646	65.628
Tu2	CTG19859.2.TUG.H0328.C24.scaffold2_CTG6162.1_CTG6020.1	176880646	177398066	65.628
Tu2	CTG20141.1_CTG20141.2_CTG1402.1	177399066	178275116	65.628
Tu2	CTG9218.1_CTG9218.TUG.E0536.O01.scaffold1_CTG1402.2	178276116	178546227	65.628
Tu2	CTG13991.1_CTG9218.TUG.E0738.D06.scaffold1	178547227	178849253	65.628
Tu2	CTG1868.1	178850253	179345353	65.628
Tu2	CTG17409.TUG.E0543.K06.scaffold1	179346353	179461263	65.628
Tu2	CTG1868.TUG.H0066.I02.scaffold23	179462263	179484627	65.628
Tu2	CTG14781.1	179485627	179644416	65.628
Tu2	CTG13221.TUG.E0572.A18.scaffold5	179645416	179676458	65.628
Tu2	CTG13221.TUG.E0572.A18.scaffold39	179677458	179691587	65.628
Tu2	CTG14845.2_CTG12397.1_CTG6009.1	179692587	180101781	65.628
Tu2	CTG15130.1	180102781	180239138	65.628
Tu2	CTG19237.1_CTG5502.1	180240138	180540958	65.628
Tu2	CTG42.6	180541958	180643375	65.628
Tu2	CTG42.5	180644375	180772166	65.628
Tu2	CTG18387.TUG.E0569.K15.scaffold2	180773166	180817717	65.628
Tu2	CTG3205.1	180818717	180961628	65.628
Tu2	CTG13362.1_CTG18367.1	180962628	181189810	65.628
Tu2	CTG3899.1	181190810	181418763	65.628
Tu2	CTG8120.1	181419763	181567840	65.628
Tu2	CTG10504.1_CTG18908.1	181568840	181877058	65.628
Tu2	CTG20173.1_CTG2298.1	181878058	182459711	65.628
Tu2	CTG18106.TUG.M1088.A20.scaffold19	182460711	182471539	65.628
Tu2	CTG20576.TUG.E0741.L14.scaffold45	182472539	182484550	65.628
Tu2	CTG6706.TUG.H0077.A10.scaffold14	182485550	182500501	65.628
Tu2	CTG13439.1_CTG2869.1	182501501	183067619	66.05
Tu2	CTG9322.1_CTG17667.1_CTG6083.1_CTG8960.1	183068619	183868996	66.05
Tu2	CTG18553.2_CTG6021.TUG.H0033.K15.scaffold2	183869996	184005400	66.05
Tu2	CTG6021.1	184006400	184214353	66.05
Tu2	CTG1987.TUG.H0188.B23.scaffold1	184215353	184296857	66.05
Tu2	CTG2851.TUG.M1026.B23.scaffold1	184297857	184447832	66.05
Tu2	CTG20141.TUG.E0878.E22.scaffold2	184448832	184527477	66.05
Tu2	CTG9812.2.TUG.H0020.F09.scaffold2	184528477	184562329	66.05
Tu2	CTG17162.TUG.E0814.P21.scaffold18	184563329	184585279	66.05
Tu2	CTG17162.TUG.E0814.P21.scaffold21	184586279	184607133	66.05
Tu2	CTG17162.TUG.E0814.P21.scaffold64	184608133	184619528	66.05
Tu2	CTG14466.TUG.H0192.I07.scaffold3	184620528	184648802	66.05
Tu2	CTG9849.TUG.E0774.D21.scaffold1	184649802	184748839	66.05
Tu2	CTG1987.1	184749839	184819786	66.05
Tu2	CTG20576.TUG.E0741.L14.scaffold26	184820786	184836185	66.05
Tu2	CTG9849.1	184837185	184973247	66.05
Tu2	CTG9456.TUG.H0114.A15.scaffold2	184974247	185007886	66.05
Tu2	CTG1987.3	185008886	185111829	66.05
Tu2	CTG20576.TUG.E0741.L14.scaffold13	185112829	185138849	66.05
Tu2	CTG18360.TUG.H0301.J17.scaffold2_CTG18360.1	185139849	185290468	66.05
Tu2	CTG7132.1.TUG.E0843.M17.scaffold2	185291468	185307890	66.05
Tu2	CTG20576.TUG.E0741.L14.scaffold47	185308890	185320540	66.05
Tu2	CTG20576.TUG.E0741.L14.scaffold15	185321540	185346595	66.261
Tu2	CTG18106.TUG.M1088.A20.scaffold2	185347595	185416518	66.261
Tu2	CTG20193.1	185417518	185551250	66.261
Tu2	CTG42.1	185552250	185813296	66.261
Tu2	CTG1284.2_CTG5193.1	185814296	186481970	66.261
Tu2	CTG1284.1_CTG18274.1.TUG.H0179.H01.scaffold2_CTG1951.1	186482970	187726004	67.105
Tu2	CTG3867.2	187727004	187861995	67.105
Tu2	CTG822.2	187862995	188146134	67.105
Tu2	CTG19583.2_CTG19583.TUG.H0465.I23.scaffold1_CTG19583.1_CTG20378.1_CTG20379.1	188147134	188849610	67.105
Tu2	CTG11707.1_CTG13633.1	188850610	189146635	67.105
Tu2	CTG5843.1	189147635	189408023	67.105
Tu2	CTG9456.1_CTG7132.1	189409023	189776096	67.105
Tu2	CTG1987.2	189777096	189953880	67.105
Tu2	CTG3665.1	189954880	190180076	67.105
Tu2	CTG7784.1	190181076	190246732	67.105
Tu2	CTG8285.1_CTG15590.1_CTG16358.1	190247732	190632835	67.105
Tu2	CTG18106.TUG.M1088.A20.scaffold15	190633835	190646191	67.105
Tu2	CTG18474.TUG.E0500.E21.scaffold1	190647191	190724572	67.105
Tu2	CTG3763.TUG.H0466.B23.scaffold1_CTG15839.1_CTG4217.1_CTG11165.1	190725572	191177713	67.105
Tu2	CTG4217.TUG.E0662.K14.scaffold3	191178713	191196403	67.105
Tu2	CTG10522.TUG.E0595.H05.scaffold7	191197403	191216750	67.105
Tu2	CTG10522.TUG.E0595.H05.scaffold10	191217750	191233065	67.105
Tu2	CTG8022.1_CTG3763.TUG.E0616.I12.scaffold1	191234065	191568658	67.105
Tu2	CTG10522.TUG.E0595.H05.scaffold17	191569658	191580772	67.105
Tu2	CTG18317.TUG.H0425.A07.scaffold4	191581772	191599415	67.105
Tu2	CTG5795.1_CTG12479.1_CTG14437.1	191600415	191907117	67.105
Tu2	CTG12226.1	191908117	192100733	69.216
Tu2	CTG14451.1_CTG3807.1	192101733	192544617	69.427
Tu2	CTG7054.1	192545617	192790436	69.427
Tu2	CTG9317.1	192791436	192944868	69.427
Tu2	CTG2232.TUG.E0770.H02.scaffold5	192945868	193125219	69.427
Tu2	CTG12524.2	193126219	193237990	69.427
Tu2	CTG9179.TUG.M0967.D04.scaffold2	193238990	193273287	69.427
Tu2	CTG9095.2	193274287	193370596	69.427
Tu2	CTG2378.TUG.M1081.F17.scaffold17	193371596	193393833	69.427
Tu2	CTG3935.1	193394833	193593242	69.427
Tu2	CTG20576.TUG.E0741.L14.scaffold28	193594242	193608809	69.427
Tu2	CTG20576.TUG.E0741.L14.scaffold7	193609809	193644344	69.427
Tu2	CTG6706.TUG.H0077.A10.scaffold8	193645344	193669218	69.427
Tu2	CTG6706.TUG.H0077.A10.scaffold17	193670218	193682411	69.427
Tu2	CTG10687.TUG.M0977.K13.scaffold3	193683411	193714443	69.427
Tu2	CTG2527.TUG.H0016.C02.scaffold23	193715443	193727846	69.427
Tu2	CTG2527.TUG.H0016.C02.scaffold10	193728846	193751096	69.427
Tu2	CTG7958.TUG.E0877.G12.scaffold8	193752096	193770730	69.427
Tu2	CTG18046.TUG.E0649.A04.scaffold2	193771730	193795644	69.427
Tu2	CTG20613.TUG.M1079.D19.scaffold4	193796644	193835044	69.427
Tu2	CTG19319.TUG.M1165.P01.scaffold1	193836044	193929551	69.427
Tu2	CTG20613.TUG.M1079.D19.scaffold35	193930551	193944625	69.427
Tu2	CTG20613.TUG.M1079.D19.scaffold18	193945625	193966726	69.427
Tu2	CTG11134.TUG.E0708.G11.scaffold2	193967726	193987972	69.427
Tu2	CTG20576.TUG.E0741.L14.scaffold37	193988972	194002558	69.427
Tu2	CTG18106.TUG.M1088.A20.scaffold17	194003558	194015558	69.427
Tu2	CTG2035.TUG.E0768.F01.scaffold5	194016558	194031204	69.427
Tu2	CTG453.2.TUG.E0847.J14.scaffold2	194032204	194074719	69.427
Tu2	CTG2901.TUG.H0099.K11.scaffold31	194075719	194092542	69.427
Tu2	CTG5770.TUG.E0813.A09.scaffold48	194093542	194105149	69.427
Tu2	CTG179.1	194106149	195574724	69.427
Tu2	CTG179.2	195575724	195756371	69.427
Tu2	CTG12580.1_CTG439.1	195757371	196008071	69.427
Tu2	CTG11293.1	196009071	196109208	69.427
Tu2	CTG20221.2	196110208	196198151	69.427
Tu2	CTG321.TUG.M1084.F15.scaffold2	196199151	196216884	69.427
Tu2	CTG9082.TUG.M1063.P23.scaffold30	196217884	196229110	69.427
Tu2	CTG680.2	196230110	196693382	69.427
Tu2	CTG680.3	196694382	196850553	69.427
Tu2	CTG7854.1	196851553	197135110	69.427
Tu2	CTG18597.1_CTG11171.1	197136110	197356298	69.427
Tu2	CTG12170.1_CTG17262.1	197357298	197556925	69.427
Tu2	CTG6934.1	197557925	197726379	69.427
Tu2	CTG2527.TUG.H0016.C02.scaffold18	197727379	197743078	69.427
Tu2	CTG2527.TUG.H0016.C02.scaffold1	197744078	197795578	69.427
Tu2	CTG2527.TUG.H0016.C02.scaffold2	197796578	197846550	69.427
Tu2	CTG858.2	197847550	198148413	69.427
Tu2	CTG537.1_CTG10215.1	198149413	199123527	69.427
Tu2	CTG1319.3_CTG18343.1	199124527	199386609	69.427
Tu2	CTG7780.1	199387609	199494836	69.427
Tu2	CTG6370.2_CTG13833.1	199495836	199738406	69.427
Tu2	CTG849.1	199739406	200155414	69.427
Tu2	CTG20000.1	200156414	200290746	69.427
Tu2	CTG7174.1_CTG398.1	200291746	201372179	69.427
Tu2	CTG1767.TUG.M1089.M14.scaffold2	201373179	201390057	69.427
Tu2	CTG14466.TUG.H0192.I07.scaffold25	201391057	201402259	69.427
Tu2	CTG906.TUG.E0513.F23.scaffold1	201403259	201459922	69.427
Tu2	CTG20576.TUG.E0741.L14.scaffold6	201460922	201495961	69.427
Tu2	CTG1375.TUG.H0221.O03.scaffold3	201496961	201543584	69.427
Tu2	CTG9082.TUG.M1063.P23.scaffold20	201544584	201558735	69.427
Tu2	CTG2416.4.TUG.H0281.O21.scaffold2	201559735	201629912	69.427
Tu2	CTG9082.TUG.M1063.P23.scaffold7	201630912	201651622	69.427
Tu2	CTG18106.TUG.M1088.A20.scaffold3	201652622	201697202	69.427
Tu2	CTG5342.1	201698202	201812641	69.427
Tu2	CTG20576.TUG.E0741.L14.scaffold27	201813641	201828273	69.427
Tu2	CTG18106.TUG.M1088.A20.scaffold18	201829273	201840671	69.427
Tu2	CTG20576.TUG.E0741.L14.scaffold42	201841671	201854443	69.427
Tu2	CTG15115.2	201855443	201927754	69.427
Tu2	CTG2232.TUG.E0770.H02.scaffold4	201928754	202123235	69.427
Tu2	CTG20283.3	202124235	203178935	69.427
Tu2	CTG17546.1	203179935	203332944	69.427
Tu2	CTG4624.1	203333944	203513262	69.427
Tu2	CTG3622.1_CTG2788.1	203514262	204058947	69.427
Tu2	CTG1093.TUG.H0131.E12.scaffold5	204059947	204080410	69.427
Tu2	CTG3330.TUG.H0148.B21.scaffold2	204081410	204125417	69.427
Tu2	CTG3606.TUG.H0251.B15.scaffold45	204126417	204140236	69.427
Tu2	CTG3606.TUG.H0251.B15.scaffold37	204141236	204157293	69.427
Tu2	CTG19301.2.TUG.H0067.B16.scaffold2_CTG19301.1_CTG15683.1_CTG1433.1	204158293	204855774	69.427
Tu2	CTG17902.TUG.H0455.I18.scaffold1_CTG13275.TUG.E0756.L11.scaffold2	204856774	204949760	69.427
Tu2	CTG8335.1	204950760	205070030	69.427
Tu2	CTG15696.1.TUG.E0571.B06.scaffold2	205071030	205082197	69.427
Tu2	CTG20412.1_CTG19778.1	205083197	205371866	69.427
Tu2	CTG382.1_CTG4013.1_CTG16524.1	205372866	205882772	69.427
Tu2	CTG12223.2	205883772	205993987	69.427
Tu2	CTG2527.TUG.H0016.C02.scaffold19	205994987	206009988	69.427
Tu2	CTG7958.TUG.E0877.G12.scaffold19	206010988	206024332	69.427
Tu2	CTG20613.TUG.M1079.D19.scaffold11	206025332	206051057	69.427
Tu2	CTG19322.TUG.E0831.H03.scaffold12	206052057	206066190	69.427
Tu2	CTG17800.TUG.H0466.M04.scaffold3	206067190	206114368	69.427
Tu2	CTG5155.2_CTG6088.1	206115368	206436820	69.427
Tu2	CTG5336.TUG.E0647.L13.scaffold24	206437820	206450785	69.427
Tu2	CTG19322.TUG.E0831.H03.scaffold19	206451785	206462462	69.427
Tu2	CTG5683.TUG.E0812.E06.scaffold7	206463462	206475972	69.427
Tu2	CTG5336.TUG.E0647.L13.scaffold19	206476972	206493743	69.427
Tu2	CTG5336.TUG.E0647.L13.scaffold15	206494743	206513772	69.427
Tu2	CTG18519.1	206514772	206651932	69.427
Tu2	CTG18752.TUG.E0872.G18.scaffold5	206652932	206680970	69.427
Tu2	CTG18752.TUG.E0872.G18.scaffold10	206681970	206700569	69.427
Tu2	CTG19907.1	206701569	207698114	69.427
Tu2	CTG19906.2_CTG19042.1_CTG19908.1	207699114	208238348	69.427
Tu2	CTG4393.4_CTG2188.1_CTG19089.2	208239348	208906515	69.427
Tu2	CTG921.TUG.H0181.K14.scaffold2	208907515	208919825	69.427
Tu2	CTG3689.1	208920825	209107545	69.427
Tu2	CTG192.TUG.H0185.C06.scaffold2	209108545	209152132	69.427
Tu2	CTG1116.1	209153132	209167425	69.427
Tu2	CTG2595.TUG.H0150.F24.scaffold2	209168425	209179834	69.427
Tu2	CTG14991.1.TUG.H0320.O17.scaffold2	209180834	209274439	69.427
Tu2	CTG2646.1	209275439	209596020	69.427
Tu2	CTG20613.TUG.M1079.D19.scaffold37	209597020	209610855	69.427
Tu2	CTG1527.1_CTG14745.1	209611855	209999102	69.427
Tu2	CTG1389.1	210000102	210442068	69.427
Tu2	CTG7066.TUG.M1167.B14.scaffold2	210443068	210457025	69.427
Tu2	CTG8639.TUG.E0574.F13.scaffold2	210458025	210473219	69.427
Tu2	CTG16124.2	210474219	210575046	69.427
Tu2	CTG5155.1_CTG680.1	210576046	210929454	69.427
Tu2	CTG10367.1	210930454	211122486	69.427
Tu2	CTG43.2	211123486	211543041	69.427
Tu2	CTG43.3	211544041	211965375	69.427
Tu2	CTG378.1	211966375	212455135	69.427
Tu2	CTG1547.4	212456135	213091631	69.427
Tu2	CTG6194.1	213092631	213189191	69.427
Tu2	CTG2527.TUG.H0016.C02.scaffold6	213190191	213217104	69.427
Tu2	CTG5683.2	213218104	213272239	69.427
Tu2	CTG2949.TUG.H0298.A23.scaffold2	213273239	213283513	69.427
Tu2	CTG17402.2	213284513	213385138	69.427
Tu2	CTG7373.1	213386138	213635221	69.427
Tu2	CTG1922.1	213636221	213728351	69.427
Tu2	CTG7777.1_CTG2949.1	213729351	214069784	69.427
Tu2	CTG5038.1.TUG.M1029.F06.scaffold2_CTG16353.2	214070784	214186946	69.427
Tu2	CTG5419.TUG.M1130.L12.scaffold2	214187946	214198732	69.427
Tu2	CTG12828.1.TUG.M1001.K14.scaffold4_CTG16061.1	214199732	214451357	69.427
Tu2	CTG9599.1_CTG1855.1	214452357	214732543	69.427
Tu2	CTG4127.1	214733543	214871450	69.427
Tu2	CTG7240.TUG.M0953.G04.scaffold3	214872450	214882581	69.427
Tu2	CTG317.1	214883581	215415666	69.427
Tu2	CTG426.TUG.E0649.L13.scaffold2	215416666	215433286	69.427
Tu2	CTG191.6	215434286	215841065	69.427
Tu2	CTG16331.TUG.E0881.M11.scaffold2	215842065	215905752	69.427
Tu2	CTG4201.TUG.H0421.P16.scaffold2	215906752	215916806	69.427
Tu2	CTG20243.1.TUG.E0494.P09.scaffold3	215917806	215930721	69.427
Tu2	CTG10687.TUG.M0977.K13.scaffold7	215931721	215946976	69.427
Tu2	CTG3606.TUG.H0251.B15.scaffold32	215947976	215964866	69.427
Tu2	CTG9034.1.TUG.H0329.K14.scaffold2	215965866	215994406	69.427
Tu2	CTG3606.TUG.H0251.B15.scaffold41	215995406	216010217	69.427
Tu2	CTG134.2	216011217	216176730	69.427
Tu2	CTG20170.1	216177730	216374980	69.427
Tu2	CTG9082.TUG.M1063.P23.scaffold34	216375980	216386034	69.427
Tu2	CTG20627.1_CTG11505.1	216387034	216705538	69.427
Tu2	CTG319.TUG.H0244.K12.scaffold4	216706538	216724034	69.427
Tu2	CTG14367.TUG.H0119.H10.scaffold1	216725034	216865714	69.427
Tu2	CTG1191.TUG.H0283.G17.scaffold41	216866714	216906302	69.427
Tu2	CTG962.TUG.H0066.H10.scaffold31	216907302	216918117	69.427
Tu2	CTG19586.TUG.H0179.E09.scaffold4	216919117	216944711	69.427
Tu2	CTG20540.1	216945711	217226189	69.427
Tu2	CTG17239.TUG.E0869.H16.scaffold1_CTG19918.1	217227189	217404667	69.427
Tu2	CTG93.2	217405667	217523448	69.427
Tu2	CTG8236.TUG.H0273.B17.scaffold2_CTG93.1	217524448	218462237	69.427
Tu2	CTG19919.1.TUG.H0274.H11.scaffold2_CTG1296.1_CTG189.1_CTG5952.1_CTG7657.1_CTG13078.1_CTG8236.1_CTG19919.1	218463237	219806327	69.427
Tu2	CTG3580.1_CTG3580.TUG.H0062.O03.scaffold1_CTG366.3	219807327	220227689	69.427
Tu2	CTG19437.1	220228689	220516278	69.427
Tu2	CTG618.1_CTG2369.1_CTG15317.1_CTG6194.2_CTG583.1_CTG1807.2	220517278	221841229	69.427
Tu2	CTG1433.2_CTG15098.1	221842229	222324516	69.427
Tu2	CTG253.1_CTG19342.1	222325516	223175060	69.427
Tu2	CTG4618.1.TUG.E0482.F12.scaffold2	223176060	223215484	69.427
Tu2	CTG4618.1.TUG.E0482.F12.scaffold27	223216484	223230216	69.427
Tu2	CTG4618.1.TUG.E0482.F12.scaffold3	223231216	223265959	69.427
Tu2	CTG7786.1	223266959	223328127	69.427
Tu2	CTG12543.1.TUG.E0555.G12.scaffold2	223329127	223364777	69.427
Tu2	CTG3597.TUG.E0673.B06.scaffold2	223365777	223417423	69.427
Tu2	CTG3774.1_CTG16212.2	223418423	223631312	69.427
Tu2	CTG12061.TUG.M1068.A17.scaffold2_CTG6336.1_CTG7086.1	223632312	224071172	69.427
Tu2	CTG7198.1	224072172	224304243	69.427
Tu2	CTG11287.1	224305243	224445634	69.427
Tu2	CTG316.1	224446634	224647969	69.427
Tu2	CTG3797.1_CTG11048.1_CTG162.1	224648969	225566978	69.427
Tu2	CTG162.2	225567978	225910679	69.427
Tu2	CTG316.TUG.M0947.M17.scaffold3	225911679	225938257	69.427
Tu2	CTG624.2	225939257	226095504	69.427
Tu2	CTG521.TUG.E0531.J19.scaffold5	226096504	226124236	69.427
Tu2	CTG133.TUG.E0621.K06.scaffold1	226125236	226213155	69.427
Tu2	CTG18317.1	226214155	226337412	69.427
Tu2	CTG10726.TUG.E0749.E14.scaffold1	226338412	226430593	69.427
Tu2	CTG4539.TUG.E0646.P17.scaffold2	226431593	226459731	69.427
Tu2	CTG10852.1.TUG.E0751.H01.scaffold2	226460731	226472734	69.427
Tu2	CTG3348.TUG.E0865.F08.scaffold7	226473734	226496613	69.427
Tu2	CTG17031.1.TUG.M1083.H22.scaffold3	226497613	226528185	69.427
Tu2	CTG13221.TUG.E0572.A18.scaffold9	226529185	226558018	69.427
Tu2	CTG13221.TUG.E0572.A18.scaffold1	226559018	226607901	69.427
Tu2	CTG5860.TUG.H0260.G12.scaffold1	226608901	226730762	69.427
Tu2	CTG20628.5_CTG20698.1	226731762	227100950	69.427
Tu2	CTG20628.4	227101950	227366445	69.427
Tu2	CTG20628.2_CTG6011.1_CTG19251.1	227367445	228236298	69.427
Tu2	CTG20623.1_CTG19916.1_CTG78.1_CTG20626.1	228237298	229980383	69.638
Tu2	CTG226.1	229981383	230464599	69.638
Tu2	CTG19322.TUG.H0287.M14.scaffold2	230465599	230480638	69.638
Tu2	CTG5697.TUG.M1037.O04.scaffold2	230481638	230529819	69.638
Tu2	CTG2503.1	230530819	230753901	69.638
Tu2	CTG19322.1	230754901	231322876	69.638
Tu2	CTG19322.2	231323876	231452915	69.638
Tu2	CTG1810.1	231453915	231630236	69.638
Tu2	CTG18829.1_CTG14525.1_CTG11675.2	231631236	231902706	69.638
Tu2	CTG15426.1	231903706	232062171	69.638
Tu2	CTG19204.1	232063171	232544349	69.638
Tu2	CTG4702.1.TUG.E0661.P21.scaffold2	232545349	232614310	69.638
Tu2	CTG20576.TUG.E0741.L14.scaffold31	232615310	232629534	69.638
Tu2	CTG20613.TUG.M1079.D19.scaffold2	232630534	232671393	69.638
Tu2	CTG2527.TUG.H0016.C02.scaffold12	232672393	232693009	69.638
Tu2	CTG235.1	232694009	233124856	69.638
Tu2	CTG19337.2_CTG235.TUG.M1009.B01.scaffold2	233125856	233273675	69.638
Tu2	CTG7958.TUG.E0877.G12.scaffold13	233274675	233289915	69.638
Tu2	CTG20613.TUG.M1079.D19.scaffold12	233290915	233316177	69.638
Tu2	CTG7958.TUG.E0877.G12.scaffold27	233317177	233328239	69.638
Tu2	CTG20613.TUG.M1079.D19.scaffold14	233329239	233352457	69.638
Tu2	CTG20613.TUG.M1079.D19.scaffold16	233353457	233376467	69.638
Tu2	CTG19340.2	233377467	233566860	69.638
Tu2	CTG14235.1	233567860	233683453	69.638
Tu2	CTG305.1	233684453	233887242	69.638
Tu2	CTG305.2	233888242	234384335	69.638
Tu2	CTG305.3	234385335	234561814	69.638
Tu2	CTG305.4_CTG526.1	234562814	235341541	69.638
Tu2	CTG10398.1_CTG4574.1_CTG9070.2	235342541	235580460	69.638
Tu2	CTG9235.1	235581460	235811237	69.638
Tu2	CTG698.2_CTG1807.1	235812237	236176594	69.638
Tu2	CTG698.1_CTG13613.1	236177594	236329371	69.638
Tu2	CTG1369.1_CTG696.1	236330371	237317889	69.638
Tu2	CTG5752.TUG.H0344.D09.scaffold1	237318889	237477486	69.638
Tu2	CTG20363.1	237478486	237803626	69.638
Tu2	CTG19507.1	237804626	238799104	69.638
Tu2	CTG2116.1_CTG18812.1	238800104	239169019	69.638
Tu2	CTG20614.1	239170019	239211804	69.638
Tu2	CTG728.2	239212804	239429502	69.638
Tu2	CTG2081.1_CTG19702.1	239430502	240236555	69.638
Tu2	CTG19052.1	240237555	240384353	69.638
Tu2	CTG16239.1_CTG15388.1	240385353	240573838	69.638
Tu2	CTG9411.2	240574838	240762064	69.638
Tu2	CTG18770.2	240763064	240840933	69.638
Tu2	CTG18555.1	240841933	240863169	69.638
Tu2	CTG18752.TUG.E0872.G18.scaffold12	240864169	240880974	69.638
Tu2	CTG18752.TUG.E0872.G18.scaffold22	240881974	240892191	69.638
Tu2	CTG18752.TUG.E0872.G18.scaffold8	240893191	240914067	69.638
Tu2	CTG2703.TUG.M1170.I18.scaffold3	240915067	240941915	69.638
Tu2	CTG18752.TUG.E0872.G18.scaffold17	240942915	240954446	69.638
Tu2	CTG15636.1.TUG.M0954.P03.scaffold15_CTG1922.2	240955446	241045821	69.638
Tu2	CTG17262.TUG.M1028.G16.scaffold3	241046821	241071859	69.638
Tu2	CTG687.1	241072859	241193637	69.638
Tu2	CTG2583.TUG.H0375.C10.scaffold1	241194637	241342744	69.638
Tu2	CTG7773.1	241343744	241517665	69.638
Tu2	CTG9334.1	241518665	241555175	69.638
Tu2	CTG9875.TUG.E0838.A08.scaffold2	241556175	241568246	69.638
Tu2	CTG2139.TUG.H0430.F21.scaffold3	241569246	241594978	69.638
Tu2	CTG9179.1_CTG9688.2_CTG55.2	241595978	241997438	69.638
Tu2	CTG11135.2	241998438	242130415	69.638
Tu2	CTG13007.1_CTG4348.1	242131415	242396695	69.638
Tu2	CTG921.2	242397695	242586634	69.638
Tu2	CTG17757.1_CTG921.1	242587634	242792971	69.638
Tu2	CTG10826.1.TUG.H0092.O02.scaffold3_CTG11658.1	242793971	242955043	69.638
Tu2	CTG9082.TUG.M1063.P23.scaffold22	242956043	242969289	69.638
Tu2	CTG19260.3	242970289	243726079	69.638
Tu2	CTG20371.2	243727079	243864751	69.638
Tu2	CTG20373.2.TUG.H0386.C20.scaffold2	243865751	243897303	69.638
Tu2	CTG18759.TUG.M1176.F02.scaffold3	243898303	243910519	69.638
Tu2	CTG4893.1	243911519	244008079	69.638
Tu2	CTG12402.1	244009079	244116275	69.638
Tu2	CTG18106.TUG.M1088.A20.scaffold7	244117275	244139689	69.638
Tu2	CTG1987.TUG.M1041.N13.scaffold3	244140689	244156631	69.638
Tu2	CTG2694.2	244157631	244488836	69.849
Tu2	CTG17162.TUG.E0814.P21.scaffold66	244489836	244501086	69.849
Tu2	CTG17162.TUG.E0814.P21.scaffold5	244502086	244531254	69.849
Tu2	CTG42.TUG.E0661.H09.scaffold2_CTG42.2	244532254	244678670	69.849
Tu2	CTG17549.TUG.E0884.P19.scaffold2	244679670	244694242	69.849
Tu2	CTG4194.1_CTG16917.2_CTG6620.1	244695242	245234377	69.849
Tu2	CTG18778.1	245235377	245379720	69.849
Tu2	CTG20576.TUG.E0741.L14.scaffold14	245380720	245406037	69.849
Tu2	CTG5503.1_CTG18293.2	245407037	245563433	69.849
Tu2	CTG18293.2.TUG.E0658.B08.scaffold2_CTG17817.2.TUG.E0840.L16.scaffold2_CTG4503.1	245564433	245894907	69.849
Tu2	CTG20576.TUG.E0741.L14.scaffold51	245895907	245906849	69.849
Tu2	CTG6706.TUG.H0077.A10.scaffold11	245907849	245926148	69.849
Tu2	CTG6813.1_CTG16904.1	245927148	246308961	70.06
Tu2	CTG13421.1_CTG6706.TUG.H0077.A10.scaffold5	246309961	246584604	70.06
Tu2	CTG6706.TUG.H0077.A10.scaffold6	246585604	246611099	70.06
Tu2	CTG9934.1	246612099	246808903	70.06
Tu2	CTG15168.1.TUG.H0281.J03.scaffold2	246809903	246835961	70.06
Tu2	CTG15521.TUG.E0492.G11.scaffold7	246836961	246861220	70.06
Tu2	CTG20576.TUG.E0541.L09.scaffold1_CTG9934.2	246862220	247105119	70.06
Tu2	CTG20576.TUG.E0741.L14.scaffold25	247106119	247121927	70.06
Tu2	CTG20576.TUG.E0741.L14.scaffold57	247122927	247133563	70.06
Tu2	CTG20576.TUG.E0741.L14.scaffold18	247134563	247156141	70.06
Tu2	CTG17757.TUG.M1112.P19.scaffold2	247157141	247170628	70.06
Tu2	CTG19619.TUG.E0826.P17.scaffold27	247171628	247185690	70.06
Tu2	CTG20576.TUG.E0741.L14.scaffold39	247186690	247199985	70.06
Tu2	CTG6706.TUG.H0077.A10.scaffold2	247200985	247239706	70.06
Tu2	CTG10427.1	247240706	247381221	70.06
Tu2	CTG11336.1_CTG8282.1	247382221	247876686	70.06
Tu2	CTG1095.1_CTG15168.1	247877686	248138863	70.271
Tu2	CTG6706.1	248139863	248284793	70.271
Tu2	CTG908.2.TUG.H0403.M22.scaffold2	248285793	248322090	70.271
Tu2	CTG6706.TUG.H0077.A10.scaffold4	248323090	248354655	70.271
Tu2	CTG6706.2	248355655	248403510	70.271
Tu2	CTG6706.TUG.H0077.A10.scaffold13	248404510	248419870	70.271
Tu2	CTG4577.1.TUG.E0543.O23.scaffold2	248420870	248436570	70.271
Tu2	CTG191.4_CTG191.5	248437570	248799078	70.271
Tu2	CTG2675.1	248800078	248985032	70.271
Tu2	CTG9082.TUG.M1063.P23.scaffold2	248986032	249022029	70.271
Tu2	CTG19289.1	249023029	249109032	70.271
Tu2	CTG655.1_CTG1547.5	249110032	250002882	70.271
Tu2	CTG6617.1	250003882	250131565	70.271
Tu2	CTG5672.1	250132565	250345083	70.271
Tu2	CTG6050.1	250346083	250511354	70.271
Tu2	CTG19289.2	250512354	250854569	70.271
Tu2	CTG728.1	250855569	251084129	70.271
Tu2	CTG17795.1_CTG2285.2	251085129	251240687	70.271
Tu2	CTG2675.TUG.E0639.C23.scaffold1_CTG2675.3	251241687	251498611	70.271
Tu2	CTG845.1	251499611	251800935	70.271
Tu2	CTG19543.1_CTG19300.1	251801935	252079238	70.271
Tu2	CTG17294.1_CTG7579.TUG.E0503.M01.scaffold1	252080238	252276919	70.271
Tu2	CTG10845.2	252277919	252436025	70.271
Tu2	CTG134.1	252437025	252616030	70.271
Tu2	CTG19300.2	252617030	252761390	70.271
Tu2	CTG9082.TUG.M1063.P23.scaffold29	252762390	252773910	70.271
Tu2	CTG3606.TUG.H0251.B15.scaffold20	252774910	252796510	70.271
Tu2	CTG3819.2_CTG7849.1_CTG14987.1	252797510	253282821	70.271
Tu2	CTG18474.1_CTG10721.2_CTG13236.1_CTG11318.1	253283821	253902925	70.271
Tu2	CTG19289.1.TUG.E0579.H06.scaffold3	253903925	253916095	70.271
Tu2	CTG13120.1	253917095	254038022	70.271
Tu2	CTG1254.2	254039022	254580769	70.271
Tu2	CTG3606.TUG.H0251.B15.scaffold35	254581769	254598024	70.271
Tu2	CTG10899.1	254599024	254701551	70.271
Tu2	CTG12129.1	254702551	254955406	70.271
Tu2	CTG20624.1	254956406	255141423	70.271
Tu2	CTG3606.TUG.H0251.B15.scaffold55	255142423	255154727	70.271
Tu2	CTG1557.1	255155727	255301812	70.271
Tu2	CTG3606.TUG.H0251.B15.scaffold40	255302812	255318073	70.271
Tu2	CTG19989.3	255319073	255477478	70.271
Tu2	CTG9963.1	255478478	255614702	70.271
Tu2	CTG3859.1	255615702	255787034	70.271
Tu2	CTG163.1_CTG163.2	255788034	256709080	70.271
Tu2	CTG2509.1	256710080	257035079	70.271
Tu2	CTG467.1	257036079	257403110	70.271
Tu2	CTG236.1	257404110	257774903	70.271
Tu2	CTG8611.1_CTG688.1	257775903	258038204	70.271
Tu2	CTG20412.TUG.E0811.J02.scaffold3	258039204	258057529	70.271
Tu2	CTG20613.TUG.M1079.D19.scaffold30	258058529	258073800	70.271
Tu2	CTG20613.TUG.M1079.D19.scaffold15	258074800	258097907	70.271
Tu2	CTG20613.TUG.M1079.D19.scaffold24	258098907	258117377	70.271
Tu2	CTG20613.TUG.M1079.D19.scaffold28	258118377	258134704	70.271
Tu2	CTG2527.TUG.H0016.C02.scaffold8	258135704	258160434	70.271
Tu2	CTG20613.TUG.M1079.D19.scaffold8	258161434	258194236	70.271
Tu2	CTG20613.TUG.M1079.D19.scaffold46	258195236	258206336	70.271
Tu2	CTG17881.1	258207336	258256743	70.271
Tu2	CTG9326.2.TUG.M0971.K21.scaffold2	258257743	258277126	70.271
Tu2	CTG6496.1	258278126	258455995	70.271
Tu2	CTG4363.1	258456995	258887156	70.271
Tu2	CTG19241.3	258888156	259147143	70.271
Tu2	CTG49.1	259148143	260145031	70.271
Tu2	CTG3184.1	260146031	260640804	70.271
Tu2	CTG17162.TUG.E0814.P21.scaffold22	260641804	260662119	70.271
Tu2	CTG3962.TUG.H0092.P18.scaffold1	260663119	260689659	70.271
Tu2	CTG13414.TUG.E0759.E02.scaffold1	260690659	260734048	70.271
Tu2	CTG14466.TUG.H0192.I07.scaffold10	260735048	260754704	70.271
Tu2	CTG15696.1	260755704	260810835	70.271
Tu2	CTG5892.TUG.E0656.L11.scaffold1_CTG5892.1	260811835	261034154	70.271
Tu2	CTG2336.2	261035154	261197340	70.271
Tu2	CTG16976.2_CTG13412.1_CTG15669.TUG.E0599.D18.scaffold2_CTG15669.1_CTG14511.1_CTG4893.2	261198340	261692075	70.271
Tu2	CTG13073.1_CTG15601.1	261693075	261903146	70.271
Tu2	CTG12281.1	261904146	262011459	70.271
Tu2	CTG491.1	262012459	262132086	70.271
Tu2	CTG18589.1	262133086	262209371	70.271
Tu2	CTG10522.TUG.E0595.H05.scaffold6	262210371	262231901	70.271
Tu2	CTG3286.TUG.E0669.O22.scaffold2	262232901	262264972	70.271
Tu2	CTG20000.2	262265972	262323702	70.271
Tu2	CTG3606.TUG.H0251.B15.scaffold60	262324702	262336558	70.271
Tu2	CTG9082.TUG.M1063.P23.scaffold14	262337558	262353552	70.271
Tu2	CTG9082.TUG.M1063.P23.scaffold26	262354552	262366958	70.271
Tu2	CTG5740.TUG.H0135.O14.scaffold2	262367958	262383703	70.271
Tu2	CTG3010.2	262384703	262465168	70.271
Tu2	CTG9082.TUG.M1063.P23.scaffold16	262466168	262481345	70.271
Tu2	CTG1050.TUG.E0578.I14.scaffold20	262482345	262499306	70.271
Tu2	CTG12543.1.TUG.E0555.G12.scaffold5	262500306	262528040	70.271
Tu2	CTG382.TUG.M1050.P22.scaffold2	262529040	262539814	70.271
Tu2	CTG10052.TUG.H0365.K03.scaffold3	262540814	262555069	70.271
Tu2	CTG19204.4	262556069	262656847	70.271
Tu2	CTG2353.TUG.H0396.K23.scaffold2	262657847	262669802	70.271
Tu2	CTG12402.TUG.H0390.L23.scaffold2	262670802	262681801	70.271
Tu2	CTG19442.TUG.E0573.G11.scaffold10	262682801	262708511	70.271
Tu2	CTG20700.1.TUG.H0409.F15.scaffold4	262709511	262741978	70.271
Tu2	CTG13459.TUG.M1030.F23.scaffold1	262742978	262827765	70.271
Tu2	CTG949.1	262828765	263004099	70.271
Tu2	CTG2353.1	263005099	263271633	70.271
Tu2	CTG16062.1_CTG246.1_CTG19510.1	263272633	264263877	70.271
Tu2	CTG9706.TUG.E0699.C16.scaffold4_CTG65.2	264264877	264484405	70.271
Tu2	CTG65.3	264485405	264640480	70.271
Tu2	CTG19911.2	264641480	264810146	70.271
Tu2	CTG10591.1	264811146	265026306	70.271
Tu2	CTG8668.TUG.E0737.H13.scaffold1_CTG1094.1	265027306	265567292	70.271
Tu2	CTG2101.1	265568292	265791710	70.271
Tu2	CTG20190.TUG.H0214.L21.scaffold2_CTG19757.1	265792710	266352390	70.271
Tu2	CTG2285.1	266353390	266379442	70.271
Tu2	CTG3894.TUG.E0716.F21.scaffold1	266380442	266470455	70.271
Tu2	CTG583.TUG.H0124.L11.scaffold2	266471455	266510049	70.271
Tu2	CTG1868.TUG.H0066.I02.scaffold37	266511049	266527655	70.271
Tu2	CTG2410.TUG.H0407.F16.scaffold12	266528655	266561895	70.271
Tu2	CTG3606.TUG.H0251.B15.scaffold26	266562895	266581104	70.271
Tu2	CTG3606.TUG.H0251.B15.scaffold16	266582104	266607172	70.271
Tu2	CTG78.TUG.H0330.A01.scaffold3	266608172	266625076	70.271
Tu2	CTG9082.TUG.M1063.P23.scaffold3	266626076	266651417	70.271
Tu2	CTG1375.2	266652417	266857409	70.271
Tu2	CTG1686.2	266858409	267197157	70.271
Tu2	CTG212.4	267198157	268007934	70.271
Tu2	CTG20190.1_CTG20191.2	268008934	268180543	70.271
Tu2	CTG9912.TUG.E0736.G24.scaffold14	268181543	268199188	70.271
Tu2	CTG2035.TUG.E0768.F01.scaffold4	268200188	268215756	70.271
Tu2	CTG20404.TUG.E0549.D03.scaffold2	268216756	268238711	70.271
Tu2	CTG12580.TUG.E0564.P06.scaffold2	268239711	268255880	70.271
Tu2	CTG926.1	268256880	268372589	70.271
Tu2	CTG15115.1	268373589	268463397	70.271
Tu2	CTG13662.2	268464397	268638067	70.271
Tu2	CTG4550.1.TUG.M1073.F06.scaffold3	268639067	268716863	70.271
Tu2	CTG567.3	268717863	268832735	70.271
Tu2	CTG2378.TUG.M1081.F17.scaffold19	268833735	268854787	70.271
Tu2	CTG2920.TUG.H0138.A18.scaffold2	268855787	268877853	70.271
Tu2	CTG2378.TUG.M1081.F17.scaffold36	268878853	268893193	70.271
Tu2	CTG2491.TUG.E0546.L07.scaffold2	268894193	268905324	70.271
Tu2	CTG2416.4	268906324	269034065	70.271
Tu2	CTG2416.1	269035065	269178055	70.271
Tu2	CTG14773.1.TUG.H0025.B18.scaffold2	269179055	269211263	70.271
Tu2	CTG8187.TUG.E0575.L16.scaffold2	269212263	269224831	70.271
Tu2	CTG3763.TUG.E0616.I12.scaffold2	269225831	269310047	70.271
Tu2	CTG8764.TUG.E0830.L05.scaffold2	269311047	269328680	70.271
Tu2	CTG9212.1	269329680	269472957	70.271
Tu2	CTG5334.1	269473957	269627800	70.271
Tu2	CTG9996.1	269628800	269730410	70.271
Tu2	CTG20576.TUG.E0741.L14.scaffold40	269731410	269744659	70.271
Tu2	CTG236.3	269745659	269824435	70.271
Tu2	CTG19401.3_CTG20339.2	269825435	270088267	70.271
Tu2	CTG19401.1_CTG372.1	270089267	270936683	70.271
Tu2	CTG4393.TUG.E0571.N14.scaffold2_CTG4393.2	270937683	271083993	70.271
Tu2	CTG9082.TUG.M1063.P23.scaffold19	271084993	271099199	70.271
Tu2	CTG12061.TUG.H0222.F17.scaffold3	271100199	271128739	70.271
Tu2	CTG1116.TUG.E0745.G12.scaffold1	271129739	271303307	70.271
Tu2	CTG1922.TUG.H0329.N21.scaffold2	271304307	271321836	70.271
Tu2	CTG321.2	271322836	271579718	70.271
Tu2	CTG10934.TUG.E0578.D01.scaffold2	271580718	271659090	70.271
Tu2	CTG135.TUG.E0654.N15.scaffold2	271660090	271684409	70.271
Tu2	CTG6653.TUG.E0735.K17.scaffold2	271685409	271711249	70.271
Tu2	CTG15514.1	271712249	271809648	70.271
Tu2	CTG14466.TUG.H0192.I07.scaffold28	271810648	271821131	70.271
Tu2	CTG7541.1	271822131	272022157	70.271
Tu2	CTG212.1	272023157	272222536	70.271
Tu2	CTG212.2_CTG2633.2	272223536	272576626	70.271
Tu2	CTG20283.1	272577626	272742060	70.271
Tu2	CTG1254.TUG.E0736.A11.scaffold1	272743060	272886972	70.271
Tu2	CTG7373.TUG.H0337.C02.scaffold2	272887972	272900558	70.271
Tu2	CTG5038.1	272901558	272986583	70.271
Tu2	CTG12633.1	272987583	273072640	70.271
Tu2	CTG13916.2.TUG.M1067.A02.scaffold2	273073640	273122145	70.271
Tu2	CTG18759.TUG.M1176.F02.scaffold1	273123145	273168628	70.271
Tu2	CTG9144.TUG.H0286.L09.scaffold2	273169628	273184470	70.271
Tu2	CTG13547.TUG.H0169.A21.scaffold1_CTG17284.TUG.H0108.P08.scaffold27	273185470	273261575	70.271
Tu2	CTG19322.TUG.E0831.H03.scaffold16	273262575	273275764	70.271
Tu2	CTG16628.1_CTG6568.1	273276764	273461309	70.271
Tu2	CTG439.TUG.H0026.B04.scaffold2	273462309	273515753	70.271
Tu2	CTG9748.TUG.E0685.G11.scaffold2	273516753	273531241	70.271
Tu2	CTG939.1_CTG939.TUG.H0248.E12.scaffold2	273532241	273647908	70.271
Tu2	CTG119.1_CTG19288.1_CTG19284.2_CTG12376.1_CTG4487.1	273648908	274676053	70.271
Tu2	CTG20111.2	274677053	274838521	70.271
Tu2	CTG9082.TUG.M1063.P23.scaffold24	274839521	274852723	70.271
Tu2	CTG9082.TUG.M1063.P23.scaffold13	274853723	274869852	70.271
Tu2	CTG9082.TUG.M1063.P23.scaffold12	274870852	274887209	70.271
Tu2	CTG134.2.TUG.H0135.I09.scaffold2	274888209	274901716	70.271
Tu2	CTG1557.TUG.M1044.G12.scaffold2	274902716	274929698	70.271
Tu2	CTG2583.TUG.E0703.J22.scaffold2	274930698	274943543	70.271
Tu2	CTG1319.TUG.H0165.P16.scaffold2	274944543	274962605	70.271
Tu2	CTG9082.TUG.M1063.P23.scaffold15	274963605	274978856	70.271
Tu2	CTG191.1_CTG191.2	274979856	275995567	70.271
Tu2	CTG7497.TUG.H0276.A17.scaffold8	275996567	276021932	70.271
Tu2	CTG1850.TUG.E0506.A11.scaffold2	276022932	276043052	70.271
Tu2	CTG19974.TUG.E0638.F13.scaffold4	276044052	276065551	70.271
Tu2	CTG15134.TUG.M1035.A04.scaffold2	276066551	276086558	70.271
Tu2	CTG19046.2	276087558	276197948	70.271
Tu2	CTG16564.1	276198948	276258308	70.271
Tu2	CTG13189.1	276259308	276279287	70.271
Tu2	CTG1386.TUG.M1162.M17.scaffold2	276280287	276333927	70.271
Tu2	CTG3894.1	276334927	276440664	70.271
Tu2	CTG11084.2	276441664	276554708	70.271
Tu2	CTG8681.1.TUG.E0576.J13.scaffold2	276555708	276576247	70.271
Tu2	CTG5038.2_CTG16263.1	276577247	276986648	70.271
Tu2	CTG8320.1_CTG9326.2	276987648	277322543	70.271
Tu2	CTG16935.1	277323543	277440134	70.271
Tu2	CTG19322.TUG.E0831.H03.scaffold4	277441134	277469001	70.271
Tu2	CTG1386.1	277470001	277869495	70.271
Tu2	CTG3518.1	277870495	277939970	70.271
Tu2	CTG16113.TUG.H0361.G14.scaffold1	277940970	278020562	70.271
Tu2	CTG20560.TUG.H0066.H24.scaffold11	278021562	278045607	70.271
Tu2	CTG17377.TUG.E0599.L21.scaffold3	278046607	278064056	70.271
Tu2	CTG17394.TUG.E0649.I14.scaffold2	278065056	278086487	70.271
Tu2	CTG7325.TUG.E0793.H08.scaffold11	278087487	278100740	70.271
Tu2	CTG10261.2	278101740	278192401	70.271
Tu2	CTG10528.1	278193401	278294292	70.271
Tu2	CTG732.1_CTG1626.1_CTG8339.1	278295292	279834716	70.271
Tu2	CTG3226.1	279835716	280079543	70.271
Tu2	CTG43.1	280080543	280171254	70.271
Tu2	CTG6942.1.TUG.H0251.C07.scaffold3	280172254	280184402	70.271
Tu2	CTG13442.2	280185402	280303785	70.271
Tu2	CTG4119.TUG.E0687.P18.scaffold2	280304785	280331407	70.271
Tu2	CTG15676.1.TUG.E0484.B05.scaffold3	280332407	280365554	70.271
Tu2	CTG15514.2	280366554	280458257	70.271
Tu2	CTG20548.TUG.M1086.F13.scaffold1	280459257	280481781	70.271
Tu2	CTG19588.TUG.M1103.P14.scaffold3	280482781	280513790	70.271
Tu2	CTG2703.TUG.M1170.I18.scaffold2	280514790	280546452	70.271
Tu2	CTG16262.1	280547452	280616038	70.271
Tu2	CTG9942.TUG.M1171.L22.scaffold2	280617038	280641040	70.271
Tu2	CTG18201.TUG.E0733.G17.scaffold1	280642040	280692853	70.271
Tu2	CTG14773.1	280693853	280734180	70.271
Tu2	CTG12450.TUG.M1131.F22.scaffold2	280735180	280748904	70.271
Tu2	CTG9063.2	280749904	280834606	70.271
Tu2	CTG17814.1_CTG9286.TUG.H0058.M13.scaffold2	280835606	280931293	70.271
Tu2	CTG10726.TUG.E0936.G13.scaffold1	280932293	280978023	70.271
Tu2	CTG14564.1.TUG.H0026.H03.scaffold2	280979023	281013115	70.271
Tu2	CTG10703.1.TUG.E0917.N15.scaffold2	281014115	281043975	70.271
Tu2	CTG7497.TUG.H0276.A17.scaffold30	281044975	281056093	70.271
Tu2	CTG14919.TUG.H0376.P13.scaffold7	281057093	281189048	70.271
Tu2	CTG2815.TUG.H0102.L16.scaffold31	281190048	281202141	70.271
Tu2	CTG4590.TUG.H0418.J05.scaffold2	281203141	281266878	70.271
Tu2	CTG8839.TUG.E0642.N22.scaffold1	281267878	281364452	70.271
Tu2	CTG3427.TUG.H0207.C18.scaffold11	281365452	281380218	70.271
Tu2	CTG5320.TUG.E0613.G08.scaffold2	281381218	281428230	70.271
Tu2	CTG15134.TUG.M1035.A04.scaffold3	281429230	281443112	70.271
Tu2	CTG95.TUG.H0430.M12.scaffold2	281444112	281463433	70.271
Tu2	CTG3606.TUG.H0251.B15.scaffold29	281464433	281482017	70.271
Tu2	CTG3606.TUG.H0251.B15.scaffold49	281483017	281496251	70.271
Tu2	CTG17553.TUG.H0075.G10.scaffold3_CTG11812.TUG.H0057.N18.scaffold2	281497251	281584433	70.271
Tu2	CTG13178.1.TUG.M1068.O07.scaffold2	281585433	281634862	70.271
Tu2	CTG19202.1.TUG.E0889.K15.scaffold7	281635862	281656727	70.271
Tu2	CTG18317.TUG.H0425.A07.scaffold3	281657727	281677189	70.271
Tu2	CTG19259.2	281678189	281751674	70.271
Tu2	CTG6706.TUG.M1010.E16.scaffold1	281752674	281871545	70.271
Tu2	CTG13938.1.TUG.E0477.F13.scaffold2	281872545	281909989	70.271
Tu2	CTG17346.1	281910989	281981386	70.271
Tu2	CTG19401.2	281982386	282012841	70.271
Tu2	CTG19108.1	282013841	282123522	70.271
Tu2	CTG14851.1.TUG.E0574.I16.scaffold2	282124522	282188061	70.271
Tu2	CTG17417.TUG.H0117.J13.scaffold3	282189061	282199667	70.271
Tu2	CTG3065.TUG.H0201.G04.scaffold1	282200667	282270259	70.271
Tu2	CTG3429.3	282271259	282424980	70.271
Tu2	CTG13812.1	282425980	282527240	70.271
Tu2	CTG1824.2	282528240	282584893	70.271
Tu2	CTG8903.1	282585893	282694369	70.271
Tu2	CTG12631.TUG.H0130.N19.scaffold2	282695369	282713001	70.271
Tu2	CTG13270.2	282714001	282840517	70.271
Tu2	CTG19837.TUG.H0264.P17.scaffold3	282841517	282861767	70.271
Tu2	CTG9625.TUG.M1080.D19.scaffold21	282862767	282880532	70.271
Tu2	CTG9625.TUG.M1080.D19.scaffold29	282881532	282896164	70.271
Tu2	CTG9285.TUG.E0686.D20.scaffold3	282897164	282907730	70.271
Tu2	CTG5336.TUG.E0647.L13.scaffold3	282908730	282950492	70.271
Tu2	CTG3856.1	282951492	283026451	70.271
Tu2	CTG7309.TUG.E0759.E22.scaffold1_CTG15536.2	283027451	283410165	70.271
Tu2	CTG3856.TUG.H0216.B01.scaffold2	283411165	283464290	70.271
Tu2	CTG9625.TUG.M1080.D19.scaffold12	283465290	283487979	70.271
Tu2	CTG3443.1.TUG.M1022.J06.scaffold8	283488979	283507790	70.271
Tu2	CTG13644.TUG.E0849.E22.scaffold2	283508790	283524937	70.271
Tu2	CTG9625.TUG.M1080.D19.scaffold2	283525937	283590106	70.271
Tu2	CTG3663.TUG.E0700.L10.scaffold2	283591106	283601810	70.271
Tu2	CTG9625.TUG.M1080.D19.scaffold1	283602810	283673688	70.271
Tu2	CTG20581.2_CTG20581.3.TUG.H0147.N08.scaffold2	283674688	283794753	70.271
Tu2	CTG652.TUG.H0115.A09.scaffold2	283795753	283806484	70.271
Tu2	CTG6136.TUG.H0362.F14.scaffold3_CTG6139.TUG.H0452.P16.scaffold24	283807484	283824032	70.271
Tu2	CTG12450.1	283825032	283960199	70.271
Tu2	CTG18759.1	283961199	283983204	70.271
Tu2	CTG18994.2_CTG3546.2	283984204	284171758	70.271
Tu2	CTG1227.2	284172758	284338103	70.271
Tu2	CTG18194.1	284339103	284581266	70.271
Tu2	CTG19322.TUG.E0831.H03.scaffold1	284582266	284626522	70.271
Tu2	CTG17145.1_CTG1744.1	284627522	285056365	70.271
Tu2	CTG3606.TUG.H0251.B15.scaffold3	285057365	285096744	70.271
Tu2	CTG3606.TUG.H0251.B15.scaffold63	285097744	285109093	70.271
Tu2	CTG3606.TUG.H0251.B15.scaffold70	285110093	285120586	70.271
Tu2	CTG9082.TUG.M1063.P23.scaffold25	285121586	285134763	70.271
Tu2	CTG17399.1	285135763	285215680	70.271
Tu2	CTG19204.3	285216680	285312391	70.271
Tu2	CTG12867.2	285313391	285404219	70.271
Tu2	CTG17010.2_CTG1441.1	285405219	285681114	70.271
Tu2	CTG4119.TUG.H0287.I23.scaffold3	285682114	285692662	70.271
Tu2	CTG2113.TUG.E0709.G07.scaffold2	285693662	285703883	70.271
Tu2	CTG10052.TUG.H0365.K03.scaffold2	285704883	285736273	70.271
Tu2	CTG10454.TUG.E0810.E05.scaffold2	285737273	285752335	70.271
Tu2	CTG19537.2	285753335	286055747	70.271
Tu2	CTG9082.1_CTG19870.1	286056747	286391170	70.271
Tu2	CTG18869.1_CTG18869.TUG.H0204.E09.scaffold2_CTG7579.1	286392170	286694237	70.271
Tu2	CTG963.1	286695237	286928462	70.271
Tu2	CTG2928.1	286929462	287236412	70.271
Tu2	CTG95.1	287237412	287859288	70.271
Tu2	CTG3606.TUG.H0251.B15.scaffold25	287860288	287878624	70.271
Tu2	CTG3606.TUG.H0251.B15.scaffold58	287879624	287891530	70.271
Tu2	CTG17162.TUG.E0814.P21.scaffold41	287892530	287907841	70.271
Tu2	CTG1258.TUG.E0738.B11.scaffold2	287908841	287962741	70.271
Tu2	CTG453.1	287963741	288044964	70.271
Tu2	CTG17100.2.TUG.H0414.K09.scaffold2	288045964	288078597	70.271
Tu2	CTG5336.TUG.E0647.L13.scaffold21	288079597	288092998	70.271
Tu2	CTG5336.TUG.E0647.L13.scaffold22	288093998	288107133	70.271
Tu2	CTG19322.TUG.E0831.H03.scaffold8	288108133	288124970	70.271
Tu2	CTG372.2	288125970	288537744	70.271
Tu2	CTG4117.1	288538744	288765918	70.271
Tu2	CTG784.TUG.E0540.I21.scaffold2	288766918	288816036	70.271
Tu2	CTG7497.TUG.H0276.A17.scaffold11	288817036	288836516	70.271
Tu2	CTG140.1	288837516	289079080	70.271
Tu2	CTG55.1	289080080	289232300	70.271
Tu2	CTG5436.1_CTG9803.1	289233300	289558505	70.271
Tu2	CTG2440.2_CTG6096.1_CTG18040.TUG.H0074.B08.scaffold3_CTG17512.1	289559505	290146552	70.271
Tu2	CTG1497.1_CTG20111.1	290147552	290519433	70.271
Tu2	CTG1240.2	290520433	290890688	70.271
Tu2	CTG2647.TUG.H0130.L06.scaffold2	290891688	291006087	70.271
Tu2	CTG17100.2	291007087	291113316	70.271
Tu2	CTG9326.1	291114316	291258148	70.271
Tu2	CTG9748.1	291259148	291336706	70.271
Tu2	CTG19340.1	291337706	291599083	70.271
Tu2	CTG1389.TUG.E0675.A06.scaffold1	291600083	291648863	70.271
Tu2	CTG7149.TUG.E0677.D22.scaffold3	291649863	291670557	70.271
Tu2	CTG3791.1	291671557	291801596	70.271
Tu2	CTG3606.TUG.H0251.B15.scaffold27	291802596	291820671	70.271
Tu2	CTG6619.1	291821671	291989489	70.271
Tu2	CTG5803.2_CTG2836.1	291990489	292295127	70.271
Tu2	CTG9313.TUG.E0639.K11.scaffold2	292296127	292313161	70.271
Tu2	CTG9428.1.TUG.H0348.A15.scaffold2	292314161	292324869	70.271
Tu2	CTG9428.1_CTG7535.1	292325869	292536708	70.271
Tu2	CTG5976.TUG.E0755.G23.scaffold1	292537708	292716608	70.271
Tu2	CTG17553.TUG.H0075.G10.scaffold1_CTG15064.1_CTG11812.1	292717608	293090954	70.271
Tu2	CTG20612.1_CTG12015.1	293091954	293445323	70.271
Tu2	CTG3763.1	293446323	293527885	70.271
Tu2	CTG12293.TUG.M1083.H23.scaffold2_CTG12293.1_CTG12293.TUG.M1057.D04.scaffold2	293528885	293672833	70.271
Tu2	CTG2646.2_CTG20373.3	293673833	293970702	70.271
Tu2	CTG4119.1	293971702	294101794	70.271
Tu2	CTG319.TUG.H0244.K12.scaffold3	294102794	294121398	70.271
Tu2	CTG1686.1_CTG19112.1	294122398	294258495	70.271
Tu2	CTG5336.TUG.E0647.L13.scaffold2	294259495	294304780	70.271
Tu2	CTG19537.4	294305780	294609448	70.271
Tu2	CTG2270.1_CTG2270.2_CTG851.1	294610448	295823873	70.271
Tu2	CTG402.1	295824873	296009146	70.271
Tu2	CTG89.1	296010146	296450501	70.271
Tu2	CTG9613.1	296451501	296587359	70.271
Tu2	CTG89.3	296588359	297169114	70.271
Tu2	CTG391.1	297170114	297340660	70.271
Tu2	CTG13275.1_CTG17902.1	297341660	297651935	70.271
Tu2	CTG14618.1	297652935	297752162	70.271
Tu2	CTG17227.1	297753162	297959425	70.271
Tu2	CTG378.TUG.H0123.L04.scaffold2	297960425	297970604	70.271
Tu2	CTG4148.1	297971604	298142406	70.271
Tu2	CTG7350.1_CTG1874.1_CTG16527.2	298143406	298527651	70.271
Tu2	CTG15468.TUG.M1174.H14.scaffold2	298528651	298566939	70.271
Tu2	CTG7780.1.TUG.H0354.K23.scaffold2	298567939	298627217	70.271
Tu2	CTG17548.1_CTG13203.2	298628217	298750347	70.271
Tu2	CTG19322.TUG.E0831.H03.scaffold6	298751347	298768472	70.271
Tu2	CTG977.1_CTG17505.1	298769472	299354447	70.271
Tu2	CTG15077.2	299355447	299456603	70.271
Tu2	CTG19380.1_CTG20440.TUG.M1084.H17.scaffold1_CTG20440.1_CTG9535.1_CTG11879.2_CTG926.2	299457603	300258712	70.271
Tu2	CTG140.2	300259712	300524711	70.271
Tu2	CTG140.5_CTG319.1_CTG3275.1	300525711	301430107	70.271
Tu2	CTG17848.1	301431107	301565648	70.271
Tu2	CTG3763.TUG.E0616.I12.scaffold4	301566648	301577153	70.271
Tu2	CTG10522.TUG.E0595.H05.scaffold12	301578153	301591806	70.271
Tu2	CTG412.1	301592806	301765877	70.271
Tu2	CTG2315.2	301766877	301858273	70.271
Tu2	CTG4393.3	301859273	301977266	70.271
Tu2	CTG14095.1	301978266	302139474	70.271
Tu2	CTG19989.2.TUG.H0241.O22.scaffold2	302140474	302152414	70.271
Tu2	CTG319.TUG.E0708.G05.scaffold2	302153414	302174247	70.271
Tu2	CTG908.1.TUG.E0567.B08.scaffold2	302175247	302217785	70.271
Tu2	CTG771.1_CTG19254.1_CTG7057.1	302218785	303818765	70.271
Tu2	CTG9082.TUG.M1063.P23.scaffold6	303819765	303840883	70.271
Tu2	CTG1127.1	303841883	304701190	70.271
Tu2	CTG5165.TUG.H0267.H09.scaffold2_CTG5165.1	304702190	304916815	70.271
Tu2	CTG5165.2	304917815	305043595	70.271
Tu2	CTG17553.1_CTG3353.1_CTG9108.1	305044595	305384221	70.271
Tu2	CTG2416.2	305385221	305501192	70.271
Tu2	CTG19704.TUG.H0066.E21.scaffold67	305502192	305517882	70.271
Tu2	CTG5740.1	305518882	305739540	70.271
Tu2	CTG14910.2_CTG2436.1_CTG15558.1_CTG10897.1	305740540	306247499	70.271
Tu2	CTG2708.1	306248499	306503291	70.271
Tu2	CTG18332.1_CTG19633.1_CTG1042.1	306504291	307367517	70.271
Tu2	CTG5336.TUG.E0647.L13.scaffold11	307368517	307391531	70.271
Tu2	CTG20372.3_CTG20373.2	307392531	307926950	70.271
Tu2	CTG435.1	307927950	308290797	70.271
Tu2	CTG9473.1_CTG7851.1_CTG8830.1	308291797	308811204	70.271
Tu2	CTG19989.1	308812204	309102720	70.271
Tu2	CTG19988.1	309103720	309449706	70.271
Tu2	CTG14991.1_CTG2113.1_CTG2113.2	309450706	310104998	70.271
Tu2	CTG7144.1_CTG13938.1_CTG7144.TUG.E0523.D20.scaffold2	310105998	310427605	70.271
Tu2	CTG945.1_CTG945.2	310428605	310812335	70.271
Tu2	CTG19524.2.TUG.H0464.N08.scaffold2_CTG20366.TUG.M1101.M18.scaffold2_CTG20367.1	310813335	310900760	70.271
Tu2	CTG236.2	310901760	311242367	70.271
Tu2	CTG15444.1_CTG5310.2_CTG5310.1	311243367	311614159	70.271
Tu2	CTG16292.1_CTG1543.1	311615159	311888705	70.271
Tu2	CTG7149.1	311889705	312073057	70.271
Tu2	CTG19652.1	312074057	312245492	70.271
Tu2	CTG19911.1	312246492	312324874	70.271
Tu2	CTG19241.2	312325874	312657466	70.271
Tu2	CTG5027.1	312658466	312806747	70.271
Tu2	CTG6583.TUG.E0738.H06.scaffold13	312807747	312823792	70.271
Tu2	CTG511.2	312824792	313287857	70.271
Tu2	CTG3606.TUG.H0251.B15.scaffold22	313288857	313309666	70.271
Tu2	CTG3859.2	313310666	313482984	70.271
Tu2	CTG11911.1_CTG16696.1	313483984	313645799	70.271
Tu2	CTG652.1_CTG4690.1	313646799	314127739	70.271
Tu2	CTG932.2.TUG.E0931.P11.scaffold2	314128739	314148374	70.271
Tu2	CTG1491.1	314149374	314567915	70.271
Tu2	CTG20009.1	314568915	314752532	70.271
Tu2	CTG511.1	314753532	315272894	70.271
Tu2	CTG18679.2.TUG.H0163.D17.scaffold3	315273894	315331287	70.271
Tu2	CTG19525.1_CTG19526.1_CTG19526.2	315332287	315740908	70.271
Tu2	CTG20368.1_CTG19524.2	315741908	316013281	70.271
Tu2	CTG19524.1_CTG936.1_CTG936.2	316014281	317053509	70.271
Tu2	CTG16336.1_CTG400.1_CTG1821.1	317054509	317742876	70.271
Tu2	CTG3507.1_CTG1763.1	317743876	318587321	70.271
Tu2	CTG108.1	318588321	318922244	70.271
Tu2	CTG12580.TUG.H0189.D14.scaffold1	318923244	319051484	70.271
Tu2	CTG19682.1_CTG19424.1	319052484	319877396	70.271
Tu2	CTG321.1	319878396	320207739	70.271
Tu2	CTG10578.1_CTG3957.1_CTG4006.1_CTG4356.1	320208739	320958768	70.271
Tu2	CTG1708.1	320959768	321380129	70.271
Tu2	CTG65.1	321381129	321497300	70.271
Tu2	CTG8827.1	321498300	321682323	70.271
Tu2	CTG908.1	321683323	321742005	70.271
Tu2	CTG34.1	321743005	322043840	70.271
Tu2	CTG3606.TUG.H0251.B15.scaffold13	322044840	322073397	70.271
Tu2	CTG3606.TUG.H0251.B15.scaffold4	322074397	322111381	70.271
Tu2	CTG3606.TUG.H0251.B15.scaffold50	322112381	322125531	70.271
Tu2	CTG3606.TUG.H0251.B15.scaffold65	322126531	322137656	70.271
Tu2	CTG3606.TUG.H0251.B15.scaffold66	322138656	322149663	70.271
Tu2	CTG15424.1	322150663	322311848	70.271
Tu2	CTG1869.2	322312848	323020925	70.271
Tu2	CTG2703.1_CTG2765.1_CTG16287.1	323021925	323286579	70.271
Tu2	CTG17708.2_CTG3802.1	323287579	323444380	70.271
Tu2	CTG3802.2	323445380	323606696	70.271
Tu2	CTG784.1	323607696	323700501	70.271
Tu2	CTG784.3	323701501	324326256	70.271
Tu2	CTG3333.1_CTG1233.1	324327256	324884719	70.271
Tu2	CTG4809.1	324885719	325095916	70.271
Tu2	CTG2928.TUG.E0570.K02.scaffold1	325096916	325182136	70.271
Tu2	CTG20613.TUG.M1079.D19.scaffold38	325183136	325196390	70.271
Tu2	CTG20613.TUG.E0626.B05.scaffold1_CTG17744.1_CTG20615.1	325197390	325578506	70.271
Tu2	CTG5621.1	325579506	325755912	70.271
Tu2	CTG20002.1_CTG16114.1	325756912	326480454	70.271
Tu2	CTG473.2	326481454	326708441	70.271
Tu2	CTG96.1	326709441	327012319	70.271
Tu2	CTG192.1	327013319	328064569	70.271
Tu2	CTG20613.TUG.M1079.D19.scaffold1	328065569	328111315	70.271
Tu2	CTG19437.2	328112315	328574390	70.271
Tu2	CTG563.2	328575390	328722673	70.271
Tu2	CTG358.1_CTG2044.1_CTG563.1	328723673	329688870	70.271
Tu2	CTG1375.1	329689870	329854910	70.271
Tu2	CTG2966.1	329855910	330147037	70.271
Tu2	CTG439.2_CTG439.3	330148037	330656492	70.271
[truncated: 2,400 more rows]

## Sheet: Tu3
Chromosome	Contig	Physical Position		Genetic Position
		Start	End
Tu3	CTG15209.2	1	56440	0
Tu3	CTG4869.1	57440	195111	0
Tu3	CTG3494.1_CTG4869.TUG.E0528.E19.scaffold1	196111	480586	0
Tu3	CTG11533.1_CTG5809.1_CTG13182.1	481586	939908	0
Tu3	CTG13182.TUG.E0906.M16.scaffold2	940908	968636	0
Tu3	CTG10071.1	969636	1218121	0
Tu3	CTG697.1	1219121	1451299	0
Tu3	CTG934.1_CTG4101.1	1452299	1854842	0
Tu3	CTG6360.1	1855842	1959444	0
Tu3	CTG9164.TUG.E0788.B04.scaffold2	1960444	1973102	0
Tu3	CTG2764.TUG.E0676.P10.scaffold4	1974102	1985935	0
Tu3	CTG1602.1_CTG19409.TUG.E0492.C01.scaffold25	1986935	2326689	0
Tu3	CTG3268.2_CTG17343.1	2327689	2490164	0
Tu3	CTG4416.1	2491164	2716143	0
Tu3	CTG8840.2_CTG11786.2	2717143	2929593	0
Tu3	CTG7007.1	2930593	3157673	0
Tu3	CTG20630.1.TUG.M0960.H13.scaffold2	3158673	3269547	0
Tu3	CTG13182.TUG.E0906.M16.scaffold3	3270547	3286304	0
Tu3	CTG10915.1	3287304	3429957	1.055
Tu3	CTG10626.1_CTG3078.1	3430957	3866761	1.055
Tu3	CTG7414.1_CTG7414.TUG.H0247.C07.scaffold1	3867761	4091225	2.743
Tu3	CTG11394.TUG.E0841.J12.scaffold3	4092225	4103564	2.743
Tu3	CTG8634.TUG.H0380.A15.scaffold2	4104564	4114943	2.743
Tu3	CTG2876.TUG.E0838.L14.scaffold6	4115943	4135546	2.743
Tu3	CTG18661.2	4136546	4207140	2.743
Tu3	CTG7530.1	4208140	4331842	2.743
Tu3	CTG12732.1	4332842	4467039	2.743
Tu3	CTG17116.TUG.H0320.E07.scaffold2	4468039	4497113	2.743
Tu3	CTG6948.TUG.M0989.I16.scaffold1	4498113	4673058	2.743
Tu3	CTG11742.TUG.E0819.P07.scaffold2	4674058	4692918	2.743
Tu3	CTG5455.TUG.E0657.H10.scaffold2_CTG5455.TUG.E0497.C22.scaffold4	4693918	4732801	2.743
Tu3	CTG6948.1	4733801	4828972	2.743
Tu3	CTG12561.1_CTG16092.1	4829972	5087907	2.743
Tu3	CTG9251.1	5088907	5257529	2.743
Tu3	CTG15802.1	5258529	5362321	2.743
Tu3	CTG13101.TUG.H0061.L05.scaffold5	5363321	5380355	2.743
Tu3	CTG13420.1.TUG.E0632.P04.scaffold5	5381355	5392666	2.743
Tu3	CTG3337.1_CTG7530.TUG.H0091.K08.scaffold2	5393666	5581966	2.743
Tu3	CTG17400.2_CTG263.1	5582966	5848856	2.743
Tu3	CTG263.2	5849856	6060898	2.743
Tu3	CTG18051.TUG.H0316.C16.scaffold3	6061898	6090327	3.376
Tu3	CTG19198.TUG.H0317.J06.scaffold2	6091327	6105070	3.376
Tu3	CTG3532.1.TUG.M1149.K14.scaffold5	6106070	6150764	3.376
Tu3	CTG12126.1_CTG6935.1_CTG12399.2	6151764	6512004	3.376
Tu3	CTG12399.1	6513004	6660880	3.376
Tu3	CTG6146.TUG.E0522.A14.scaffold3	6661880	6679083	3.376
Tu3	CTG13420.1.TUG.E0632.P04.scaffold3	6680083	6704471	3.376
Tu3	CTG4180.1	6705471	6880426	3.376
Tu3	CTG862.TUG.H0189.O23.scaffold3	6881426	6911696	3.376
Tu3	CTG862.TUG.H0189.O23.scaffold2	6912696	6943565	3.376
Tu3	CTG13534.1	6944565	7024608	3.376
Tu3	CTG11742.1_CTG12609.1	7025608	7286805	3.376
Tu3	CTG7641.TUG.H0203.I01.scaffold1_CTG7641.1	7287805	7481722	3.376
Tu3	CTG2764.1_CTG6765.TUG.H0344.F10.scaffold1	7482722	7648069	3.376
Tu3	CTG2764.2	7649069	7801051	3.376
Tu3	CTG2764.TUG.E0676.P10.scaffold3	7802051	7846119	3.376
Tu3	CTG16904.TUG.M1126.E04.scaffold2	7847119	7860559	3.376
Tu3	CTG9456.TUG.H0114.A15.scaffold1	7861559	7903965	3.376
Tu3	CTG20576.TUG.E0741.L14.scaffold38	7904965	7918303	3.376
Tu3	CTG20576.TUG.E0741.L14.scaffold30	7919303	7933559	3.376
Tu3	CTG20576.TUG.E0741.L14.scaffold44	7934559	7946964	3.376
Tu3	CTG3205.TUG.H0268.B16.scaffold2	7947964	7960585	3.376
Tu3	CTG822.TUG.H0320.K14.scaffold1	7961585	8087108	3.376
Tu3	CTG4599.1	8088108	8229460	3.376
Tu3	CTG4355.1_CTG13086.1	8230460	8606900	3.376
Tu3	CTG9712.1	8607900	8691597	6.121
Tu3	CTG2876.TUG.E0838.L14.scaffold5	8692597	8712675	6.121
Tu3	CTG9712.2_CTG9712.TUG.H0107.I01.scaffold1	8713675	8963505	6.332
Tu3	CTG2876.TUG.E0838.L14.scaffold10	8964505	8981570	6.332
Tu3	CTG2876.TUG.E0838.L14.scaffold18	8982570	8993874	6.332
Tu3	CTG18605.2	8994874	9064914	6.754
Tu3	CTG9557.TUG.E0667.G09.scaffold31	9065914	9076683	6.754
Tu3	CTG2764.TUG.E0676.P10.scaffold1	9077683	9183707	6.965
Tu3	CTG11127.1	9184707	9403656	7.809
Tu3	CTG6492.1	9404656	9573555	7.809
Tu3	CTG16957.1	9574555	9695764	9.286
Tu3	CTG17116.1	9696764	9793416	9.286
Tu3	CTG13068.1_CTG18661.1	9794416	9922061	9.286
Tu3	CTG14876.1_CTG8528.1	9923061	10148297	9.286
Tu3	CTG8634.1	10149297	10364152	9.286
Tu3	CTG13337.1	10365152	10463074	9.286
Tu3	CTG2684.1	10464074	10705986	9.286
Tu3	CTG2876.TUG.E0838.L14.scaffold2	10706986	10739360	9.286
Tu3	CTG4553.1	10740360	10853341	9.286
Tu3	CTG14343.1	10854341	11063852	10.974
Tu3	CTG2221.1	11064852	11507542	10.974
Tu3	CTG11742.TUG.E0819.P07.scaffold4	11508542	11524390	10.974
Tu3	CTG11742.TUG.E0819.P07.scaffold6	11525390	11536989	10.974
Tu3	CTG6492.TUG.H0410.O21.scaffold2	11537989	11594780	11.607
Tu3	CTG7723.1	11595780	11698687	11.818
Tu3	CTG6297.1	11699687	11894768	11.818
Tu3	CTG11394.1	11895768	12036947	11.818
Tu3	CTG2876.TUG.E0838.L14.scaffold7	12037947	12057186	11.818
Tu3	CTG6171.TUG.E0604.P16.scaffold2	12058186	12087209	11.818
Tu3	CTG8032.1_CTG17333.1	12088209	12230680	11.818
Tu3	CTG11366.1	12231680	12355511	11.818
Tu3	CTG13101.TUG.H0061.L05.scaffold4	12356511	12373631	11.818
Tu3	CTG13101.TUG.H0061.L05.scaffold1	12374631	12405042	11.818
Tu3	CTG18661.2.TUG.H0324.A07.scaffold2	12406042	12428935	11.818
Tu3	CTG2876.TUG.E0838.L14.scaffold14	12429935	12443277	11.818
Tu3	CTG1302.TUG.E0474.A15.scaffold2	12444277	12469812	11.818
Tu3	CTG10631.2.TUG.E0819.O04.scaffold2	12470812	12492513	11.818
Tu3	CTG4292.1	12493513	12684313	11.818
Tu3	CTG7022.1	12685313	12846277	11.818
Tu3	CTG18051.1_CTG6171.1	12847277	13079365	11.818
Tu3	CTG12051.1_CTG18503.TUG.E0719.C18.scaffold1_CTG18503.1_CTG14958.1	13080365	13326585	11.818
Tu3	CTG2897.1	13327585	13796676	11.818
Tu3	CTG12787.1	13797676	13890634	11.818
Tu3	CTG11853.TUG.E0490.A06.scaffold26	13891634	13904134	11.818
Tu3	CTG8130.1	13905134	13997919	11.818
Tu3	CTG14876.1.TUG.H0335.E13.scaffold2	13998919	14012121	11.818
Tu3	CTG11742.TUG.E0819.P07.scaffold3	14013121	14031332	11.818
Tu3	CTG2998.TUG.H0106.L20.scaffold2	14032332	14056066	11.818
Tu3	CTG2876.1	14057066	14161511	11.818
Tu3	CTG8840.TUG.H0465.L19.scaffold1	14162511	14282616	11.818
Tu3	CTG2998.1	14283616	14496969	11.818
Tu3	CTG2876.TUG.E0838.L14.scaffold3	14497969	14528503	11.818
Tu3	CTG13933.1	14529503	14555668	11.818
Tu3	CTG17333.2_CTG18685.1_CTG11950.TUG.E0723.O09.scaffold6	14556668	14742636	11.818
Tu3	CTG16400.1_CTG8843.1	14743636	14973471	14.139
Tu3	CTG2876.TUG.E0838.L14.scaffold19	14974471	14985694	14.139
Tu3	CTG2876.TUG.E0838.L14.scaffold16	14986694	14999709	14.139
Tu3	CTG13095.TUG.H0093.G19.scaffold2	15000709	15023216	14.139
Tu3	CTG13101.TUG.H0061.L05.scaffold2_CTG8538.2	15024216	15147079	14.139
Tu3	CTG13101.1	15148079	15263228	14.139
Tu3	CTG15008.1	15264228	15400978	14.35
Tu3	CTG5782.1	15401978	15541191	14.35
Tu3	CTG6146.1	15542191	15748703	16.883
Tu3	CTG12683.TUG.E0679.I16.scaffold2_CTG12683.1	15749703	15941894	16.883
Tu3	CTG18655.TUG.E0590.A22.scaffold1_CTG18655.TUG.E0518.G02.scaffold1	15942894	16047719	16.883
Tu3	CTG6146.TUG.E0522.A14.scaffold1	16048719	16128843	16.883
Tu3	CTG19663.TUG.E0699.J19.scaffold2	16129843	16211315	16.883
Tu3	CTG3927.2	16212315	16280142	17.516
Tu3	CTG2688.2	16281142	16422776	17.516
Tu3	CTG12700.1	16423776	16530443	18.571
Tu3	CTG28.2.TUG.E0592.J07.scaffold3_CTG28.2.TUG.E0592.J07.scaffold2	16531443	16661464	18.571
Tu3	CTG6360.2	16662464	16813445	18.571
Tu3	CTG13420.1.TUG.E0632.P04.scaffold2	16814445	16842366	18.571
Tu3	CTG16848.1.TUG.H0387.E01.scaffold2	16843366	16858394	18.571
Tu3	CTG11101.TUG.E0859.E15.scaffold26	16859394	16877811	18.571
Tu3	CTG13420.1.TUG.E0632.P04.scaffold4	16878811	16896419	18.571
Tu3	CTG17084.1_CTG18346.1_CTG16850.1	16897419	17125758	18.571
Tu3	CTG9164.1	17126758	17288075	18.571
Tu3	CTG7418.1_CTG17279.1	17289075	17583797	18.571
Tu3	CTG12347.1	17584797	17706465	18.571
Tu3	CTG3223.1	17707465	17950079	19.837
Tu3	CTG6065.1_CTG16699.1_CTG5782.TUG.H0190.A17.scaffold2	17951079	18093365	19.837
Tu3	CTG13684.2	18094365	18341224	20.259
Tu3	CTG17239.TUG.E0869.H16.scaffold2	18342224	18406420	20.259
Tu3	CTG9442.2_CTG8243.1	18407420	18760184	21.103
Tu3	CTG2619.TUG.H0079.P22.scaffold3	18761184	18785867	21.103
Tu3	CTG13200.1.TUG.E0516.E10.scaffold2	18786867	18809399	21.103
Tu3	CTG15235.1	18810399	18900349	21.103
Tu3	CTG7983.TUG.H0361.F01.scaffold2	18901349	18930363	21.103
Tu3	CTG19528.TUG.H0296.L01.scaffold2	18931363	19000689	21.103
Tu3	CTG9442.1	19001689	19041810	21.103
Tu3	CTG11226.1	19042810	19173362	21.103
Tu3	CTG9442.TUG.E0893.G18.scaffold1	19174362	19291195	21.103
Tu3	CTG14143.1	19292195	19455732	21.103
Tu3	CTG11627.TUG.H0261.J11.scaffold2	19456732	19469832	21.103
Tu3	CTG18706.1	19470832	19586094	21.103
Tu3	CTG6551.1	19587094	19862438	21.103
Tu3	CTG15342.1	19863438	19985032	21.103
Tu3	CTG11169.1	19986032	20241033	21.103
Tu3	CTG17308.1	20242033	20328770	21.103
Tu3	CTG14143.TUG.H0144.B08.scaffold1	20329770	20409421	22.369
Tu3	CTG2619.TUG.H0079.P22.scaffold2	20410421	20496844	22.791
Tu3	CTG11064.1_CTG19536.1_CTG19536.2	20497844	20796878	22.791
Tu3	CTG4008.1	20797878	20940485	22.791
Tu3	CTG13420.1_CTG10607.1	20941485	21124863	24.057
Tu3	CTG8977.TUG.M0937.K21.scaffold18	21125863	21138673	24.057
Tu3	CTG8977.TUG.M0937.K21.scaffold7	21139673	21162825	24.057
Tu3	CTG5428.1_CTG4310.1	21163825	21519998	24.057
Tu3	CTG11371.1	21520998	21631942	24.057
Tu3	CTG8977.TUG.M0937.K21.scaffold16	21632942	21646189	24.057
Tu3	CTG10961.TUG.H0335.L23.scaffold2	21647189	21701322	25.745
Tu3	CTG4835.1	21702322	21884633	25.745
Tu3	CTG8977.TUG.M0937.K21.scaffold17	21885633	21898768	25.745
Tu3	CTG12686.1	21899768	21941126	25.745
Tu3	CTG8977.TUG.M0937.K21.scaffold13	21942126	21962285	25.745
Tu3	CTG10942.1	21963285	22061032	25.745
Tu3	CTG667.1.TUG.H0185.J04.scaffold3	22062032	22097203	25.745
Tu3	CTG13021.TUG.E0861.O20.scaffold3	22098203	22142526	25.745
Tu3	CTG7771.1.TUG.E0757.F01.scaffold2_CTG7771.1	22143526	22198055	25.745
Tu3	CTG7852.TUG.E0696.E16.scaffold2	22199055	22249906	25.745
Tu3	CTG11160.TUG.E0797.A01.scaffold2	22250906	22262753	25.745
Tu3	CTG11160.1	22263753	22332487	25.745
Tu3	CTG5533.TUG.E0656.F16.scaffold2	22333487	22353584	25.745
Tu3	CTG10765.1	22354584	22444468	25.745
Tu3	CTG12957.TUG.E0527.D10.scaffold19	22445468	22462517	25.745
Tu3	CTG10765.1.TUG.E0568.O14.scaffold2	22463517	22514727	25.745
Tu3	CTG7400.1_CTG12086.1_CTG7011.1	22515727	22900168	28.066
Tu3	CTG8280.1	22901168	23087133	28.066
Tu3	CTG6067.2	23088133	23217383	28.066
Tu3	CTG9139.1	23218383	23362990	28.066
Tu3	CTG8977.TUG.M0937.K21.scaffold9	23363990	23385017	28.066
Tu3	CTG13021.TUG.E0861.O20.scaffold10	23386017	23408509	28.066
Tu3	CTG13021.1	23409509	23437760	28.066
Tu3	CTG13021.TUG.E0861.O20.scaffold9	23438760	23462714	28.066
Tu3	CTG4310.TUG.E0691.E03.scaffold2	23463714	23481113	28.066
Tu3	CTG4008.TUG.H0141.N02.scaffold3	23482113	23492398	28.066
Tu3	CTG6067.1.TUG.H0265.P01.scaffold3	23493398	23526151	28.066
Tu3	CTG13021.TUG.E0861.O20.scaffold22	23527151	23537232	28.066
Tu3	CTG13021.TUG.E0861.O20.scaffold1	23538232	23599519	28.066
Tu3	CTG13021.TUG.E0861.O20.scaffold13	23600519	23621760	28.066
Tu3	CTG13021.TUG.E0861.O20.scaffold21	23622760	23633557	28.066
Tu3	CTG13021.TUG.E0861.O20.scaffold14	23634557	23655131	28.066
Tu3	CTG20313.1_CTG20313.2	23656131	24016856	28.066
Tu3	CTG1587.2	24017856	24127533	28.066
Tu3	CTG8520.1_CTG8770.1	24128533	24478857	28.066
Tu3	CTG15501.1_CTG7347.TUG.H0149.E23.scaffold1	24479857	24691950	28.066
Tu3	CTG7045.2_CTG12646.2	24692950	24888403	28.066
Tu3	CTG5264.1	24889403	25164659	28.066
Tu3	CTG16306.TUG.E0668.J11.scaffold51	25165659	25177923	28.066
Tu3	CTG2876.TUG.E0838.L14.scaffold15	25178923	25192036	28.066
Tu3	CTG8528.1.TUG.E0820.D24.scaffold2	25193036	25204252	28.066
Tu3	CTG11284.1	25205252	25411035	28.066
Tu3	CTG5483.1	25412035	25601533	28.066
Tu3	CTG14503.1	25602533	25707310	29.332
Tu3	CTG12686.1.TUG.E0623.K18.scaffold2	25708310	25745562	29.332
Tu3	CTG8977.TUG.M0937.K21.scaffold22	25746562	25757788	29.332
Tu3	CTG13518.TUG.E0481.G02.scaffold11	25758788	25775985	29.332
Tu3	CTG13518.TUG.E0481.G02.scaffold10	25776985	25795528	29.332
Tu3	CTG8977.TUG.M0937.K21.scaffold1	25796528	25873494	29.332
Tu3	CTG11936.TUG.M1077.O02.scaffold2	25874494	25890569	29.332
Tu3	CTG13518.TUG.E0481.G02.scaffold3	25891569	25925354	29.332
Tu3	CTG13518.TUG.E0481.G02.scaffold6	25926354	25954271	29.332
Tu3	CTG13518.TUG.E0481.G02.scaffold16	25955271	25967008	29.332
Tu3	CTG4010.1	25968008	26310686	29.332
Tu3	CTG20313.TUG.H0177.L14.scaffold2	26311686	26337475	29.332
Tu3	CTG8977.TUG.M0937.K21.scaffold12	26338475	26359036	29.332
Tu3	CTG19080.1_CTG12616.1	26360036	26541556	29.543
Tu3	CTG16306.TUG.E0668.J11.scaffold20	26542556	26564963	29.543
Tu3	CTG19704.TUG.H0066.E21.scaffold17	26565963	26596007	29.543
Tu3	CTG10365.1	26597007	26768251	29.543
Tu3	CTG14980.1.TUG.H0260.A13.scaffold2	26769251	26781189	29.543
Tu3	CTG8977.1	26782189	26910473	29.543
Tu3	CTG17335.2	26911473	27029536	29.543
Tu3	CTG9578.1	27030536	27189910	29.543
Tu3	CTG13518.TUG.E0481.G02.scaffold8	27190910	27212487	29.543
Tu3	CTG11827.1	27213487	27422232	29.543
Tu3	CTG9954.TUG.H0023.H21.scaffold19	27423232	27433408	29.543
Tu3	CTG13021.TUG.E0861.O20.scaffold12	27434408	27456111	29.754
Tu3	CTG1729.TUG.E0709.E04.scaffold2	27457111	27490429	29.754
Tu3	CTG12635.1	27491429	27620262	29.754
Tu3	CTG8530.1	27621262	27826282	29.754
Tu3	CTG15510.TUG.M1148.O16.scaffold23	27827282	27841161	29.754
Tu3	CTG7275.1_CTG7275.TUG.H0034.B13.scaffold1_CTG18265.1	27842161	28065487	29.754
Tu3	CTG4727.1	28066487	28273212	32.288
Tu3	CTG7771.1.TUG.E0757.F01.scaffold3	28274212	28306247	32.288
Tu3	CTG17658.2_CTG10702.1_CTG17309.1	28307247	28774256	32.288
Tu3	CTG18335.2_CTG6693.1	28775256	29109589	32.288
Tu3	CTG9887.TUG.H0048.E18.scaffold2	29110589	29172835	32.288
Tu3	CTG8492.TUG.H0136.G17.scaffold5	29173835	29205948	32.288
Tu3	CTG13021.TUG.E0861.O20.scaffold5	29206948	29242811	32.288
Tu3	CTG13518.TUG.E0481.G02.scaffold17	29243811	29254494	32.288
Tu3	CTG15546.1_CTG15256.1	29255494	29445631	32.288
Tu3	CTG11704.TUG.M1174.B12.scaffold2	29446631	29480215	32.288
Tu3	CTG8977.TUG.M0937.K21.scaffold19	29481215	29493979	32.288
Tu3	CTG7771.1.TUG.E0757.F01.scaffold5	29494979	29508228	32.288
Tu3	CTG1955.1.TUG.M1173.D16.scaffold2	29509228	29557292	32.288
Tu3	CTG3514.2	29558292	29700098	32.288
Tu3	CTG13021.TUG.H0057.I16.scaffold1_CTG18748.TUG.H0282.K24.scaffold1	29701098	29825026	32.288
Tu3	CTG10047.TUG.H0351.D13.scaffold3	29826026	29849217	32.288
Tu3	CTG13396.1.TUG.E0505.F16.scaffold28_CTG7771.1.TUG.E0757.F01.scaffold4	29850217	29872318	32.288
Tu3	CTG13518.TUG.E0481.G02.scaffold7	29873318	29896713	32.288
Tu3	CTG19536.1.TUG.M0960.P05.scaffold2	29897713	29935085	32.288
Tu3	CTG19536.1.TUG.M0960.P05.scaffold3	29936085	29966884	32.288
Tu3	CTG13021.TUG.H0057.I16.scaffold4_CTG18748.TUG.M0972.G13.scaffold1	29967884	30080851	32.288
Tu3	CTG8977.TUG.M0937.K21.scaffold14	30081851	30099375	32.288
Tu3	CTG7771.2	30100375	30223831	32.288
Tu3	CTG13518.TUG.E0481.G02.scaffold13	30224831	30238762	32.288
Tu3	CTG19689.2	30239762	30347716	32.288
Tu3	CTG19088.1	30348716	30443978	32.288
Tu3	CTG1418.1_CTG3611.1	30444978	31147527	32.288
Tu3	CTG5217.2_CTG5217.1	31148527	31463297	32.288
Tu3	CTG13021.TUG.E0861.O20.scaffold17	31464297	31479002	32.288
Tu3	CTG20389.TUG.E0508.B06.scaffold4	31480002	31495762	32.288
Tu3	CTG6271.TUG.H0302.I14.scaffold2	31496762	31513506	32.288
Tu3	CTG9986.TUG.H0251.F02.scaffold2	31514506	31583723	33.554
Tu3	CTG4090.1.TUG.H0356.J23.scaffold13	31584723	31616978	33.554
Tu3	CTG4090.1.TUG.H0356.J23.scaffold20	31617978	31631831	33.554
Tu3	CTG7009.1_CTG16171.2_CTG14607.1_CTG6912.1	31632831	32182833	33.554
Tu3	CTG19531.1_CTG19528.1	32183833	32870861	33.554
Tu3	CTG19531.3_CTG19531.TUG.E0577.I15.scaffold1_CTG3987.2	32871861	33172069	33.554
Tu3	CTG15355.1_CTG15355.TUG.E0563.D24.scaffold1	33173069	33292656	33.554
Tu3	CTG15355.TUG.E0821.E16.scaffold2	33293656	33306843	33.554
Tu3	CTG12916.2.TUG.E0847.P16.scaffold2	33307843	33330417	33.554
Tu3	CTG11101.TUG.E0859.E15.scaffold31	33331417	33347933	33.554
Tu3	CTG11101.TUG.E0859.E15.scaffold28	33348933	33365813	33.554
Tu3	CTG11101.TUG.E0859.E15.scaffold53	33366813	33378723	33.554
Tu3	CTG5770.TUG.E0813.A09.scaffold25	33379723	33398826	33.554
Tu3	CTG3972.1	33399826	33528104	33.554
Tu3	CTG7852.1	33529104	33699777	33.554
Tu3	CTG3051.1	33700777	33891309	33.554
Tu3	CTG13021.TUG.E0861.O20.scaffold19	33892309	33906279	33.554
Tu3	CTG11393.TUG.E0517.L11.scaffold2	33907279	33933192	33.554
Tu3	CTG6355.1	33934192	34055096	35.242
Tu3	CTG11936.1	34056096	34159204	35.242
Tu3	CTG19623.1_CTG1318.1	34160204	34541758	35.242
Tu3	CTG9409.1	34542758	34693973	35.242
Tu3	CTG18196.2	34694973	34795609	35.242
Tu3	CTG13518.TUG.E0481.G02.scaffold1	34796609	34840053	35.242
Tu3	CTG12916.2.TUG.E0847.P16.scaffold3	34841053	34858431	35.242
Tu3	CTG13021.TUG.E0861.O20.scaffold20	34859431	34870738	35.242
Tu3	CTG1005.1	34871738	35070055	35.242
Tu3	CTG12916.1_CTG9530.1	35071055	35238806	35.453
Tu3	CTG14392.1.TUG.E0857.K17.scaffold2_CTG870.1_CTG12916.1.TUG.E0716.H21.scaffold2	35239806	35726574	36.508
Tu3	CTG13021.TUG.E0861.O20.scaffold6	35727574	35760458	36.508
Tu3	CTG1729.1_CTG13518.1_CTG10961.1_CTG1801.1	35761458	36316343	37.774
Tu3	CTG1801.2_CTG11627.1	36317343	37160464	38.196
Tu3	CTG11124.1_CTG2472.1	37161464	37597787	38.618
Tu3	CTG4815.1	37598787	37747431	39.673
Tu3	CTG2877.1	37748431	37903170	39.884
Tu3	CTG20010.1_CTG6148.1	37904170	38187905	40.517
Tu3	CTG3592.2	38188905	38587172	40.728
Tu3	CTG7983.2_CTG5404.1_CTG8035.1	38588172	39018643	40.728
Tu3	CTG8144.1_CTG8035.2	39019643	39535193	40.728
Tu3	CTG16294.2	39536193	39659013	40.728
Tu3	CTG19336.1_CTG17251.2	39660013	40009983	40.939
Tu3	CTG15614.1_CTG3592.1	40010983	40345596	40.939
Tu3	CTG701.1	40346596	40635157	40.939
Tu3	CTG8977.TUG.M0937.K21.scaffold5	40636157	40662903	40.939
Tu3	CTG7852.TUG.E0696.E16.scaffold4_CTG7852.TUG.E0696.E16.scaffold3	40663903	40691360	40.939
Tu3	CTG5217.2.TUG.H0179.A13.scaffold3	40692360	40706585	40.939
Tu3	CTG9868.TUG.E0677.C05.scaffold2	40707585	40743735	40.939
Tu3	CTG20383.1	40744735	40865079	40.939
Tu3	CTG4758.2.TUG.H0335.A03.scaffold2	40866079	40877676	40.939
Tu3	CTG9608.1	40878676	41090606	40.939
Tu3	CTG10680.2.TUG.H0306.O19.scaffold2	41091606	41102453	40.939
Tu3	CTG20129.TUG.M1039.A12.scaffold3	41103453	41118342	40.939
Tu3	CTG3502.TUG.E0621.B01.scaffold19	41119342	41132165	40.939
Tu3	CTG3502.TUG.E0621.B01.scaffold10	41133165	41151675	40.939
Tu3	CTG8886.1_CTG17008.1	41152675	41491684	40.939
Tu3	CTG10396.1_CTG12094.TUG.H0303.B05.scaffold1_CTG12094.1_CTG7903.1_CTG11382.1_CTG7204.1	41492684	42266170	40.939
Tu3	CTG12957.TUG.E0527.D10.scaffold7	42267170	42297642	40.939
Tu3	CTG2310.2	42298642	42412167	40.939
Tu3	CTG13332.1	42413167	42432109	40.939
Tu3	CTG12957.TUG.E0527.D10.scaffold2	42433109	42482220	40.939
Tu3	CTG12957.TUG.E0527.D10.scaffold27	42483220	42496164	40.939
Tu3	CTG13052.1_CTG13052.TUG.M1078.C18.scaffold2	42497164	42650057	40.939
Tu3	CTG17206.TUG.H0203.F04.scaffold2	42651057	42672741	40.939
Tu3	CTG12957.TUG.E0527.D10.scaffold18	42673741	42690807	40.939
Tu3	CTG15014.1_CTG9422.1_CTG15827.1	42691807	42951007	40.939
Tu3	CTG4529.TUG.M1166.O24.scaffold69	42952007	42964539	40.939
Tu3	CTG14351.1	42965539	43068684	40.939
Tu3	CTG7983.1	43069684	43163971	40.939
Tu3	CTG6355.TUG.H0300.F24.scaffold1	43164971	43275362	40.939
Tu3	CTG480.2	43276362	43381474	40.939
Tu3	CTG3532.1	43382474	43490859	40.939
Tu3	CTG8465.1	43491859	43675147	40.939
Tu3	CTG17299.1	43676147	43787015	40.939
Tu3	CTG6837.TUG.M0958.D09.scaffold2	43788015	43820753	40.939
Tu3	CTG6374.1_CTG18375.TUG.H0162.I15.scaffold1_CTG17251.1	43821753	44209763	41.361
Tu3	CTG12097.2	44210763	44364122	41.361
Tu3	CTG16072.1	44365122	44526194	41.572
Tu3	CTG14540.1	44527194	44635268	41.572
Tu3	CTG18709.2	44636268	44780577	41.572
Tu3	CTG20696.TUG.E0618.O08.scaffold1	44781577	44825913	41.572
Tu3	CTG12737.1	44826913	45001429	41.572
Tu3	CTG6788.1_CTG12737.2_CTG11704.1_CTG18878.1	45002429	45485281	41.572
Tu3	CTG19623.TUG.H0308.A03.scaffold3	45486281	45519063	41.572
Tu3	CTG13518.TUG.E0481.G02.scaffold14	45520063	45532861	41.572
Tu3	CTG13518.TUG.E0481.G02.scaffold5	45533861	45562276	41.572
Tu3	CTG18522.1_CTG8556.TUG.M0984.P12.scaffold1_CTG17575.TUG.H0296.P02.scaffold2_CTG8556.1_CTG17575.TUG.H0247.P04.scaffold2	45563276	45837042	41.572
Tu3	CTG5007.1.TUG.H0120.P06.scaffold2	45838042	45849790	41.572
Tu3	CTG16835.1	45850790	45934363	41.572
Tu3	CTG2310.1	45935363	46084818	41.572
Tu3	CTG18458.TUG.E0644.F06.scaffold2	46085818	46125177	41.572
Tu3	CTG531.1	46126177	46368682	41.572
Tu3	CTG18315.2	46369682	46520695	41.572
Tu3	CTG18590.1	46521695	46631241	41.572
Tu3	CTG20082.TUG.H0135.P01.scaffold2	46632241	46672984	41.572
Tu3	CTG20082.TUG.H0135.P01.scaffold11	46673984	46693335	41.572
Tu3	CTG12905.1.TUG.H0092.D14.scaffold2	46694335	46720028	41.572
Tu3	CTG2877.TUG.H0115.C09.scaffold2	46721028	46764832	41.572
Tu3	CTG5217.2.TUG.H0179.A13.scaffold2	46765832	46857547	41.572
Tu3	CTG8977.TUG.M0937.K21.scaffold20	46858547	46870653	41.572
Tu3	CTG6374.TUG.H0211.A07.scaffold2	46871653	46889084	41.572
Tu3	CTG17622.1	46890084	47014869	41.572
Tu3	CTG5851.2	47015869	47092112	42.205
Tu3	CTG18068.TUG.H0161.A01.scaffold1	47093112	47163373	42.205
Tu3	CTG16035.1	47164373	47263474	42.205
Tu3	CTG20696.1	47264474	47328482	42.205
Tu3	CTG20696.TUG.E0618.O08.scaffold3	47329482	47343978	42.205
Tu3	CTG20696.TUG.E0618.O08.scaffold2	47344978	47363036	42.205
Tu3	CTG12097.1_CTG18068.1	47364036	47518999	42.205
Tu3	CTG16265.1	47519999	47637729	42.416
Tu3	CTG19442.TUG.E0573.G11.scaffold36	47638729	47649858	42.416
Tu3	CTG19442.TUG.E0573.G11.scaffold1	47650858	47713462	42.416
Tu3	CTG8904.TUG.H0216.O23.scaffold1	47714462	47855134	42.416
Tu3	CTG20468.TUG.E0757.E23.scaffold26	47856134	47871616	42.416
Tu3	CTG17575.1	47872616	47946540	42.416
Tu3	CTG3230.TUG.H0386.A24.scaffold105_CTG12957.TUG.E0527.D10.scaffold8	47947540	47979681	42.416
Tu3	CTG12957.TUG.E0527.D10.scaffold15	47980681	47999448	42.416
Tu3	CTG12957.TUG.E0527.D10.scaffold5	48000448	48033721	42.416
Tu3	CTG16288.TUG.E0850.E24.scaffold2	48034721	48045452	42.416
Tu3	CTG7903.TUG.E0866.H14.scaffold2	48046452	48139906	42.416
Tu3	CTG18522.TUG.H0100.C21.scaffold2_CTG8351.1_CTG8351.TUG.H0068.I09.scaffold1	48140906	48299109	44.316
Tu3	CTG7333.TUG.E0761.D15.scaffold2	48300109	48311994	44.316
Tu3	CTG4459.TUG.H0103.P24.scaffold2	48312994	48344589	44.316
Tu3	CTG18458.1	48345589	48469179	44.316
Tu3	CTG277.1.TUG.H0231.F09.scaffold2_CTG66.1_CTG6946.1_CTG15790.1_CTG7263.1_CTG5995.1	48470179	49296687	44.316
Tu3	CTG3068.1	49297687	49406718	44.316
Tu3	CTG893.1	49407718	49550631	44.316
Tu3	CTG7847.2_CTG13492.2	49551631	49870832	44.316
Tu3	CTG16268.1_CTG13332.TUG.E0898.E15.scaffold1	49871832	50088681	45.16
Tu3	CTG66.TUG.E0933.D23.scaffold3	50089681	50131858	45.16
Tu3	CTG4491.TUG.E0473.M13.scaffold22	50132858	50142981	45.16
Tu3	CTG12957.TUG.E0527.D10.scaffold33	50143981	50154253	45.16
Tu3	CTG4254.1	50155253	50295147	45.16
Tu3	CTG4280.1_CTG16288.1	50296147	50753941	45.16
Tu3	CTG16246.1	50754941	50849590	45.16
Tu3	CTG14445.1	50850590	50966210	45.16
Tu3	CTG11853.TUG.E0490.A06.scaffold19	50967210	50981823	45.16
Tu3	CTG9678.1_CTG8387.1	50982823	51223171	45.16
Tu3	CTG12957.TUG.E0527.D10.scaffold28	51224171	51236863	45.16
Tu3	CTG4254.TUG.H0170.C04.scaffold2	51237863	51279181	45.16
Tu3	CTG12957.TUG.E0527.D10.scaffold4	51280181	51315044	45.16
Tu3	CTG11101.TUG.E0859.E15.scaffold50	51316044	51328933	45.16
Tu3	CTG10144.2	51329933	51416048	45.16
Tu3	CTG10607.TUG.H0001.H06.scaffold2	51417048	51430615	45.16
Tu3	CTG2876.TUG.E0838.L14.scaffold4	51431615	51456169	45.16
Tu3	CTG7530.TUG.H0413.P16.scaffold3	51457169	51478677	49.382
Tu3	CTG7530.TUG.H0413.P16.scaffold2	51479677	51506261	49.382
Tu3	CTG13806.TUG.M0938.A13.scaffold2	51507261	51546777	49.382
Tu3	CTG13806.TUG.H0317.C04.scaffold3	51547777	51583561	49.382
Tu3	CTG10915.TUG.E0894.K05.scaffold2	51584561	51601563	49.382
Tu3	CTG13806.1	51602563	51753441	49.382
Tu3	CTG15129.1	51754441	51860677	49.804
Tu3	CTG5656.1	51861677	52123345	49.804
Tu3	CTG12957.TUG.E0527.D10.scaffold11	52124345	52145402	49.804
Tu3	CTG13527.1_CTG3199.1_CTG7333.1	52146402	52808620	49.804
Tu3	CTG13301.1_CTG13113.1_CTG10809.1	52809620	53128162	49.804
Tu3	CTG5007.2	53129162	53241106	49.804
Tu3	CTG5007.1	53242106	53382902	49.804
Tu3	CTG10475.TUG.E0755.P08.scaffold2_CTG10475.1_CTG13356.1_CTG810.1	53383902	53868648	49.804
Tu3	CTG810.2	53869648	54128452	50.226
Tu3	CTG8387.2	54129452	54227924	50.226
Tu3	CTG12957.TUG.E0527.D10.scaffold14_CTG14557.TUG.H0135.P06.scaffold13	54228924	54256208	50.226
Tu3	CTG4805.1	54257208	54470163	51.281
Tu3	CTG1944.1	54471163	54800294	51.281
Tu3	CTG5456.1	54801294	54896440	51.281
Tu3	CTG7015.1_CTG5456.2	54897440	55388977	51.281
Tu3	CTG16044.1_CTG16044.TUG.E0473.L01.scaffold1	55389977	55544942	51.281
Tu3	CTG16631.TUG.E0859.L02.scaffold1_CTG16250.1	55545942	55605083	51.281
Tu3	CTG15438.2	55606083	55740635	51.281
Tu3	CTG9189.TUG.E0549.H02.scaffold2	55741635	55778900	51.281
Tu3	CTG13295.1	55779900	55847187	51.281
Tu3	CTG4668.1	55848187	56172333	51.281
Tu3	CTG9293.1	56173333	56371394	51.281
Tu3	CTG15737.1_CTG19111.1	56372394	56674443	51.914
Tu3	CTG7201.1_CTG2176.1	56675443	57001739	51.914
Tu3	CTG2192.1	57002739	57145419	51.914
Tu3	CTG13295.1.TUG.M1121.D06.scaffold2_CTG13999.1	57146419	57285085	51.914
Tu3	CTG13071.1	57286085	57462065	51.914
Tu3	CTG16250.1.TUG.E0494.L22.scaffold3_CTG16631.1_CTG16250.1.TUG.E0494.L22.scaffold2	57463065	57582599	52.758
Tu3	CTG15691.1_CTG12957.TUG.H0210.C05.scaffold1	57583599	57747645	52.758
Tu3	CTG12957.TUG.E0527.D10.scaffold1	57748645	57834298	52.758
Tu3	CTG6235.TUG.H0321.J23.scaffold13	57835298	57853402	52.758
Tu3	CTG6235.TUG.H0321.J23.scaffold23	57854402	57868404	52.758
Tu3	CTG12957.TUG.E0527.D10.scaffold23	57869404	57882801	52.758
Tu3	CTG12957.TUG.E0527.D10.scaffold10	57883801	57905226	52.758
Tu3	CTG7094.TUG.E0641.D07.scaffold1	57906226	57982082	52.758
Tu3	CTG10154.TUG.E0515.P11.scaffold2	57983082	58009368	52.758
Tu3	CTG16147.1.TUG.E0736.I10.scaffold2	58010368	58024820	52.758
Tu3	CTG10154.TUG.E0515.P11.scaffold1	58025820	58068364	52.758
Tu3	CTG3410.TUG.E0641.D02.scaffold1	58069364	58234283	52.758
Tu3	CTG16467.1_CTG7393.1	58235283	58400363	52.758
Tu3	CTG4286.1_CTG7393.2	58401363	58751926	53.391
Tu3	CTG10154.1	58752926	58905413	53.602
Tu3	CTG1037.3	58906413	59324704	53.602
Tu3	CTG18509.1	59325704	59460891	53.602
Tu3	CTG12957.TUG.E0527.D10.scaffold31	59461891	59473299	53.602
Tu3	CTG12957.TUG.E0527.D10.scaffold29	59474299	59486747	53.602
Tu3	CTG16631.TUG.E0859.L02.scaffold3	59487747	59517407	53.602
Tu3	CTG12957.TUG.E0527.D10.scaffold32	59518407	59529798	53.602
Tu3	CTG12957.TUG.E0527.D10.scaffold12	59530798	59551630	53.602
Tu3	CTG12957.TUG.E0527.D10.scaffold35	59552630	59562652	53.602
Tu3	CTG1037.1_CTG1037.2	59563652	59860377	53.602
Tu3	CTG3201.2	59861377	60593453	55.713
Tu3	CTG12957.1	60594453	60606344	55.713
Tu3	CTG19769.1	60607344	60695939	55.713
Tu3	CTG12957.TUG.E0527.D10.scaffold13	60696939	60717486	55.713
Tu3	CTG10976.TUG.E0518.M19.scaffold2	60718486	60765531	55.713
Tu3	CTG5995.2	60766531	60865611	55.713
Tu3	CTG4254.2	60866611	60979504	55.713
Tu3	CTG13071.TUG.M1010.I12.scaffold3	60980504	61010045	55.713
Tu3	CTG12957.TUG.E0527.D10.scaffold6	61011045	61042644	55.713
Tu3	CTG12957.TUG.E0527.D10.scaffold3	61043644	61080813	55.713
Tu3	CTG12957.TUG.E0527.D10.scaffold16	61081813	61100580	55.713
Tu3	CTG13332.TUG.M1031.E20.scaffold1	61101580	61210804	55.713
Tu3	CTG16861.1	61211804	61288433	55.713
Tu3	CTG1432.TUG.H0075.H22.scaffold6	61289433	61326834	55.713
Tu3	CTG13011.1_CTG17851.1	61327834	61482151	55.713
Tu3	CTG5557.1	61483151	61729849	55.713
Tu3	CTG13334.1	61730849	61869598	55.713
Tu3	CTG9557.TUG.E0667.G09.scaffold33	61870598	61880917	55.713
Tu3	CTG17752.TUG.H0344.C07.scaffold13	61881917	61893877	55.713
Tu3	CTG15642.1	61894877	61984132	55.713
Tu3	CTG18509.TUG.M1135.H07.scaffold2_CTG13011.2	61985132	62119538	55.713
Tu3	CTG10352.1	62120538	62302528	56.346
Tu3	CTG10976.1	62303528	62466835	56.346
Tu3	CTG13805.1_CTG15375.1	62467835	62691116	56.346
Tu3	CTG1224.1	62692116	62722565	56.346
Tu3	CTG19619.TUG.E0826.P17.scaffold31	62723565	62736318	56.346
Tu3	CTG6465.TUG.E0697.C05.scaffold2_CTG16147.1	62737318	62831319	56.346
Tu3	CTG12155.TUG.H0279.O19.scaffold2_CTG12155.1_CTG6465.1	62832319	63098634	56.346
Tu3	CTG8097.1	63099634	63548818	56.346
Tu3	CTG16631.TUG.E0859.L02.scaffold2	63549818	63583115	56.346
Tu3	CTG18400.1_CTG11614.1	63584115	63852247	56.346
Tu3	CTG4807.1	63853247	63964104	56.346
Tu3	CTG18187.1	63965104	64032791	56.346
Tu3	CTG12957.TUG.E0527.D10.scaffold25	64033791	64046981	56.346
Tu3	CTG13116.1_CTG7650.2_CTG17206.1	64047981	64462205	57.19
Tu3	CTG4491.TUG.E0473.M13.scaffold8	64463205	64480474	57.19
Tu3	CTG4335.1_CTG17206.TUG.M0973.J16.scaffold2	64481474	64654004	57.19
Tu3	CTG20200.1_CTG7718.1	64655004	65015719	57.19
Tu3	CTG3183.1	65016719	65174980	57.19
Tu3	CTG18785.1.TUG.E0931.N04.scaffold5	65175980	65193416	58.245
Tu3	CTG7662.TUG.E0905.H22.scaffold2	65194416	65231044	58.245
Tu3	CTG17929.1_CTG17729.1	65232044	65396984	58.245
Tu3	CTG1960.1_CTG12164.1	65397984	65718826	58.245
Tu3	CTG10572.1_CTG12815.1	65719826	66134492	58.456
Tu3	CTG14486.1_CTG9640.1	66135492	66446369	58.456
Tu3	CTG14685.1	66447369	66586626	58.456
Tu3	CTG9348.TUG.E0722.A07.scaffold2	66587626	66598385	58.456
Tu3	CTG12957.TUG.E0527.D10.scaffold21	66599385	66613191	58.456
Tu3	CTG12957.TUG.E0527.D10.scaffold20	66614191	66628758	58.456
Tu3	CTG4245.TUG.E0565.A15.scaffold2	66629758	66645672	58.456
Tu3	CTG4245.4	66646672	66845096	58.456
Tu3	CTG4245.1_CTG4245.2_CTG4245.3	66846096	67352313	58.667
Tu3	CTG4396.2	67353313	67582710	59.3
Tu3	CTG12364.2	67583710	67766284	59.3
Tu3	CTG9015.1_CTG13357.1	67767284	68049841	59.3
Tu3	CTG9348.1	68050841	68191942	59.3
Tu3	CTG17424.TUG.H0463.J04.scaffold1	68192942	68396055	59.3
Tu3	CTG478.TUG.M1149.L18.scaffold2	68397055	68450906	59.3
Tu3	CTG7662.TUG.E0905.H22.scaffold7	68451906	68474069	59.3
Tu3	CTG393.TUG.H0110.M16.scaffold16	68475069	68488069	59.3
Tu3	CTG393.TUG.H0110.M16.scaffold27	68489069	68499091	59.3
Tu3	CTG3060.TUG.E0565.P04.scaffold1	68500091	68540746	59.3
Tu3	CTG2320.1	68541746	68863994	59.722
Tu3	CTG13805.2.TUG.M1085.P13.scaffold2	68864994	68915388	59.722
Tu3	CTG13805.2	68916388	68989073	59.722
Tu3	CTG7662.TUG.E0905.H22.scaffold9	68990073	69009107	59.722
Tu3	CTG7662.TUG.E0905.H22.scaffold11	69010107	69027490	59.722
Tu3	CTG5455.TUG.E0497.C22.scaffold1	69028490	69142840	59.722
Tu3	CTG15325.1	69143840	69270368	59.722
Tu3	CTG4651.1_CTG17444.TUG.E0696.E15.scaffold1_CTG17608.1	69271368	69791440	59.722
Tu3	CTG13357.TUG.H0396.J03.scaffold2	69792440	69842283	59.722
Tu3	CTG11670.1_CTG6725.2.TUG.H0092.O16.scaffold2	69843283	70033763	59.722
Tu3	CTG11670.TUG.E0857.I01.scaffold2	70034763	70058585	59.722
Tu3	CTG14623.1_CTG5851.1	70059585	70281903	59.722
Tu3	CTG1321.2	70282903	70679814	59.722
Tu3	CTG15772.1_CTG17444.1_CTG16141.1_CTG1321.3	70680814	71140835	59.722
Tu3	CTG10862.1	71141835	71303549	59.722
Tu3	CTG10352.TUG.E0480.O15.scaffold2	71304549	71327480	59.722
Tu3	CTG4391.1_CTG7832.1	71328480	71600894	59.722
Tu3	CTG5131.1	71601894	71797712	59.722
Tu3	CTG6527.1	71798712	72025472	59.722
Tu3	CTG7662.TUG.E0905.H22.scaffold1	72026472	72064383	59.722
Tu3	CTG7662.1	72065383	72220511	59.722
Tu3	CTG14623.TUG.H0419.P08.scaffold1	72221511	72272396	59.722
Tu3	CTG14623.TUG.H0317.J24.scaffold2	72273396	72299446	59.722
Tu3	CTG11768.2	72300446	72441668	59.722
Tu3	CTG8455.1	72442668	72607753	59.722
Tu3	CTG6725.1_CTG6725.2	72608753	72796032	59.722
Tu3	CTG7662.TUG.E0905.H22.scaffold12_CTG13465.1	72797032	72944779	59.722
Tu3	CTG6527.TUG.H0465.J15.scaffold1	72945779	73104883	59.722
Tu3	CTG1552.1_CTG9053.1	73105883	73380385	59.933
Tu3	CTG9053.2_CTG3277.1_CTG19895.1_CTG11932.1_CTG7084.2_CTG17055.1	73381385	74037681	60.144
Tu3	CTG19704.TUG.H0066.E21.scaffold79	74038681	74052534	60.144
Tu3	CTG20342.TUG.E0737.L12.scaffold6	74053534	74071528	60.144
Tu3	CTG481.1.TUG.E0522.L21.scaffold8	74072528	74087023	60.144
Tu3	CTG19704.TUG.H0066.E21.scaffold9	74088023	74125072	60.144
Tu3	CTG17014.TUG.H0460.B04.scaffold4	74126072	74142583	60.144
Tu3	CTG9053.1.TUG.H0259.F08.scaffold2	74143583	74156064	60.144
Tu3	CTG14557.TUG.H0135.P06.scaffold3	74157064	74195354	60.144
Tu3	CTG19471.1	74196354	74304033	60.144
Tu3	CTG1084.2	74305033	74843715	60.144
Tu3	CTG1084.1	74844715	74926522	60.144
Tu3	CTG19471.TUG.E0910.H08.scaffold3_CTG20594.1	74927522	75197312	60.144
Tu3	CTG20353.TUG.E0595.D02.scaffold2_CTG20353.1_CTG19468.1_CTG20596.2	75198312	75756760	60.144
Tu3	CTG643.1	75757760	76019905	60.144
Tu3	CTG1552.3	76020905	76162428	60.144
Tu3	CTG11648.1	76163428	76366298	60.144
Tu3	CTG3852.1	76367298	76736446	60.144
Tu3	CTG13873.TUG.H0109.J10.scaffold2	76737446	76784675	60.144
Tu3	CTG19619.TUG.E0826.P17.scaffold28	76785675	76799695	60.144
Tu3	CTG19619.TUG.E0826.P17.scaffold14	76800695	76820575	60.144
Tu3	CTG9971.TUG.E0918.C10.scaffold2	76821575	76899154	60.144
Tu3	CTG1413.TUG.E0826.I24.scaffold15	76900154	76912822	60.144
Tu3	CTG436.1	76913822	77111591	60.144
Tu3	CTG436.TUG.E0847.H06.scaffold1_CTG5668.1	77112591	77412322	60.566
Tu3	CTG8186.1	77413322	77617437	60.566
Tu3	CTG14668.1_CTG10866.1	77618437	77871972	60.777
Tu3	CTG6282.1	77872972	78149029	60.777
Tu3	CTG1092.1_CTG20525.1_CTG20524.1	78150029	78957437	60.777
Tu3	CTG478.3_CTG478.2	78958437	79245120	60.777
Tu3	CTG19967.1.TUG.H0066.G18.scaffold18	79246120	79256206	60.777
Tu3	CTG336.TUG.H0346.A18.scaffold1	79257206	79380895	60.777
Tu3	CTG6061.1	79381895	79492916	60.777
Tu3	CTG2242.2	79493916	79780494	60.777
Tu3	CTG2979.1	79781494	79894986	60.777
Tu3	CTG1321.1	79895986	80024572	60.777
Tu3	CTG3502.TUG.E0621.B01.scaffold9	80025572	80044287	60.777
Tu3	CTG3502.TUG.E0621.B01.scaffold3	80045287	80072417	60.777
Tu3	CTG3502.TUG.E0621.B01.scaffold11	80073417	80091009	60.777
Tu3	CTG3502.TUG.E0621.B01.scaffold22	80092009	80104134	60.777
Tu3	CTG3502.TUG.E0621.B01.scaffold15	80105134	80119835	60.777
Tu3	CTG3502.TUG.E0621.B01.scaffold16	80120835	80135284	60.777
Tu3	CTG3502.TUG.E0621.B01.scaffold2	80136284	80163581	60.777
Tu3	CTG3502.TUG.E0621.B01.scaffold12	80164581	80180464	60.777
Tu3	CTG3502.TUG.E0621.B01.scaffold21	80181464	80193836	60.777
Tu3	CTG10886.2.TUG.E0855.O18.scaffold2	80194836	80226799	60.777
Tu3	CTG3502.TUG.E0621.B01.scaffold14	80227799	80242535	60.777
Tu3	CTG3502.TUG.E0621.B01.scaffold5	80243535	80265657	60.777
Tu3	CTG3502.1	80266657	80420485	60.777
Tu3	CTG4792.TUG.H0214.A17.scaffold2	80421485	80470390	60.777
Tu3	CTG9351.1	80471390	80732280	60.777
Tu3	CTG14798.1	80733280	80861880	60.777
Tu3	CTG19704.TUG.H0066.E21.scaffold23	80862880	80890617	60.777
Tu3	CTG759.TUG.H0348.C03.scaffold6	80891617	80912386	60.777
Tu3	CTG8597.TUG.E0739.K16.scaffold3	80913386	80950059	60.777
Tu3	CTG9622.TUG.E0753.L05.scaffold3_CTG6034.TUG.E0521.A20.scaffold2	80951059	80993098	60.777
Tu3	CTG4143.1	80994098	81313927	60.777
Tu3	CTG12351.1_CTG5073.1	81314927	81677857	60.777
Tu3	CTG20594.TUG.H0087.L11.scaffold2	81678857	81690953	60.777
Tu3	CTG4792.TUG.H0214.A17.scaffold1	81691953	81775321	60.777
Tu3	CTG14623.TUG.H0419.P08.scaffold3	81776321	81801400	60.777
Tu3	CTG8890.1	81802400	82009447	60.777
Tu3	CTG9622.TUG.H0049.G14.scaffold1	82010447	82145622	60.777
Tu3	CTG6034.1	82146622	82513920	60.777
Tu3	CTG14251.1	82514920	82668392	60.777
Tu3	CTG17127.1_CTG4007.1	82669392	82943051	60.777
Tu3	CTG14403.1	82944051	83069844	60.777
Tu3	CTG17057.1	83070844	83250773	60.777
Tu3	CTG17896.1	83251773	83397164	60.777
Tu3	CTG13569.1	83398164	83457123	60.777
Tu3	CTG2660.1	83458123	83736055	60.777
Tu3	CTG8508.1.TUG.H0284.O11.scaffold2	83737055	83780570	60.988
Tu3	CTG16694.1.TUG.E0672.D02.scaffold2	83781570	83805636	60.988
Tu3	CTG14623.TUG.H0419.P08.scaffold8	83806636	83817032	60.988
Tu3	CTG16521.TUG.H0189.B12.scaffold1	83818032	83867627	60.988
Tu3	CTG478.TUG.M0949.B18.scaffold2	83868627	83883288	60.988
Tu3	CTG16521.1	83884288	83935491	60.988
Tu3	CTG4550.1.TUG.M1073.F06.scaffold2	83936491	84030583	60.988
Tu3	CTG5451.TUG.E0562.L15.scaffold16	84031583	84042860	60.988
Tu3	CTG11034.TUG.E0735.A22.scaffold38	84043860	84056283	60.988
Tu3	CTG11034.TUG.E0735.A22.scaffold34	84057283	84070696	60.988
Tu3	CTG19871.TUG.H0239.D13.scaffold15	84071696	84089490	60.988
Tu3	CTG14557.TUG.H0135.P06.scaffold18	84090490	84104265	60.988
Tu3	CTG15510.TUG.M1148.O16.scaffold27	84105265	84118097	60.988
Tu3	CTG10182.TUG.E0667.A07.scaffold9	84119097	84141531	60.988
Tu3	CTG10182.TUG.E0667.A07.scaffold1	84142531	84187110	60.988
Tu3	CTG6698.TUG.E0520.P19.scaffold2	84188110	84222131	60.988
Tu3	CTG16898.1	84223131	84328403	60.988
Tu3	CTG15835.1	84329403	84457669	60.988
Tu3	CTG478.4	84458669	84535875	60.988
Tu3	CTG14623.TUG.H0419.P08.scaffold9	84536875	84547161	60.988
Tu3	CTG7662.TUG.E0905.H22.scaffold16	84548161	84561939	60.988
Tu3	CTG19076.TUG.E0654.K04.scaffold2	84562939	84608764	60.988
Tu3	CTG6698.1	84609764	84763694	60.988
Tu3	CTG14557.TUG.H0135.P06.scaffold15	84764694	84781487	60.988
Tu3	CTG20288.TUG.E0908.K07.scaffold2	84782487	84800207	60.988
Tu3	CTG18934.2_CTG3023.3_CTG3023.3.TUG.H0341.M14.scaffold2	84801207	85002371	60.988
Tu3	CTG7662.TUG.E0905.H22.scaffold14	85003371	85017878	60.988
Tu3	CTG5673.1	85018878	85162553	60.988
Tu3	CTG19200.2	85163553	85347747	60.988
Tu3	CTG10874.2	85348747	85549459	60.988
Tu3	CTG18785.2.TUG.E0544.O13.scaffold2	85550459	85572043	60.988
Tu3	CTG7084.2.TUG.E0536.F22.scaffold3	85573043	85629412	60.988
Tu3	CTG7084.2.TUG.E0536.F22.scaffold2	85630412	85695438	60.988
Tu3	CTG13873.TUG.H0109.J10.scaffold8	85696438	85717161	60.988
Tu3	CTG12758.1	85718161	85877521	60.988
Tu3	CTG4792.1_CTG4817.1	85878521	86207602	60.988
Tu3	CTG6884.2	86208602	86357964	60.988
Tu3	CTG7662.TUG.E0905.H22.scaffold19	86358964	86371516	60.988
Tu3	CTG20353.2.TUG.E0759.A03.scaffold2	86372516	86394479	60.988
Tu3	CTG2698.1_CTG11865.1	86395479	86827133	60.988
Tu3	CTG8508.1	86828133	86916915	60.988
Tu3	CTG15510.TUG.M1148.O16.scaffold18	86917915	86937810	60.988
Tu3	CTG15510.TUG.M1148.O16.scaffold13	86938810	86960879	60.988
Tu3	CTG15510.TUG.M1148.O16.scaffold15	86961879	86983126	60.988
Tu3	CTG1360.TUG.H0282.D22.scaffold62	86984126	86995779	60.988
Tu3	CTG3023.1	86996779	87096523	60.988
Tu3	CTG4152.1_CTG15179.1	87097523	87494746	60.988
Tu3	CTG15833.2_CTG7586.1	87495746	87816542	62.254
Tu3	CTG15865.1	87817542	87974775	62.254
Tu3	CTG9956.1_CTG5730.1	87975775	88350309	62.254
Tu3	CTG20238.2	88351309	88569316	62.254
Tu3	CTG8202.2_CTG14838.1	88570316	88753770	62.254
Tu3	CTG12687.1_CTG8780.1	88754770	88980374	62.254
Tu3	CTG18391.TUG.E0695.E01.scaffold3_CTG18232.1_CTG18391.1	88981374	89118939	62.254
Tu3	CTG18935.1_CTG18935.TUG.H0287.H11.scaffold1	89119939	89259619	62.254
Tu3	CTG11081.1_CTG10399.1	89260619	89526102	62.254
Tu3	CTG7690.1	89527102	89742221	62.254
Tu3	CTG2203.1	89743221	90084968	62.254
Tu3	CTG9557.TUG.E0667.G09.scaffold17	90085968	90107385	62.254
Tu3	CTG9557.TUG.E0667.G09.scaffold6	90108385	90137298	62.254
Tu3	CTG4077.1	90138298	90411044	62.254
Tu3	CTG9557.TUG.E0667.G09.scaffold22_CTG19275.1_CTG4079.1	90412044	90751753	62.254
Tu3	CTG4238.1_CTG1068.1	90752753	91366821	62.254
Tu3	CTG14067.1	91367821	91430291	62.254
Tu3	CTG15510.TUG.M1148.O16.scaffold9	91431291	91455677	62.254
Tu3	CTG15510.TUG.M1148.O16.scaffold25	91456677	91469934	62.254
Tu3	CTG2013.1	91470934	91889560	62.254
Tu3	CTG6884.1_CTG7280.1_CTG19696.2	91890560	92179545	62.254
Tu3	CTG16694.1_CTG17727.1	92180545	92310470	62.254
Tu3	CTG1360.TUG.H0282.D22.scaffold28	92311470	92328220	62.254
Tu3	CTG13489.2.TUG.H0066.A21.scaffold2	92329220	92348108	62.254
Tu3	CTG14557.TUG.H0135.P06.scaffold14	92349108	92366024	62.254
Tu3	CTG12180.1	92367024	92452066	62.254
Tu3	CTG19471.TUG.E0910.H08.scaffold2	92453066	92492358	62.254
Tu3	CTG2259.1	92493358	92745491	62.254
Tu3	CTG17470.TUG.E0479.P01.scaffold3	92746491	92765117	62.254
Tu3	CTG5501.1	92766117	92898808	62.254
Tu3	CTG4614.1	92899808	93205882	62.254
Tu3	CTG2660.TUG.E0659.A11.scaffold1	93206882	93299631	62.254
Tu3	CTG7662.TUG.E0905.H22.scaffold5	93300631	93324129	62.254
Tu3	CTG13873.TUG.H0109.J10.scaffold7	93325129	93346510	62.254
Tu3	CTG2378.2	93347510	93441404	62.254
Tu3	CTG14067.1.TUG.M1150.D01.scaffold3	93442404	93459597	62.254
Tu3	CTG7662.TUG.E0905.H22.scaffold15	93460597	93474739	62.254
Tu3	CTG7433.TUG.E0765.L10.scaffold2	93475739	93486160	62.254
Tu3	CTG9557.TUG.E0667.G09.scaffold2	93487160	93537498	62.254
Tu3	CTG4320.TUG.H0262.A04.scaffold3	93538498	93560020	62.254
Tu3	CTG3532.1.TUG.M1149.K14.scaffold9	93561020	93577040	62.254
Tu3	CTG2013.2	93578040	93678962	62.254
Tu3	CTG9622.TUG.E0753.L05.scaffold1_CTG12758.TUG.H0244.H18.scaffold2	93679962	93748290	62.254
Tu3	CTG9622.TUG.E0753.L05.scaffold2	93749290	93805147	62.254
Tu3	CTG7662.TUG.E0905.H22.scaffold20	93806147	93818246	62.254
Tu3	CTG5455.TUG.E0497.C22.scaffold3	93819246	93841118	62.254
Tu3	CTG16521.TUG.H0428.O09.scaffold1_CTG10387.1	93842118	94093528	62.254
Tu3	CTG14937.1	94094528	94203201	63.098
Tu3	CTG18785.1.TUG.E0931.N04.scaffold3	94204201	94261032	63.098
Tu3	CTG14067.1.TUG.M1150.D01.scaffold2	94262032	94283241	63.098
Tu3	CTG12793.2	94284241	94379764	63.098
Tu3	CTG15510.1	94380764	94440281	63.098
Tu3	CTG2660.TUG.E0659.A11.scaffold2	94441281	94495395	63.309
Tu3	CTG5924.1	94496395	94760442	63.309
Tu3	CTG10898.1_CTG4349.1	94761442	95050100	63.309
Tu3	CTG4349.2	95051100	95361635	63.309
Tu3	CTG4031.TUG.E0521.B15.scaffold2	95362635	95432216	63.309
Tu3	CTG19582.1_CTG19582.1.TUG.H0191.H02.scaffold2	95433216	95594412	64.153
Tu3	CTG7077.1_CTG19587.1_CTG3640.1	95595412	96114526	64.364
Tu3	CTG7012.1	96115526	96345310	65.63
Tu3	CTG17211.1_CTG13759.1	96346310	96626128	65.63
Tu3	CTG19582.2	96627128	96711243	65.63
Tu3	CTG8139.TUG.E0813.P16.scaffold2	96712243	96756398	65.63
Tu3	CTG8088.1	96757398	96943875	65.63
Tu3	CTG17077.1_CTG19188.1	96944875	97152953	65.63
Tu3	CTG13072.2	97153953	97345838	65.63
Tu3	CTG4948.2	97346838	97545460	65.63
Tu3	CTG14050.1_CTG17283.2_CTG5965.TUG.H0424.F02.scaffold2	97546460	97839123	65.63
Tu3	CTG5965.1	97840123	98207902	65.63
Tu3	CTG5976.1	98208902	98494778	65.63
Tu3	CTG15510.TUG.M1148.O16.scaffold19	98495778	98514868	65.63
Tu3	CTG19339.1	98515868	98763656	65.63
Tu3	CTG8139.1_CTG6628.1	98764656	99401575	65.63
Tu3	CTG15510.TUG.M1148.O16.scaffold16	99402575	99423273	65.63
Tu3	CTG15510.TUG.M1148.O16.scaffold12	99424273	99447126	65.63
Tu3	CTG15510.TUG.M1148.O16.scaffold22	99448126	99463515	65.63
Tu3	CTG3420.1_CTG19581.1	99464515	99979869	65.63
Tu3	CTG14557.TUG.H0135.P06.scaffold7	99980869	100007527	65.63
Tu3	CTG13490.1_CTG14912.1	100008527	100195439	65.63
Tu3	CTG19704.TUG.H0066.E21.scaffold34	100196439	100219815	65.63
Tu3	CTG263.1.TUG.H0006.J07.scaffold2	100220815	100232967	65.63
Tu3	CTG13101.TUG.H0061.L05.scaffold6	100233967	100246395	65.63
Tu3	CTG19939.1	100247395	100515560	65.63
Tu3	CTG937.1.TUG.H0290.M15.scaffold2_CTG591.1	100516560	100730533	65.63
Tu3	CTG15510.TUG.M1148.O16.scaffold10	100731533	100755458	65.63
Tu3	CTG10967.TUG.E0739.N07.scaffold10	100756458	100777576	65.63
Tu3	CTG10967.TUG.E0739.N07.scaffold5	100778576	100801612	65.63
Tu3	CTG937.1	100802612	100946876	65.63
Tu3	CTG779.4	100947876	100967629	65.63
Tu3	CTG937.2	100968629	101098970	65.63
Tu3	CTG8321.TUG.M0995.M21.scaffold3_CTG13675.2.TUG.H0150.J18.scaffold2	101099970	101109980	65.63
Tu3	CTG20421.TUG.H0308.B03.scaffold1	101110980	101261373	65.63
Tu3	CTG14497.1	101262373	101396439	66.052
Tu3	CTG15510.TUG.M1148.O16.scaffold3	101397439	101433866	66.052
Tu3	CTG15510.TUG.M1148.O16.scaffold6	101434866	101465164	66.052
Tu3	CTG8597.TUG.E0739.K16.scaffold21	101466164	101476584	66.052
Tu3	CTG6566.1.TUG.H0292.G01.scaffold2	101477584	101491511	66.263
Tu3	CTG1432.TUG.H0075.H22.scaffold7	101492511	101520402	66.263
Tu3	CTG4491.TUG.E0473.M13.scaffold10	101521402	101537740	66.263
Tu3	CTG1917.2	101538740	101669930	66.474
Tu3	CTG7021.1	101670930	101883478	66.685
Tu3	CTG2259.2	101884478	101998023	66.685
Tu3	CTG1917.1	101999023	102104966	66.685
Tu3	CTG14557.TUG.H0135.P06.scaffold19	102105966	102118244	66.685
Tu3	CTG9880.1_CTG12622.1_CTG11804.1_CTG16215.1	102119244	102667785	66.685
Tu3	CTG14557.TUG.H0135.P06.scaffold17	102668785	102683358	66.685
Tu3	CTG15510.TUG.M1148.O16.scaffold35	102684358	102694918	66.685
Tu3	CTG1945.1_CTG12452.1_CTG17019.1_CTG14722.1	102695918	103252160	66.685
Tu3	CTG10779.1	103253160	103389918	66.685
Tu3	CTG115.3	103390918	103491598	66.685
Tu3	CTG15510.TUG.M1148.O16.scaffold5	103492598	103523730	66.685
Tu3	CTG4934.1	103524730	103704554	66.685
Tu3	CTG1847.1	103705554	104015551	66.685
Tu3	CTG16695.1_CTG12335.1	104016551	104293775	66.685
Tu3	CTG7536.1	104294775	104485291	66.685
Tu3	CTG7021.TUG.H0366.O15.scaffold2	104486291	104497398	66.685
Tu3	CTG14557.TUG.H0135.P06.scaffold2	104498398	104540339	66.685
Tu3	CTG1917.TUG.E0517.N07.scaffold1	104541339	104671299	66.685
Tu3	CTG15510.TUG.M1148.O16.scaffold8	104672299	104697910	66.685
Tu3	CTG2013.2.TUG.E0648.D21.scaffold2	104698910	104726792	66.685
Tu3	CTG5772.1	104727792	104921535	66.685
Tu3	CTG6313.1	104922535	105136566	66.685
Tu3	CTG5181.1	105137566	105460439	66.685
Tu3	CTG4002.1	105461439	105739851	66.685
Tu3	CTG7948.1	105740851	105928087	67.529
Tu3	CTG5992.1	105929087	106065228	68.584
Tu3	CTG14557.TUG.H0135.P06.scaffold11	106066228	106086214	68.584
Tu3	CTG14557.TUG.H0135.P06.scaffold1	106087214	106166745	68.584
Tu3	CTG2930.TUG.E0913.I09.scaffold2	106167745	106182924	68.584
Tu3	CTG9548.TUG.E0469.P02.scaffold2	106183924	106255873	68.584
Tu3	CTG9548.TUG.E0469.P02.scaffold4	106256873	106292936	68.584
Tu3	CTG15694.1_CTG2904.1	106293936	106584357	68.584
Tu3	CTG12037.1	106585357	106775415	68.584
Tu3	CTG7433.1_CTG19076.1	106776415	107023595	68.584
Tu3	CTG20303.1.TUG.E0563.K06.scaffold3	107024595	107053742	68.584
Tu3	CTG18952.1	107054742	107189582	68.584
Tu3	CTG14557.TUG.H0135.P06.scaffold5	107190582	107218138	68.584
Tu3	CTG4531.1_CTG12180.2	107219138	107532687	68.584
Tu3	CTG868.2_CTG11734.1	107533687	107809244	68.584
Tu3	CTG2917.1	107810244	107973156	68.584
Tu3	CTG2243.1	107974156	108221651	68.584
Tu3	CTG7369.1_CTG10542.1	108222651	108562101	68.584
Tu3	CTG5501.2	108563101	108651839	68.584
Tu3	CTG18341.1_CTG17707.1_CTG16795.1	108652839	108995557	68.584
Tu3	CTG2930.3_CTG2930.2	108996557	109314002	68.584
Tu3	CTG15510.TUG.M1148.O16.scaffold20	109315002	109333869	68.584
Tu3	CTG15510.TUG.M1148.O16.scaffold31	109334869	109346557	68.584
Tu3	CTG17527.TUG.E0936.M18.scaffold1_CTG17527.1	109347557	109509116	68.584
Tu3	CTG5680.1	109510116	109694601	68.584
Tu3	CTG11900.1_CTG6271.1_CTG1342.1_CTG3217.1	109695601	110347857	68.584
Tu3	CTG10297.1_CTG9737.1	110348857	110570922	68.584
Tu3	CTG9763.1_CTG6735.1_CTG1818.1_CTG17470.TUG.E0479.P01.scaffold1	110571922	111182733	68.584
Tu3	CTG12039.1	111183733	111353492	68.584
Tu3	CTG5546.1_CTG7929.1_CTG1490.2_CTG15687.1	111354492	112138776	68.584
Tu3	CTG11846.1_CTG6357.1_CTG8962.1	112139776	112587741	68.584
Tu3	CTG11846.TUG.E0486.O24.scaffold2	112588741	112637898	68.584
Tu3	CTG19114.1	112638898	112848291	68.584
Tu3	CTG15510.TUG.M1148.O16.scaffold2	112849291	112896588	68.584
Tu3	CTG19076.TUG.E0923.I12.scaffold2	112897588	112919362	68.584
Tu3	CTG15510.TUG.H0425.A18.scaffold1	112920362	113045439	68.584
Tu3	CTG17303.2	113046439	113143817	68.584
Tu3	CTG18351.2	113144817	113273752	68.584
Tu3	CTG1960.TUG.M1005.I04.scaffold2	113274752	113303413	68.584
Tu3	CTG13161.TUG.H0352.J22.scaffold3	113304413	113318456	68.584
Tu3	CTG13873.TUG.H0109.J10.scaffold5	113319456	113358210	68.584
Tu3	CTG15835.TUG.E0667.F21.scaffold3	113359210	113400474	68.584
Tu3	CTG2232.TUG.E0770.H02.scaffold43	113401474	113436226	68.584
Tu3	CTG19041.1	113437226	113546841	68.584
Tu3	CTG12758.TUG.E0730.M13.scaffold3	113547841	113569025	68.584
Tu3	CTG11670.TUG.E0857.I01.scaffold3	113570025	113587111	68.584
Tu3	CTG4896.2	113588111	113740486	68.584
Tu3	CTG18785.1	113741486	113810260	68.584
Tu3	CTG18675.1.TUG.E0927.G06.scaffold2	113811260	113838372	68.584
Tu3	CTG15865.TUG.E0739.F17.scaffold2	113839372	113853402	68.584
Tu3	CTG6235.TUG.H0321.J23.scaffold10	113854402	113875317	68.584
Tu3	CTG6235.TUG.H0321.J23.scaffold16	113876317	113893144	68.584
Tu3	CTG5770.TUG.E0813.A09.scaffold11	113894144	113924076	68.584
Tu3	CTG9548.TUG.E0469.P02.scaffold5	113925076	113938236	68.584
Tu3	CTG11768.1_CTG18342.2_CTG15844.1	113939236	114321075	68.584
Tu3	CTG15075.1	114322075	114484137	68.584
Tu3	CTG11743.1	114485137	114662113	68.584
Tu3	CTG478.5	114663113	114890324	70.061
Tu3	CTG9359.TUG.H0293.M13.scaffold1	114891324	114960750	70.061
Tu3	CTG20082.TUG.H0135.P01.scaffold14	114961750	114980227	70.061
Tu3	CTG20082.TUG.H0135.P01.scaffold26	114981227	114992209	70.061
Tu3	CTG20082.TUG.H0135.P01.scaffold20	114993209	115006467	70.061
Tu3	CTG15829.1	115007467	115099777	70.061
Tu3	CTG9954.TUG.H0309.M02.scaffold3	115100777	115129112	70.061
Tu3	CTG8395.TUG.H0151.D20.scaffold2	115130112	115166278	70.061
Tu3	CTG15510.TUG.M1148.O16.scaffold1	115167278	115233092	70.061
Tu3	CTG6404.TUG.H0114.I16.scaffold4	115234092	115257125	70.061
Tu3	CTG10884.1	115258125	115396249	70.061
Tu3	CTG13873.TUG.H0109.J10.scaffold12	115397249	115412501	70.061
Tu3	CTG4090.1.TUG.H0356.J23.scaffold2	115413501	115565212	70.061
Tu3	CTG10350.1	115566212	115661324	70.061
Tu3	CTG8374.TUG.E0484.D13.scaffold2	115662324	115674364	70.061
Tu3	CTG6566.3	115675364	115840771	70.483
Tu3	CTG6566.TUG.H0311.I24.scaffold1_CTG13698.1	115841771	116056878	70.483
Tu3	CTG2930.TUG.E0913.I09.scaffold1	116057878	116164872	70.483
Tu3	CTG6874.1	116165872	116434998	70.483
Tu3	CTG14990.TUG.E0826.F05.scaffold2_CTG14990.TUG.E0527.K04.scaffold1_CTG10756.1_CTG5204.1	116435998	116873872	70.483
Tu3	CTG393.TUG.H0110.M16.scaffold24	116874872	116885588	70.483
Tu3	CTG12719.1_CTG20189.2_CTG10003.1_CTG6531.1	116886588	117466988	70.483
Tu3	CTG17356.1	117467988	117552236	70.483
Tu3	CTG13013.1.TUG.H0387.F19.scaffold2	117553236	117575592	70.483
Tu3	CTG8252.2	117576592	117689629	70.483
Tu3	CTG19096.1_CTG1379.TUG.E0682.A11.scaffold1	117690629	117883923	70.483
Tu3	CTG6874.TUG.E0540.E02.scaffold2	117884923	117931301	70.483
Tu3	CTG7034.2	117932301	118135302	70.905
Tu3	CTG7034.1_CTG9333.1_CTG13395.1_CTG1535.1	118136302	118646365	70.905
Tu3	CTG6781.1	118647365	118957331	70.905
Tu3	CTG5163.1	118958331	119096362	70.905
Tu3	CTG5163.3	119097362	119275896	70.905
Tu3	CTG8597.1	119276896	119405584	70.905
Tu3	CTG393.TUG.H0110.M16.scaffold12	119406584	119423007	70.905
Tu3	CTG8950.TUG.H0292.P02.scaffold4	119424007	119436514	70.905
Tu3	CTG8950.TUG.H0292.P02.scaffold3	119437514	119476097	70.905
Tu3	CTG13013.1	119477097	119580475	70.905
Tu3	CTG14535.1	119581475	119739668	70.905
Tu3	CTG772.1_CTG19805.2_CTG772.2	119740668	120098514	71.538
Tu3	CTG7627.2	120099514	120210551	71.538
Tu3	CTG4090.1.TUG.H0356.J23.scaffold19	120211551	120228004	71.538
Tu3	CTG10651.1	120229004	120373774	71.538
Tu3	CTG393.TUG.H0110.M16.scaffold23	120374774	120385643	71.538
Tu3	CTG4537.2	120386643	120523738	71.538
Tu3	CTG19704.TUG.H0066.E21.scaffold32	120524738	120548318	71.538
Tu3	CTG393.TUG.H0110.M16.scaffold18	120549318	120560813	71.538
Tu3	CTG6271.TUG.H0294.A02.scaffold2	120561813	120605683	71.538
Tu3	CTG4090.1.TUG.H0356.J23.scaffold15	120606683	120630745	71.538
Tu3	CTG5170.TUG.H0377.I23.scaffold2	120631745	120646780	71.538
Tu3	CTG393.TUG.H0110.M16.scaffold15_CTG17811.TUG.M1033.C03.scaffold2	120647780	120663338	71.538
Tu3	CTG5047.2	120664338	121049157	71.538
Tu3	CTG2945.2	121050157	121366463	71.538
Tu3	CTG6359.1	121367463	121543533	71.538
Tu3	CTG4889.2_CTG10884.2	121544533	122138926	71.538
Tu3	CTG15297.1	122139926	122255617	71.538
Tu3	CTG9416.1	122256617	122596232	71.538
Tu3	CTG10310.1	122597232	122880327	71.538
Tu3	CTG4537.1	122881327	123124230	71.538
Tu3	CTG2461.TUG.E0923.I03.scaffold2	123125230	123165487	71.538
Tu3	CTG2945.3	123166487	123316334	71.538
Tu3	CTG4889.1	123317334	123463586	71.538
Tu3	CTG5047.1	123464586	123658809	71.538
Tu3	CTG15829.TUG.H0330.J24.scaffold2_CTG16675.2	123659809	123868344	71.538
Tu3	CTG8597.TUG.E0739.K16.scaffold9	123869344	123887466	71.538
Tu3	CTG4090.1.TUG.H0356.J23.scaffold11	123888466	123934712	71.538
Tu3	CTG2461.1_CTG19725.1	123935712	124175379	71.538
Tu3	CTG11010.2	124176379	124246839	71.538
Tu3	CTG1694.TUG.H0305.P02.scaffold2	124247839	124298248	71.538
Tu3	CTG393.TUG.H0110.M16.scaffold11	124299248	124316199	71.538
Tu3	CTG19619.TUG.E0826.P17.scaffold30	124317199	124330425	71.538
Tu3	CTG19619.TUG.E0826.P17.scaffold40	124331425	124343070	71.538
Tu3	CTG19704.TUG.H0066.E21.scaffold14	124344070	124376020	71.538
Tu3	CTG19704.TUG.H0066.E21.scaffold5	124377020	124418239	71.538
Tu3	CTG363.TUG.H0230.O19.scaffold2_CTG733.1	124419239	125169778	73.015
Tu3	CTG18809.1_CTG16849.1_CTG363.1	125170778	125633811	73.015
Tu3	CTG6752.1_CTG2812.2	125634811	125879350	73.015
Tu3	CTG2443.1	125880350	126090028	73.015
Tu3	CTG9517.1_CTG7817.TUG.H0331.F21.scaffold1	126091028	126373914	73.015
Tu3	CTG7817.1	126374914	126669273	73.015
Tu3	CTG7312.1_CTG9940.1_CTG19541.1	126670273	127243186	73.015
Tu3	CTG6470.1_CTG6558.1	127244186	127717129	73.015
Tu3	CTG393.2	127718129	127935647	73.015
Tu3	CTG393.1	127936647	128228553	73.015
Tu3	CTG10438.1	128229553	128329627	73.015
Tu3	CTG2065.1_CTG17023.1_CTG500.1	128330627	129317296	73.015
Tu3	CTG500.2	129318296	129515554	73.015
Tu3	CTG393.TUG.H0110.M16.scaffold4	129516554	129549149	73.015
Tu3	CTG13873.TUG.H0109.J10.scaffold13	129550149	129564914	73.015
Tu3	CTG2378.TUG.M1081.F17.scaffold9	129565914	129595041	73.015
Tu3	CTG7312.2	129596041	129723097	73.015
Tu3	CTG10130.TUG.H0357.D07.scaffold2	129724097	129860336	73.015
Tu3	CTG12636.1.TUG.H0202.F12.scaffold3_CTG12636.1.TUG.H0202.F12.scaffold2	129861336	130023599	73.015
Tu3	CTG14235.1.TUG.M1019.F22.scaffold3_CTG14235.1.TUG.M1019.F22.scaffold2	130024599	130112990	73.015
Tu3	CTG393.TUG.H0110.M16.scaffold5	130113990	130141939	73.015
Tu3	CTG393.TUG.E0675.M20.scaffold2	130142939	130154438	73.015
Tu3	CTG8597.TUG.E0739.K16.scaffold13	130155438	130171406	73.015
Tu3	CTG8597.TUG.E0739.K16.scaffold17	130172406	130185690	73.015
Tu3	CTG393.TUG.H0110.M16.scaffold10	130186690	130204431	73.015
Tu3	CTG8597.TUG.E0739.K16.scaffold2	130205431	130259178	73.015
Tu3	CTG8597.TUG.E0739.K16.scaffold20	130260178	130271228	73.015
Tu3	CTG17707.TUG.E0486.K08.scaffold2	130272228	130304673	73.015
Tu3	CTG393.TUG.H0110.M16.scaffold26	130305673	130316150	73.015
Tu3	CTG277.2	130317150	130512761	73.015
Tu3	CTG4316.1	130513761	130694033	73.015
Tu3	CTG3488.1	130695033	131109990	73.015
Tu3	CTG7632.1	131110990	131278802	73.015
Tu3	CTG2960.1_CTG5367.1	131279802	132184132	73.859
Tu3	CTG10130.TUG.H0357.D07.scaffold1	132185132	132365390	73.859
Tu3	CTG19418.2	132366390	132491059	73.859
Tu3	CTG3180.1	132492059	132698010	73.859
Tu3	CTG3180.TUG.H0325.J05.scaffold1_CTG11817.1_CTG18204.2_CTG11233.1	132699010	133143809	74.07
Tu3	CTG9898.1.TUG.E0617.F14.scaffold2	133144809	133171884	74.07
Tu3	CTG16306.TUG.E0668.J11.scaffold44	133172884	133186259	74.07
Tu3	CTG16306.TUG.E0668.J11.scaffold11	133187259	133214242	74.07
Tu3	CTG16306.TUG.E0668.J11.scaffold30	133215242	133231462	74.07
Tu3	CTG3563.1	133232462	133265190	74.07
Tu3	CTG19684.TUG.H0302.E20.scaffold3	133266190	133281491	74.07
Tu3	CTG19619.TUG.E0826.P17.scaffold10	133282491	133306921	74.07
Tu3	CTG2378.TUG.M1081.F17.scaffold1	133307921	133356557	74.07
Tu3	CTG6031.1	133357557	133524453	74.07
Tu3	CTG2378.3	133525453	133631495	74.07
Tu3	CTG19619.TUG.E0826.P17.scaffold4	133632495	133667508	74.07
Tu3	CTG19619.TUG.E0826.P17.scaffold46	133668508	133679435	74.07
Tu3	CTG1379.TUG.E0682.A11.scaffold3	133680435	133745904	74.07
Tu3	CTG11853.TUG.E0490.A06.scaffold23	133746904	133760448	74.07
Tu3	CTG2461.TUG.E0519.H01.scaffold1	133761448	133851724	74.07
Tu3	CTG393.TUG.H0110.M16.scaffold14	133852724	133866302	74.07
Tu3	CTG9557.TUG.E0667.G09.scaffold24	133867302	133882685	74.07
Tu3	CTG9557.TUG.E0667.G09.scaffold8	133883685	133911913	74.07
Tu3	CTG9833.TUG.H0072.C07.scaffold2	133912913	133925346	74.07
Tu3	CTG14817.1	133926346	134064032	74.07
Tu3	CTG19619.TUG.E0826.P17.scaffold26	134065032	134079118	74.07
Tu3	CTG13873.TUG.H0109.J10.scaffold14	134080118	134092862	74.07
Tu3	CTG19619.TUG.E0826.P17.scaffold2	134093862	134133529	74.07
Tu3	CTG2378.TUG.M1081.F17.scaffold5	134134529	134170156	74.07
Tu3	CTG19619.TUG.E0826.P17.scaffold8	134171156	134201922	74.07
Tu3	CTG19619.TUG.E0826.P17.scaffold9	134202922	134229562	74.07
Tu3	CTG12549.2	134230562	134362599	74.07
Tu3	CTG9536.TUG.E0525.O08.scaffold1	134363599	134441703	74.07
Tu3	CTG608.TUG.E0522.O13.scaffold2	134442703	134497642	74.07
Tu3	CTG15657.1	134498642	134654192	74.07
Tu3	CTG12703.1	134655192	134847462	74.07
Tu3	CTG18213.1	134848462	134971605	74.07
Tu3	CTG19619.TUG.E0826.P17.scaffold25	134972605	134986947	74.07
Tu3	CTG1001.1.TUG.H0382.D09.scaffold2	134987947	135039712	74.07
Tu3	CTG1001.1	135040712	135092820	74.07
Tu3	CTG4301.TUG.H0092.E14.scaffold3	135093820	135131344	74.07
Tu3	CTG7790.1	135132344	135346173	74.07
Tu3	CTG608.TUG.E0522.O13.scaffold5	135347173	135363136	74.07
Tu3	CTG9042.2_CTG2519.1_CTG6801.1_CTG14874.2	135364136	135954026	74.07
Tu3	CTG12874.1_CTG10986.1_CTG19428.1	135955026	136339210	74.07
Tu3	CTG19704.TUG.H0066.E21.scaffold27	136340210	136365471	74.07
Tu3	CTG19704.TUG.H0066.E21.scaffold61	136366471	136382655	74.07
Tu3	CTG481.1.TUG.E0522.L21.scaffold9	136383655	136397413	74.07
Tu3	CTG18750.1.TUG.E0654.O22.scaffold2	136398413	136415802	74.07
Tu3	CTG13968.1.TUG.H0198.A17.scaffold2	136416802	136434393	74.07
Tu3	CTG13588.2.TUG.H0391.I02.scaffold2	136435393	136479978	74.07
Tu3	CTG19704.TUG.H0066.E21.scaffold39	136480978	136503143	74.07
Tu3	CTG19704.TUG.H0066.E21.scaffold40_CTG19704.TUG.H0066.E21.scaffold16	136504143	136541201	74.07
Tu3	CTG19049.TUG.H0259.A16.scaffold2	136542201	136557665	74.07
Tu3	CTG19456.TUG.E0642.A20.scaffold3	136558665	136572254	74.07
Tu3	CTG15558.1.TUG.H0454.P18.scaffold2	136573254	136588377	74.07
Tu3	CTG5170.1	136589377	136865288	74.07
Tu3	CTG11795.1	136866288	137006600	74.07
Tu3	CTG19619.TUG.E0826.P17.scaffold18	137007600	137025231	74.07
Tu3	CTG6273.1	137026231	137243756	74.07
Tu3	CTG10350.2	137244756	137363073	74.07
Tu3	CTG2443.TUG.H0331.P18.scaffold1	137364073	137441261	74.07
Tu3	CTG6235.TUG.H0321.J23.scaffold5	137442261	137468933	74.07
Tu3	CTG20239.1_CTG16705.1	137469933	137789651	74.07
Tu3	CTG16705.TUG.H0208.A09.scaffold2_CTG9257.1_CTG16697.1_CTG17702.2_CTG20591.1_CTG20593.1_CTG20348.1	137790651	138605857	74.07
Tu3	CTG18016.TUG.H0302.H05.scaffold1	138606857	138712936	74.07
Tu3	CTG18016.1	138713936	138787220	74.07
Tu3	CTG9986.TUG.H0131.H01.scaffold2	138788220	138861908	74.07
Tu3	CTG4944.1_CTG15147.1	138862908	139361438	74.07
Tu3	CTG8293.1	139362438	139534617	74.07
Tu3	CTG3563.TUG.E0659.L11.scaffold2	139535617	139631154	74.07
Tu3	CTG2378.TUG.M1081.F17.scaffold13	139632154	139655830	74.07
Tu3	CTG19619.TUG.E0826.P17.scaffold15	139656830	139675321	74.07
Tu3	CTG18672.TUG.E0614.P18.scaffold1_CTG14363.1	139676321	139946729	74.07
Tu3	CTG15829.TUG.H0330.J24.scaffold1	139947729	140086886	74.07
Tu3	CTG8597.TUG.E0739.K16.scaffold15	140087886	140103379	74.07
Tu3	CTG8597.TUG.E0532.H06.scaffold2	140104379	140119061	74.07
Tu3	CTG8597.TUG.E0739.K16.scaffold10	140120061	140138165	74.07
Tu3	CTG19619.TUG.E0826.P17.scaffold21	140139165	140154899	74.07
Tu3	CTG2378.TUG.M1081.F17.scaffold8	140155899	140185887	74.07
Tu3	CTG5205.TUG.H0133.G23.scaffold2	140186887	140199544	74.07
Tu3	CTG19619.TUG.E0826.P17.scaffold24	140200544	140214940	74.07
Tu3	CTG10182.TUG.E0667.A07.scaffold19	140215940	140230742	74.07
Tu3	CTG5128.TUG.E0743.H17.scaffold1	140231742	140263778	74.07
Tu3	CTG7545.1	140264778	140522828	74.07
Tu3	CTG3563.TUG.E0791.D03.scaffold1	140523828	140649547	74.07
Tu3	CTG19796.1_CTG3563.TUG.E0659.L11.scaffold1	140650547	140941013	74.07
Tu3	CTG4049.1	140942013	141163280	74.07
Tu3	CTG20034.1	141164280	141264100	74.07
Tu3	CTG19494.1	141265100	141380636	74.07
Tu3	CTG10372.1	141381636	141504591	74.07
Tu3	CTG608.2	141505591	141680994	74.07
Tu3	CTG18090.1_CTG2173.1	141681994	141961526	74.07
Tu3	CTG20450.1	141962526	142223270	74.07
Tu3	CTG20450.2_CTG19432.1_CTG19431.1	142224270	142785583	74.07
Tu3	CTG18476.1_CTG6963.1	142786583	143090799	74.07
Tu3	CTG2854.1_CTG16006.1_CTG9621.1	143091799	143811333	74.07
Tu3	CTG5875.TUG.E0922.L15.scaffold1_CTG1844.1	143812333	144374463	74.07
Tu3	CTG19495.1	144375463	144535679	74.07
Tu3	CTG9409.TUG.E0817.B10.scaffold1	144536679	144605949	74.07
Tu3	CTG19967.1.TUG.H0066.G18.scaffold15	144606949	144618396	74.07
Tu3	CTG2378.TUG.M1081.F17.scaffold14	144619396	144642802	74.07
Tu3	CTG19619.TUG.E0826.P17.scaffold19	144643802	144659889	74.07
Tu3	CTG2378.TUG.M1081.F17.scaffold32	144660889	144676272	74.07
Tu3	CTG8293.2	144677272	144944565	74.07
Tu3	CTG1379.1	144945565	145583916	74.07
Tu3	CTG19632.1_CTG8146.TUG.H0354.E11.scaffold3	145584916	145962352	74.07
Tu3	CTG17592.2_CTG8146.1_CTG18193.TUG.H0463.G17.scaffold1_CTG4973.1_CTG9976.1	145963352	146675011	74.07
Tu3	CTG5875.1	146676011	146912188	74.07
Tu3	CTG2378.TUG.M1081.F17.scaffold23	146913188	146931689	74.07
Tu3	CTG2378.1	146932689	147048902	74.07
Tu3	CTG9986.TUG.H0131.H01.scaffold1_CTG2664.1	147049902	147497591	74.281
Tu3	CTG9986.1	147498591	147602013	74.281
Tu3	CTG2768.TUG.E0497.J20.scaffold2	147603013	147615873	74.281
Tu3	CTG8331.TUG.M1010.F13.scaffold2	147616873	147629249	74.281
Tu3	CTG20560.TUG.H0066.H24.scaffold1	147630249	147710665	74.281
Tu3	CTG73.TUG.H0367.N11.scaffold2	147711665	147759357	74.281
Tu3	CTG759.TUG.H0348.C03.scaffold25	147760357	147771131	74.281
Tu3	CTG19704.TUG.H0066.E21.scaffold112	147772131	147782244	74.281
Tu3	CTG6625.TUG.H0095.J21.scaffold2	147783244	147797592	74.281
Tu3	CTG7405.1	147798592	147901853	74.281
Tu3	CTG2859.TUG.M1077.E16.scaffold2	147902853	147913726	74.281
Tu3	CTG13873.TUG.H0109.J10.scaffold9	147914726	147931762	74.281
Tu3	CTG2378.TUG.M1081.F17.scaffold41	147932762	147945314	74.281
Tu3	CTG19619.TUG.E0826.P17.scaffold44	147946314	147957326	74.281
Tu3	CTG2378.TUG.M1081.F17.scaffold42	147958326	147970220	74.281
Tu3	CTG2378.TUG.M1081.F17.scaffold4	147971220	148011608	74.281
Tu3	CTG17122.2	148012608	148196996	74.281
Tu3	CTG3362.TUG.E0772.B08.scaffold2	148197996	148213907	74.281
Tu3	CTG9898.1	148214907	148295954	74.281
Tu3	CTG5367.TUG.H0311.K17.scaffold2	148296954	148309140	74.281
Tu3	CTG14911.1	148310140	148524768	74.281
Tu3	CTG13696.1_CTG13696.2	148525768	148779402	74.281
Tu3	CTG13696.1.TUG.E0654.J08.scaffold2_CTG9688.1	148780402	148945206	74.281
Tu3	CTG9237.2_CTG11043.1	148946206	149143824	74.281
Tu3	CTG16709.1	149144824	149298670	74.281
Tu3	CTG15657.TUG.H0037.E02.scaffold2_CTG18672.1_CTG15657.TUG.H0319.F17.scaffold2	149299670	149338733	74.281
Tu3	CTG18827.1	149339733	149429615	74.281
Tu3	CTG19194.1	149430615	149474043	74.281
Tu3	CTG2232.TUG.E0770.H02.scaffold21	149475043	149568681	74.281
Tu3	CTG14102.TUG.M1083.B13.scaffold5	149569681	149591829	74.281
Tu3	CTG2232.TUG.E0770.H02.scaffold27	149592829	149675773	74.281
Tu3	CTG15446.TUG.H0460.I17.scaffold1_CTG18587.1	149676773	149795586	74.281
Tu3	CTG7189.2	149796586	149900412	74.281
Tu3	CTG8211.TUG.H0348.F17.scaffold24	149901412	149914961	74.281
Tu3	CTG8348.1_CTG15774.1_CTG4313.2	149915961	150824112	75.125
Tu3	CTG15116.1	150825112	150928773	75.125
Tu3	CTG12172.2_CTG12172.1.TUG.E0506.C19.scaffold3	150929773	151043783	75.125
Tu3	CTG12463.2	151044783	151176476	75.125
Tu3	CTG12486.1	151177476	151276045	75.125
Tu3	CTG5476.1_CTG15735.1	151277045	151509661	75.125
Tu3	CTG12516.1	151510661	151829636	75.125
Tu3	CTG2920.1_CTG7637.1	151830636	152262963	75.125
Tu3	CTG3263.1_CTG12172.1.TUG.E0506.C19.scaffold2	152263963	152464563	75.125
Tu3	CTG12172.1	152465563	152539106	75.125
Tu3	CTG3925.1_CTG9685.2_CTG7763.1_CTG6737.2	152540106	153119511	75.125
Tu3	CTG2378.TUG.M1081.F17.scaffold40	153120511	153133146	75.125
Tu3	CTG19619.TUG.E0826.P17.scaffold3	153134146	153169215	75.125
Tu3	CTG8893.1	153170215	153308231	76.18
Tu3	CTG17587.2.TUG.M0976.D09.scaffold2	153309231	153345757	76.18
Tu3	CTG7929.TUG.H0340.C16.scaffold2	153346757	153361560	76.18
Tu3	CTG1714.TUG.E0738.D04.scaffold3	153362560	153373571	76.18
Tu3	CTG3061.TUG.E0919.G09.scaffold2	153374571	153386589	76.18
Tu3	CTG15382.TUG.M0988.A10.scaffold2_CTG2717.1	153387589	153898639	76.18
Tu3	CTG15263.1	153899639	154040685	76.18
Tu3	CTG4897.1_CTG5196.1	154041685	154319385	76.18
Tu3	CTG4090.1.TUG.H0356.J23.scaffold14	154320385	154352537	76.18
Tu3	CTG9817.1_CTG15051.1	154353537	154809854	76.391
Tu3	CTG4090.1.TUG.H0356.J23.scaffold9	154810854	154870360	76.391
Tu3	CTG4090.2.TUG.M1092.G24.scaffold2	154871360	154903846	76.391
Tu3	CTG7287.2	154904846	155007543	76.391
Tu3	CTG18884.1	155008543	155135774	76.391
Tu3	CTG10777.1_CTG1734.1_CTG1734.2	155136774	155763629	76.391
Tu3	CTG1366.1	155764629	155959010	76.391
Tu3	CTG1366.TUG.E0637.M03.scaffold1	155960010	156053441	76.391
Tu3	CTG3815.1	156054441	156199659	76.391
Tu3	CTG2378.TUG.M1081.F17.scaffold7	156200659	156232088	76.391
Tu3	CTG16415.TUG.H0323.N08.scaffold1	156233088	156256273	76.391
Tu3	CTG19899.TUG.E0718.M16.scaffold3	156257273	156274312	76.391
Tu3	CTG1478.1	156275312	156644245	76.391
Tu3	CTG13020.1	156645245	156783386	76.391
Tu3	CTG768.TUG.H0377.C02.scaffold1	156784386	156905001	76.391
Tu3	CTG1432.TUG.H0075.H22.scaffold14	156906001	156925583	76.391
Tu3	CTG1432.TUG.H0075.H22.scaffold10	156926583	156949296	76.391
Tu3	CTG17694.TUG.M1163.N03.scaffold1	156950296	157010617	76.391
Tu3	CTG444.TUG.H0385.B18.scaffold1	157011617	157168165	76.391
Tu3	CTG8396.TUG.H0081.E19.scaffold8	157169165	157193569	76.391
Tu3	CTG15572.TUG.E0475.H18.scaffold2_CTG15572.TUG.E0475.H18.scaffold3	157194569	157246256	76.391
Tu3	CTG6286.TUG.H0185.L14.scaffold2	157247256	157265474	76.391
Tu3	CTG8597.TUG.E0739.K16.scaffold8	157266474	157287576	76.391
Tu3	CTG6417.TUG.H0087.B21.scaffold8_CTG19619.TUG.E0826.P17.scaffold59	157288576	157309963	76.391
Tu3	CTG5350.1.TUG.H0178.P04.scaffold2	157310963	157331750	76.391
Tu3	CTG1360.TUG.H0282.D22.scaffold42	157332750	157347083	76.391
Tu3	CTG3823.1_CTG4946.1	157348083	157903269	76.391
Tu3	CTG1916.1_CTG2127.1	157904269	158222164	76.391
Tu3	CTG1424.1	158223164	158826391	76.391
Tu3	CTG3874.1_CTG13520.2	158827391	159141227	76.391
Tu3	CTG5586.1_CTG18835.1	159142227	159521146	76.391
Tu3	CTG18835.2_CTG9134.1_CTG5408.1	159522146	159915416	76.391
Tu3	CTG2734.1	159916416	160171093	76.391
Tu3	CTG4301.1_CTG9784.1	160172093	160624127	76.391
Tu3	CTG7678.1	160625127	160850496	76.391
Tu3	CTG8401.1	160851496	161151119	76.391
Tu3	CTG2768.1	161152119	161363048	76.391
Tu3	CTG6219.1	161364048	161594971	76.391
Tu3	CTG20389.TUG.E0508.B06.scaffold2_CTG19618.1	161595971	161814406	76.391
Tu3	CTG393.TUG.H0110.M16.scaffold20	161815406	161826719	76.391
Tu3	CTG1903.1_CTG11261.1	161827719	162244527	76.391
Tu3	CTG1366.TUG.H0307.I12.scaffold2	162245527	162306669	76.391
Tu3	CTG4313.1	162307669	162409328	76.391
Tu3	CTG4090.1.TUG.H0356.J23.scaffold16	162410328	162432608	76.391
Tu3	CTG13873.TUG.H0109.J10.scaffold3	162433608	162480410	76.391
Tu3	CTG8977.TUG.M0937.K21.scaffold3	162481410	162530330	76.391
Tu3	CTG19704.TUG.H0066.E21.scaffold74	162531330	162545488	76.391
Tu3	CTG481.1.TUG.E0522.L21.scaffold2	162546488	162573221	76.391
Tu3	CTG7338.1	162574221	162746732	76.391
Tu3	CTG20038.1	162747732	162896171	76.391
Tu3	CTG20038.2	162897171	163160692	76.391
Tu3	CTG20558.1_CTG13121.1	163161692	163435382	76.391
Tu3	CTG4810.1_CTG7741.1_CTG13873.1	163436382	164000398	76.391
Tu3	CTG16709.TUG.H0125.A19.scaffold2	164001398	164012298	76.391
Tu3	CTG695.2	164013298	164087165	76.391
Tu3	CTG2378.TUG.M1081.F17.scaffold3	164088165	164131988	76.391
Tu3	CTG19150.1_CTG4344.1_CTG4090.1.TUG.H0356.J23.scaffold10	164132988	164465205	76.391
Tu3	CTG5819.1	164466205	164748313	76.391
Tu3	CTG2378.TUG.M1081.F17.scaffold25	164749313	164767241	76.391
Tu3	CTG7992.1_CTG12955.1	164768241	165086872	76.391
Tu3	CTG2368.1	165087872	165292618	76.391
Tu3	CTG2368.2	165293618	165410585	76.391
Tu3	CTG2368.4_CTG16890.2	165411585	165626038	76.391
Tu3	CTG8555.1	165627038	165899824	76.391
Tu3	CTG3483.1.TUG.H0190.A04.scaffold2	165900824	165950989	76.391
Tu3	CTG8599.TUG.H0197.O23.scaffold4	165951989	165968850	76.391
Tu3	CTG6826.1	165969850	166090987	76.391
Tu3	CTG4491.TUG.E0473.M13.scaffold11	166091987	166107038	76.391
Tu3	CTG362.TUG.E0578.I04.scaffold58	166108038	166118173	76.391
Tu3	CTG11720.2	166119173	166228369	76.391
Tu3	CTG1432.1	166229369	166392138	76.391
Tu3	CTG10353.TUG.E0644.D20.scaffold8	166393138	166408184	76.391
Tu3	CTG11010.1	166409184	166489636	76.391
Tu3	CTG20006.2.TUG.H0323.C16.scaffold2	166490636	166543965	76.391
Tu3	CTG18384.TUG.H0296.I24.scaffold2	166544965	166555598	76.391
Tu3	CTG19618.TUG.H0037.H06.scaffold2	166556598	166569729	76.391
Tu3	CTG10403.1	166570729	166774976	76.391
Tu3	CTG1176.1	166775976	167345387	76.391
Tu3	CTG5770.TUG.E0813.A09.scaffold10	167346387	167376465	76.391
Tu3	CTG10353.TUG.E0644.D20.scaffold3	167377465	167399289	76.391
Tu3	CTG6235.TUG.H0321.J23.scaffold3	167400289	167440103	76.391
Tu3	CTG4459.TUG.H0103.P24.scaffold9	167441103	167459260	76.391
Tu3	CTG20397.TUG.H0330.F18.scaffold1	167460260	167571693	76.602
Tu3	CTG19684.2	167572693	168038799	76.602
Tu3	CTG3425.1_CTG1431.2	168039799	169066254	76.602
Tu3	CTG5205.1	169067254	169408735	76.602
Tu3	CTG1908.1	169409735	169513040	76.602
Tu3	CTG1908.2	169514040	169683519	76.602
Tu3	CTG1621.1	169684519	169835942	76.602
Tu3	CTG444.3	169836942	170037916	76.602
Tu3	CTG1733.1	170038916	170222684	76.602
Tu3	CTG3515.TUG.M1079.G15.scaffold30	170223684	170238242	76.602
Tu3	CTG10967.TUG.E0739.N07.scaffold4	170239242	170262543	76.602
Tu3	CTG10967.TUG.E0739.N07.scaffold21	170263543	170277033	76.602
Tu3	CTG2368.3	170278033	170402682	76.602
Tu3	CTG9898.2	170403682	170491949	76.602
Tu3	CTG9685.1_CTG8029.TUG.H0193.P17.scaffold2	170492949	170691487	76.602
Tu3	CTG8029.1_CTG1999.1	170692487	171316420	76.602
Tu3	CTG7338.2	171317420	171434452	76.602
Tu3	CTG8735.1	171435452	171724946	76.602
Tu3	CTG4041.1	171725946	172060966	76.602
Tu3	CTG6277.1	172061966	172270348	76.602
Tu3	CTG4232.1	172271348	172495022	76.602
Tu3	CTG6041.1	172496022	173077210	76.602
Tu3	CTG4090.1.TUG.H0356.J23.scaffold7_CTG4344.TUG.H0358.B21.scaffold1_CTG4344.2	173078210	173255389	76.602
Tu3	CTG8597.TUG.E0739.K16.scaffold5	173256389	173279783	76.602
Tu3	CTG695.1	173280783	173664880	76.602
Tu3	CTG20022.1	173665880	173789581	76.602
Tu3	CTG13140.1	173790581	173993520	76.813
Tu3	CTG2396.1_CTG18424.1	173994520	174236504	76.813
Tu3	CTG12589.1_CTG1551.1_CTG6198.1_CTG6303.1	174237504	174751663	76.813
Tu3	CTG7287.2.TUG.E0531.L21.scaffold2	174752663	174829411	76.813
Tu3	CTG5196.1.TUG.M1082.O24.scaffold2_CTG5196.2	174830411	174976397	76.813
Tu3	CTG17174.2_CTG5521.1_CTG10052.1_CTG5196.2.TUG.H0136.D23.scaffold2	174977397	175621852	76.813
Tu3	CTG1014.TUG.E0699.G06.scaffold3_CTG13520.1	175622852	175743673	76.813
Tu3	CTG393.TUG.H0110.M16.scaffold8	175744673	175763797	76.813
Tu3	CTG8597.TUG.E0739.K16.scaffold14	175764797	175780638	76.813
Tu3	CTG8492.TUG.H0136.G17.scaffold24	175781638	175798099	76.813
Tu3	CTG10967.TUG.E0739.N07.scaffold28	175799099	175809579	76.813
Tu3	CTG8492.TUG.H0136.G17.scaffold10	175810579	175837219	76.813
Tu3	CTG11101.TUG.E0859.E15.scaffold17	175838219	175859951	76.813
Tu3	CTG2014.1	175860951	176160395	76.813
Tu3	CTG16701.TUG.H0139.P19.scaffold2_CTG16701.1_CTG16701.TUG.H0133.K24.scaffold1	176161395	176312384	76.813
Tu3	CTG3459.1	176313384	176685188	76.813
Tu3	CTG3459.3_CTG2735.1	176686188	177100555	76.813
Tu3	CTG2735.2	177101555	177798095	76.813
Tu3	CTG2293.1	177799095	178037261	76.813
Tu3	CTG1431.3	178038261	178147155	76.813
Tu3	CTG393.TUG.H0110.M16.scaffold9	178148155	178167118	76.813
Tu3	CTG17122.1	178168118	178306757	76.813
Tu3	CTG11101.TUG.E0859.E15.scaffold59	178307757	178318424	76.813
Tu3	CTG17694.TUG.H0225.B05.scaffold1_CTG567.2_CTG3546.1_CTG2376.1_CTG18764.TUG.H0336.K12.scaffold1	178319424	178839573	76.813
Tu3	CTG18764.1_CTG10423.1	178840573	179046725	76.813
Tu3	CTG4491.TUG.E0473.M13.scaffold19_CTG17284.TUG.H0108.P08.scaffold39	179047725	179061101	76.813
Tu3	CTG4491.TUG.E0473.M13.scaffold4	179062101	179087084	76.813
Tu3	CTG2876.TUG.E0838.L14.scaffold11	179088084	179103684	76.813
Tu3	CTG2876.TUG.E0838.L14.scaffold13	179104684	179119077	76.813
Tu3	CTG2372.1	179120077	179481986	76.813
Tu3	CTG9557.TUG.E0667.G09.scaffold25_CTG2372.2	179482986	179747180	76.813
Tu3	CTG567.1_CTG567.TUG.E0914.P20.scaffold1	179748180	180358999	76.813
Tu3	CTG6294.1_CTG20397.1	180359999	180503821	76.813
Tu3	CTG19619.TUG.E0826.P17.scaffold39	180504821	180516469	76.813
Tu3	CTG2378.TUG.M1081.F17.scaffold38	180517469	180530739	76.813
Tu3	CTG15856.1_CTG4952.2	180531739	180731789	76.813
Tu3	CTG15856.TUG.H0086.D22.scaffold3_CTG11715.1_CTG18177.2_CTG11888.1	180732789	181049840	76.813
Tu3	CTG10526.1_CTG18397.2_CTG14077.1_CTG19618.TUG.M1043.C15.scaffold1	181050840	181512892	76.813
Tu3	CTG169.2	181513892	181659123	76.813
Tu3	CTG12485.1	181660123	181776903	76.813
Tu3	CTG11317.1	181777903	181870368	76.813
Tu3	CTG3483.1	181871368	181976150	76.813
Tu3	CTG2903.1_CTG16480.1_CTG4769.1	181977150	182868398	76.813
Tu3	CTG9100.1	182869398	183088316	76.813
Tu3	CTG1191.TUG.H0283.G17.scaffold9	183089316	183221706	76.813
Tu3	CTG16115.1	183222706	183418936	76.813
Tu3	CTG15772.1.TUG.H0219.P22.scaffold2	183419936	183464614	76.813
Tu3	CTG14102.TUG.M1083.B13.scaffold9	183465614	183483003	76.813
Tu3	CTG13161.1	183484003	183549683	76.813
Tu3	CTG2378.TUG.M1081.F17.scaffold28	183550683	183567914	76.813
Tu3	CTG733.TUG.H0241.A21.scaffold3	183568914	183603487	76.813
Tu3	CTG11101.TUG.E0859.E15.scaffold14	183604487	183626821	76.813
Tu3	CTG8735.TUG.E0921.I12.scaffold2	183627821	183641906	76.813
Tu3	CTG1734.TUG.H0245.I09.scaffold2	183642906	183664821	76.813
Tu3	CTG236.3.TUG.E0883.G15.scaffold2	183665821	183739863	76.813
Tu3	CTG19619.TUG.E0826.P17.scaffold37	183740863	183752744	76.813
Tu3	CTG567.TUG.E0550.O19.scaffold3	183753744	183764119	76.813
Tu3	CTG16306.TUG.E0668.J11.scaffold36	183765119	183780457	76.813
Tu3	CTG8735.TUG.H0369.L24.scaffold2	183781457	183855298	76.813
Tu3	CTG2664.TUG.H0078.I01.scaffold2	183856298	183879120	76.813
Tu3	CTG19619.TUG.E0826.P17.scaffold16	183880120	183898605	76.813
Tu3	CTG19619.TUG.E0826.P17.scaffold1	183899605	183943185	76.813
Tu3	CTG2378.TUG.M1081.F17.scaffold46	183944185	183955351	76.813
Tu3	CTG2378.TUG.M1081.F17.scaffold11	183956351	183981058	76.813
Tu3	CTG14983.TUG.H0314.L24.scaffold2	183982058	183998059	76.813
Tu3	CTG3060.TUG.M1003.P12.scaffold5	183999059	184013789	76.813
Tu3	CTG17276.TUG.H0457.L17.scaffold2	184014789	184028536	76.813
Tu3	CTG18201.TUG.E0733.G17.scaffold3	184029536	184060144	76.813
Tu3	CTG11034.TUG.E0735.A22.scaffold6	184061144	184088892	76.813
Tu3	CTG3298.TUG.M1093.G21.scaffold2	184089892	184101122	76.813
Tu3	CTG1890.TUG.H0432.J12.scaffold2	184102122	184129944	76.813
Tu3	CTG5612.1_CTG374.TUG.H0386.F04.scaffold2	184130944	184345044	76.813
Tu3	CTG16413.1	184346044	184482503	76.813
Tu3	CTG15611.1_CTG10168.1	184483503	184684712	76.813
Tu3	CTG3470.1_CTG8567.1_CTG550.1_CTG1613.1.TUG.E0886.E18.scaffold2_CTG16729.1_CTG14873.1	184685712	186053545	77.868
Tu3	CTG8597.TUG.E0739.K16.scaffold4	186054545	186089502	77.868
Tu3	CTG8597.TUG.E0739.K16.scaffold6	186090502	186113155	77.868
Tu3	CTG2546.2	186114155	186547752	78.29
Tu3	CTG101.TUG.M0937.M05.scaffold1	186548752	186707831	78.29
Tu3	CTG1122.1_CTG6189.1	186708831	187514039	78.29
Tu3	CTG346.1	187515039	187870430	78.29
Tu3	CTG17112.1	187871430	188009066	78.29
Tu3	CTG2364.TUG.E0684.O08.scaffold2	188010066	188055834	78.29
Tu3	CTG1613.3	188056834	188622452	78.29
Tu3	CTG14494.1	188623452	188783639	78.29
Tu3	CTG14052.1	188784639	188929615	78.29
Tu3	CTG273.1	188930615	189431514	78.29
Tu3	CTG922.3_CTG20079.1_CTG20080.1	189432514	190073400	78.29
Tu3	CTG922.1	190074400	190354179	78.29
Tu3	CTG1164.1	190355179	190650748	78.29
Tu3	CTG13440.1	190651748	190895826	78.29
Tu3	CTG374.2	190896826	191018823	78.29
Tu3	CTG20166.1	191019823	191106809	78.29
Tu3	CTG18384.1	191107809	191268837	78.29
Tu3	CTG1432.TUG.H0075.H22.scaffold27	191269837	191280620	78.29
Tu3	CTG2789.2	191281620	191389506	78.29
Tu3	CTG17954.1_CTG4442.1	191390506	191716237	78.29
Tu3	CTG335.1	191717237	191922592	78.29
Tu3	CTG15517.2	191923592	192108426	78.29
Tu3	CTG19618.2	192109426	192122980	78.29
Tu3	CTG3654.1_CTG5825.1	192123980	192905542	78.29
Tu3	CTG5825.3_CTG8660.1	192906542	193285467	78.29
Tu3	CTG1432.TUG.H0075.H22.scaffold12	193286467	193307608	78.29
Tu3	CTG4491.TUG.E0473.M13.scaffold15	193308608	193319920	78.29
Tu3	CTG3158.1_CTG5418.1	193320920	193686401	78.29
Tu3	CTG3257.1	193687401	194032224	78.29
Tu3	CTG4491.TUG.E0473.M13.scaffold13	194033224	194045956	78.29
Tu3	CTG14953.2_CTG6286.1	194046956	194458596	78.29
Tu3	CTG2390.1_CTG11182.1_CTG10798.1	194459596	195086569	78.29
Tu3	CTG11498.1_CTG8599.1_CTG18326.2_CTG17468.TUG.E0892.O23.scaffold2	195087569	195463813	78.29
Tu3	CTG8599.2	195464813	195615208	78.29
Tu3	CTG1691.TUG.H0017.A14.scaffold2	195616208	195634484	78.29
Tu3	CTG17468.1	195635484	195744613	78.29
Tu3	CTG17189.2	195745613	195899845	78.29
Tu3	CTG14990.1	195900845	196004844	78.29
Tu3	CTG6235.TUG.H0321.J23.scaffold29	196005844	196017401	78.29
Tu3	CTG6235.TUG.H0321.J23.scaffold9	196018401	196039909	78.29
Tu3	CTG8937.TUG.M1071.G17.scaffold2	196040909	196098267	78.29
Tu3	CTG20006.2_CTG20006.3	196099267	196278468	78.29
Tu3	CTG823.2	196279468	196625720	78.29
Tu3	CTG823.3	196626720	197347577	78.29
Tu3	CTG5381.1	197348577	197591450	78.29
Tu3	CTG2524.2	197592450	197829971	78.29
Tu3	CTG15208.1	197830971	197999613	78.29
Tu3	CTG4279.1_CTG16493.1_CTG13867.1	198000613	198539267	78.29
Tu3	CTG17446.2_CTG9270.2	198540267	198791904	78.29
Tu3	CTG19817.2_CTG4035.1	198792904	199181873	78.29
Tu3	CTG17284.TUG.H0108.P08.scaffold12_CTG1432.TUG.H0075.H22.scaffold5	199182873	199225405	78.29
Tu3	CTG19898.1	199226405	199462668	78.29
Tu3	CTG2341.2	199463668	199743155	78.29
Tu3	CTG9798.1	199744155	199830523	78.29
Tu3	CTG8660.TUG.E0834.P18.scaffold1_CTG7841.1_CTG9504.1_CTG5019.1_CTG15446.1	199831523	200523630	78.29
Tu3	CTG14031.1_CTG5829.1_CTG14636.2_CTG13888.1_CTG5829.TUG.H0049.O18.scaffold1_CTG1283.2	200524630	201347111	78.29
Tu3	CTG1283.1	201348111	201638655	78.29
Tu3	CTG18254.1.TUG.E0550.K23.scaffold2	201639655	201650757	78.29
Tu3	CTG8223.TUG.E0905.O12.scaffold2	201651757	201682109	78.29
Tu3	CTG1730.1	201683109	202027001	78.29
Tu3	CTG1730.2	202028001	202232593	78.29
Tu3	CTG19555.1	202233593	202475014	78.29
Tu3	CTG12226.TUG.H0433.F24.scaffold1_CTG14437.TUG.H0118.I15.scaffold1	202476014	202581466	78.29
Tu3	CTG20006.1	202582466	202722849	78.29
Tu3	CTG1109.1_CTG20019.1_CTG616.1	202723849	203837341	78.29
Tu3	CTG15639.1_CTG8180.1_CTG6308.1	203838341	204407198	78.29
Tu3	CTG18794.2_CTG1387.1	204408198	204795186	78.29
Tu3	CTG1432.TUG.H0075.H22.scaffold28	204796186	204806407	78.29
Tu3	CTG4491.TUG.E0473.M13.scaffold20	204807407	204817558	78.29
Tu3	CTG6307.1	204818558	205095443	78.29
Tu3	CTG13212.1	205096443	205222902	78.29
Tu3	CTG823.1_CTG6826.2	205223902	205529834	78.29
Tu3	CTG4491.TUG.E0473.M13.scaffold16	205530834	205542071	78.29
Tu3	CTG578.1	205543071	205775169	78.29
Tu3	CTG18675.1	205776169	205848151	78.29
Tu3	CTG4035.TUG.E0516.I23.scaffold2	205849151	205874767	78.29
Tu3	CTG14663.TUG.E0788.A04.scaffold2	205875767	205896443	78.29
Tu3	CTG14006.TUG.H0370.A06.scaffold5	205897443	205934744	78.29
Tu3	CTG823.TUG.H0035.A07.scaffold2	205935744	205957506	78.29
Tu3	CTG8478.1_CTG10168.2	205958506	206204247	78.29
Tu3	CTG17583.TUG.E0527.E07.scaffold2	206205247	206216429	78.29
Tu3	CTG2364.TUG.E0684.O08.scaffold4	206217429	206230615	78.29
Tu3	CTG1198.1	206231615	206391177	78.29
Tu3	CTG13539.1_CTG19899.1	206392177	206694237	78.29
Tu3	CTG2364.1	206695237	206832634	78.29
Tu3	CTG3061.1	206833634	207058979	78.29
Tu3	CTG4090.1.TUG.H0356.J23.scaffold3	207059979	207193150	78.29
Tu3	CTG20005.1	207194150	207466953	78.29
Tu3	CTG1432.TUG.H0075.H22.scaffold24	207467953	207480631	78.29
Tu3	CTG2341.1	207481631	207613667	78.29
Tu3	CTG6357.TUG.H0151.C09.scaffold2	207614667	207628238	78.29
Tu3	CTG10353.TUG.E0644.D20.scaffold13	207629238	207641121	78.29
Tu3	CTG6826.1.TUG.H0208.C09.scaffold2	207642121	207682906	78.29
Tu3	CTG6909.TUG.H0222.O05.scaffold2	207683906	207718235	78.29
Tu3	CTG16306.TUG.E0668.J11.scaffold47	207719235	207732102	78.29
Tu3	CTG2293.TUG.E0928.J11.scaffold2	207733102	207754436	78.29
Tu3	CTG2920.TUG.H0138.A18.scaffold3	207755436	207769867	78.29
Tu3	CTG1691.1	207770867	207965161	78.29
Tu3	CTG1691.2	207966161	208168916	78.29
Tu3	CTG3907.1	208169916	208698182	78.29
Tu3	CTG374.3_CTG374.4	208699182	208925067	78.29
Tu3	CTG5632.2_CTG2212.1_CTG5632.2.TUG.H0236.F10.scaffold2	208926067	209495522	78.29
Tu3	CTG13888.TUG.E0643.C12.scaffold1	209496522	209632859	78.29
Tu3	CTG13111.1.TUG.H0166.F12.scaffold3	209633859	209662601	78.29
Tu3	CTG18572.2.TUG.E0643.D17.scaffold2	209663601	209674739	78.29
Tu3	CTG11101.TUG.E0859.E15.scaffold33	209675739	209691817	78.29
Tu3	CTG11101.TUG.E0859.E15.scaffold36	209692817	209708580	78.29
Tu3	CTG3713.1_CTG5354.1	209709580	210114503	78.29
Tu3	CTG1432.TUG.H0075.H22.scaffold9	210115503	210139272	78.29
Tu3	CTG4114.1_CTG3050.1	210140272	210923619	78.29
Tu3	CTG17014.1	210924619	210948863	78.29
Tu3	CTG2034.1	210949863	211268868	78.29
Tu3	CTG2104.1	211269868	211729660	78.29
Tu3	CTG8492.TUG.H0136.G17.scaffold26	211730660	211746850	78.29
Tu3	CTG3515.TUG.M1079.G15.scaffold7	211747850	211774905	78.29
Tu3	CTG8734.1	211775905	211827499	78.29
Tu3	CTG5908.1	211828499	212074107	78.923
Tu3	CTG5562.1	212075107	212268418	78.923
Tu3	CTG1432.TUG.H0075.H22.scaffold1	212269418	212329060	78.923
Tu3	CTG4750.1	212330060	212568306	78.923
Tu3	CTG12524.2.TUG.H0322.D22.scaffold2	212569306	212671570	78.923
Tu3	CTG2232.TUG.E0770.H02.scaffold34	212672570	212721487	78.923
Tu3	CTG14377.1	212722487	212822701	78.923
Tu3	CTG1936.1	212823701	212964738	78.923
Tu3	CTG5350.1	212965738	213122503	78.923
Tu3	CTG19684.1.TUG.E0513.L08.scaffold2	213123503	213183808	78.923
Tu3	CTG2378.TUG.M1081.F17.scaffold27	213184808	213202086	78.923
Tu3	CTG2378.TUG.M1081.F17.scaffold37	213203086	213216839	78.923
Tu3	CTG19619.TUG.E0826.P17.scaffold12	213217839	213239764	78.923
Tu3	CTG13517.TUG.H0051.D24.scaffold1	213240764	213348416	78.923
Tu3	CTG17143.1	213349416	213423730	78.923
Tu3	CTG19704.TUG.H0066.E21.scaffold89	213424730	213437007	78.923
Tu3	CTG1604.2_CTG1263.1	213438007	214254852	78.923
Tu3	CTG1604.1	214255852	214416117	78.923
Tu3	CTG16306.TUG.E0668.J11.scaffold53	214417117	214429090	78.923
Tu3	CTG171.1	214430090	215104982	78.923
Tu3	CTG1842.2_CTG20158.1	215105982	215692148	78.923
Tu3	CTG9651.1	215693148	215824223	78.923
Tu3	CTG1936.2	215825223	215944576	78.923
Tu3	CTG1304.3	215945576	216507626	78.923
Tu3	CTG1304.2	216508626	216765110	78.923
Tu3	CTG1304.1	216766110	216964486	78.923
Tu3	CTG3030.1	216965486	217386087	78.923
Tu3	CTG83.2	217387087	217560825	78.923
Tu3	CTG83.1	217561825	217770357	78.923
Tu3	CTG11845.1	217771357	217920848	78.923
Tu3	CTG5329.1_CTG14167.1	217921848	218360761	79.134
Tu3	CTG15403.1	218361761	218470727	79.134
Tu3	CTG11684.TUG.E0897.F17.scaffold2_CTG12027.1_CTG18465.1	218471727	218725565	79.134
Tu3	CTG11684.1	218726565	218859738	79.134
Tu3	CTG3380.1	218860738	219099732	79.134
Tu3	CTG3030.TUG.E0711.I12.scaffold2	219100732	219116045	79.134
Tu3	CTG2616.2	219117045	219152109	79.134
Tu3	CTG19268.4_CTG4291.2_CTG20195.TUG.E0884.O01.scaffold3	219153109	219401696	79.134
Tu3	CTG20195.TUG.E0884.O01.scaffold1_CTG4291.3_CTG16874.2	219402696	219667786	79.134
Tu3	CTG6630.2	219668786	219891081	79.134
Tu3	CTG20007.TUG.H0193.O01.scaffold3	219892081	219934539	79.134
Tu3	CTG17740.TUG.H0465.F21.scaffold18	219935539	219947892	79.134
Tu3	CTG17740.TUG.H0465.F21.scaffold12	219948892	219967745	79.134
Tu3	CTG2251.1	219968745	220302292	79.134
Tu3	CTG14358.TUG.H0229.N15.scaffold1_CTG13678.2	220303292	220545571	79.134
Tu3	CTG2427.1_CTG16713.1_CTG816.1	220546571	221679585	79.134
Tu3	CTG1114.1_CTG1989.1	221680585	222041008	79.134
Tu3	CTG19350.1	222042008	222234632	79.134
Tu3	CTG2362.1	222235632	222902189	79.134
Tu3	CTG1013.2	222903189	223089978	79.134
Tu3	CTG16415.TUG.M1163.A14.scaffold1	223090978	223166341	79.134
Tu3	CTG8858.1_CTG3830.1	223167341	223507137	79.134
Tu3	CTG10401.1_CTG8364.1	223508137	223825008	79.134
Tu3	CTG13993.1	223826008	223893066	79.134
Tu3	CTG10125.TUG.H0115.I10.scaffold1	223894066	223965919	79.134
Tu3	CTG6259.1_CTG13205.2_CTG6840.1	223966919	224206759	79.134
Tu3	CTG11446.1	224207759	224418192	79.134
Tu3	CTG10405.1.TUG.H0229.J13.scaffold2	224419192	224463316	79.134
Tu3	CTG3380.2_CTG9635.1	224464316	224783601	79.134
Tu3	CTG418.2_CTG11056.1_CTG374.6	224784601	225592668	79.134
Tu3	CTG18140.2	225593668	225756500	79.134
Tu3	CTG2939.1_CTG2719.1_CTG6071.1_CTG2719.2	225757500	227299806	79.134
Tu3	CTG10293.TUG.H0289.L14.scaffold1	227300806	227536106	79.134
Tu3	CTG559.1	227537106	227937642	79.134
Tu3	CTG815.2.TUG.H0223.D04.scaffold2	227938642	227970245	79.134
Tu3	CTG9918.TUG.M0959.K18.scaffold3_CTG14063.TUG.H0244.C10.scaffold2_CTG3025.2_CTG9918.1	227971245	228134051	79.134
Tu3	CTG16615.1.TUG.E0766.P20.scaffold3	228135051	228205507	79.134
Tu3	CTG1052.1_CTG17131.2	228206507	228580509	79.134
Tu3	CTG4491.TUG.H0282.B02.scaffold2	228581509	228696171	79.134
Tu3	CTG1432.TUG.H0075.H22.scaffold15	228697171	228716434	79.134
Tu3	CTG8328.1	228717434	228900042	79.134
Tu3	CTG4942.2	228901042	229219452	79.134
Tu3	CTG4942.1_CTG12110.2	229220452	229480553	79.134
Tu3	CTG16176.TUG.H0017.J23.scaffold2_CTG8844.2	229481553	229681150	79.134
Tu3	CTG1358.1	229682150	230170180	79.134
Tu3	CTG6743.TUG.H0094.G11.scaffold1_CTG14063.1_CTG9918.TUG.M1059.F02.scaffold1_CTG9918.TUG.M0959.K18.scaffold1_CTG19700.1_CTG2043.1	230171180	231290018	79.134
Tu3	CTG3025.1	231291018	231525619	79.134
Tu3	CTG7558.1	231526619	231756304	79.134
Tu3	CTG374.1	231757304	231827395	79.134
Tu3	CTG3515.TUG.M1079.G15.scaffold18	231828395	231846108	79.134
Tu3	CTG8190.TUG.E0568.O21.scaffold1	231847108	231944099	79.134
Tu3	CTG418.1	231945099	232009486	79.134
Tu3	CTG7238.1	232010486	232213396	79.134
Tu3	CTG5865.1	232214396	232420123	79.134
Tu3	CTG11899.1	232421123	232557958	79.134
Tu3	CTG17130.2	232558958	232677306	79.134
Tu3	CTG20082.TUG.H0135.P01.scaffold5	232678306	232711421	79.134
Tu3	CTG20082.TUG.H0135.P01.scaffold10	232712421	232732946	79.134
Tu3	CTG20082.TUG.H0135.P01.scaffold8	232733946	232758245	79.134
Tu3	CTG1055.TUG.M0991.K19.scaffold2	232759245	232773182	79.134
Tu3	CTG19630.1	232774182	232875229	79.134
Tu3	CTG171.TUG.H0128.G08.scaffold2	232876229	232895882	79.134
Tu3	CTG2013.TUG.M1026.K03.scaffold2	232896882	232945358	79.134
Tu3	CTG5350.2	232946358	233134882	79.134
Tu3	CTG603.1	233135882	233304907	79.134
Tu3	CTG10076.1	233305907	233528548	79.134
Tu3	CTG1989.2_CTG1989.3	233529548	233861614	79.134
Tu3	CTG8360.2	233862614	234031157	79.134
Tu3	CTG8360.1	234032157	234140569	79.134
Tu3	CTG16874.1.TUG.H0025.K02.scaffold2_CTG17507.1	234141569	234210208	79.134
Tu3	CTG1013.1	234211208	234937003	79.134
Tu3	CTG4491.TUG.E0473.M13.scaffold5	234938003	234957140	79.134
Tu3	CTG2677.TUG.E0591.A14.scaffold3	234958140	234988794	79.134
Tu3	CTG16233.1_CTG768.1	234989794	235460115	79.134
Tu3	CTG8492.TUG.H0136.G17.scaffold23	235461115	235478143	79.134
Tu3	CTG3515.TUG.M1079.G15.scaffold15	235479143	235497922	79.134
Tu3	CTG17601.1	235498922	235598136	79.134
Tu3	CTG3297.1	235599136	235892179	79.134
Tu3	CTG6726.1	235893179	236164228	79.134
Tu3	CTG18596.1_CTG5072.1	236165228	236482694	79.134
Tu3	CTG11540.1_CTG4113.1_CTG2109.1	236483694	237037372	79.134
Tu3	CTG16713.1.TUG.E0486.N07.scaffold2	237038372	237052494	79.134
Tu3	CTG39.1	237053494	237267586	79.134
Tu3	CTG8478.TUG.E0595.I10.scaffold2	237268586	237304364	79.134
Tu3	CTG7189.1	237305364	237426975	79.134
Tu3	CTG3264.TUG.H0188.L01.scaffold2	237427975	237441564	79.134
Tu3	CTG17627.1.TUG.E0738.I04.scaffold2	237442564	237462173	79.134
Tu3	CTG20082.TUG.H0135.P01.scaffold7	237463173	237488010	79.134
Tu3	CTG20082.TUG.H0135.P01.scaffold18	237489010	237503228	79.134
Tu3	CTG1235.TUG.H0002.O06.scaffold2	237504228	237548388	79.134
Tu3	CTG1189.TUG.H0421.C01.scaffold2	237549388	237566406	79.134
Tu3	CTG5152.2.TUG.M0994.K17.scaffold3	237567406	237610840	79.134
Tu3	CTG15733.1	237611840	237707825	79.134
Tu3	CTG5451.TUG.E0562.L15.scaffold5	237708825	237729791	79.134
Tu3	CTG19704.TUG.H0066.E21.scaffold43	237730791	237750997	79.134
Tu3	CTG13447.1	237751997	237854581	79.134
Tu3	CTG20303.1.TUG.E0563.K06.scaffold2	237855581	237885192	79.134
Tu3	CTG20082.TUG.H0135.P01.scaffold4	237886192	237919415	79.134
Tu3	CTG20397.TUG.E0544.J01.scaffold1	237920415	237982714	79.134
Tu3	CTG1973.2	237983714	238063042	79.134
Tu3	CTG4529.TUG.M1166.O24.scaffold18	238064042	238089381	79.134
Tu3	CTG4439.2.TUG.M1102.C14.scaffold2	238090381	238104900	79.134
Tu3	CTG175.2.TUG.H0291.P21.scaffold2	238105900	238120607	79.134
Tu3	CTG947.TUG.M1040.E01.scaffold2	238121607	238140848	79.134
Tu3	CTG17410.1_CTG19297.TUG.E0662.A24.scaffold1	238141848	238398440	79.134
Tu3	CTG11853.TUG.E0490.A06.scaffold5	238399440	238428163	79.134
Tu3	CTG11853.TUG.E0490.A06.scaffold29	238429163	238440963	79.134
Tu3	CTG2964.2	238441963	238555824	79.134
Tu3	CTG11853.TUG.E0490.A06.scaffold6	238556824	238583925	79.134
Tu3	CTG11853.TUG.E0490.A06.scaffold34	238584925	238595008	79.134
Tu3	CTG11853.TUG.E0490.A06.scaffold30	238596008	238607147	79.134
Tu3	CTG11853.TUG.E0490.A06.scaffold17	238608147	238623060	79.134
Tu3	CTG11853.TUG.E0490.A06.scaffold22	238624060	238637992	79.134
Tu3	CTG11853.TUG.E0490.A06.scaffold9	238638992	238659673	79.134
Tu3	CTG3459.2.TUG.H0019.O19.scaffold2	238660673	238681969	79.134
Tu3	CTG8599.TUG.H0197.O23.scaffold3	238682969	238709787	79.134
Tu3	CTG13389.TUG.E0470.A22.scaffold12	238710787	238735248	79.134
Tu3	CTG2683.TUG.E0904.E12.scaffold2	238736248	238777610	79.134
Tu3	CTG6067.1.TUG.H0265.P01.scaffold2	238778610	238811637	79.134
Tu3	CTG362.TUG.E0578.I04.scaffold35	238812637	238828083	79.134
Tu3	CTG362.TUG.E0578.I04.scaffold36	238829083	238843658	79.134
Tu3	CTG15267.1	238844658	238934273	79.134
Tu3	CTG178.TUG.E0892.K10.scaffold2	238935273	238955652	79.134
Tu3	CTG19967.1	238956652	238998755	79.134
Tu3	CTG10211.TUG.H0066.F19.scaffold3	238999755	239032235	79.134
Tu3	CTG4209.1	239033235	239050831	79.134
Tu3	CTG19297.2	239051831	239163456	79.134
Tu3	CTG3862.TUG.E0827.J09.scaffold2	239164456	239184660	79.134
Tu3	CTG11853.TUG.E0490.A06.scaffold4	239185660	239217100	79.134
Tu3	CTG362.TUG.E0578.I04.scaffold24	239218100	239236315	79.134
Tu3	CTG11198.TUG.H0092.E22.scaffold2	239237315	239295290	79.134
Tu3	CTG5883.2	239296290	239447296	79.134
Tu3	CTG4719.TUG.M1024.F06.scaffold3	239448296	239474881	79.134
Tu3	CTG20082.TUG.H0135.P01.scaffold25	239475881	239487151	79.134
Tu3	CTG16029.TUG.E0695.E09.scaffold2	239488151	239550629	79.134
Tu3	CTG12147.1	239551629	239644756	79.134
Tu3	CTG2950.TUG.E0841.O12.scaffold3	239645756	239663971	79.134
Tu3	CTG17587.2	239664971	239708018	79.134
Tu3	CTG17587.1	239709018	239758974	79.134
Tu3	CTG17587.1.TUG.M1053.O13.scaffold2	239759974	239772267	79.134
Tu3	CTG1432.TUG.H0075.H22.scaffold13	239773267	239793612	79.134
Tu3	CTG2717.TUG.E0684.E06.scaffold2	239794612	239820873	79.134
Tu3	CTG13021.TUG.E0861.O20.scaffold8	239821873	239846977	79.134
Tu3	CTG17309.TUG.H0359.H16.scaffold2	239847977	239867736	79.134
Tu3	CTG11704.TUG.M1174.B12.scaffold3	239868736	239886149	79.134
Tu3	CTG4491.TUG.E0473.M13.scaffold3	239887149	239912328	79.134
Tu3	CTG11056.TUG.H0234.A24.scaffold2_CTG374.TUG.E0655.P10.scaffold3	239913328	239976094	79.134
Tu3	CTG7183.1.TUG.H0038.I01.scaffold2	239977094	239987905	79.134
Tu3	CTG2119.TUG.E0819.L14.scaffold1	239988905	240042252	79.134
Tu3	CTG393.TUG.H0110.M16.scaffold6	240043252	240064091	79.134
Tu3	CTG19619.TUG.E0826.P17.scaffold5	240065091	240098632	79.134
Tu3	CTG12172.1.TUG.E0506.C19.scaffold4	240099632	240113454	79.134
Tu3	CTG374.TUG.E0655.P10.scaffold2	240114454	240127002	79.134
Tu3	CTG19640.TUG.H0385.A24.scaffold27	240128002	240139987	79.134
Tu3	CTG19640.TUG.H0385.A24.scaffold32	240140987	240152378	79.134
Tu3	CTG3279.2	240153378	240250960	79.134
Tu3	CTG2377.TUG.H0116.E02.scaffold4_CTG12191.TUG.E0736.B13.scaffold2	240251960	240304216	79.134
Tu3	CTG9084.TUG.H0004.F18.scaffold2	240305216	240323788	79.134
Tu3	CTG1283.TUG.E0598.F09.scaffold2	240324788	240337323	79.134
Tu3	CTG2735.TUG.H0361.L22.scaffold2	240338323	240412909	79.134
Tu3	CTG11317.1.TUG.E0531.N11.scaffold2	240413909	240450252	79.134
Tu3	CTG3606.TUG.H0251.B15.scaffold17	240451252	240475280	79.134
Tu3	CTG13257.1.TUG.E0523.P24.scaffold4	240476280	240505225	79.134
Tu3	CTG2305.TUG.M1156.P20.scaffold2	240506225	240524105	79.134
Tu3	CTG19611.1	240525105	240582739	79.134
Tu3	CTG1014.1	240583739	240768214	79.134
Tu3	CTG1014.TUG.E0699.G06.scaffold1	240769214	240894860	79.134
Tu3	CTG19331.2.TUG.M1014.C15.scaffold2	240895860	240928782	79.134
Tu3	CTG4293.TUG.H0243.G02.scaffold1	240929782	240978317	79.134
Tu3	CTG1360.TUG.H0282.D22.scaffold15	240979317	241001759	79.134
Tu3	CTG1360.TUG.H0282.D22.scaffold18	241002759	241024415	79.134
Tu3	CTG16306.TUG.E0668.J11.scaffold9	241025415	241053840	79.134
Tu3	CTG17225.1	241054840	241207339	79.767
Tu3	CTG3655.2_CTG19600.TUG.M1032.H08.scaffold1	241208339	241360375	79.767
Tu3	CTG147.TUG.E0647.O12.scaffold2	241361375	241377017	79.767
Tu3	CTG12790.2	241378017	241546283	79.767
Tu3	CTG10522.TUG.E0595.H05.scaffold2	241547283	241584225	79.767
Tu3	CTG19868.2.TUG.H0239.G20.scaffold2	241585225	241598772	79.767
Tu3	CTG10404.TUG.H0146.F16.scaffold2	241599772	241615618	79.767
Tu3	CTG1594.TUG.H0467.F08.scaffold3	241616618	241734485	79.767
Tu3	CTG9557.TUG.E0667.G09.scaffold13	241735485	241759644	79.767
Tu3	CTG9373.1_CTG17009.2_CTG13517.1	241760644	241976811	79.767
Tu3	CTG6852.TUG.H0451.D04.scaffold3	241977811	241993219	79.767
Tu3	CTG2870.1	241994219	242029211	79.767
Tu3	CTG1633.2	242030211	242097204	79.767
Tu3	CTG19704.TUG.H0066.E21.scaffold80	242098204	242112002	79.767
Tu3	CTG19704.TUG.H0066.E21.scaffold21	242113002	242141268	79.767
Tu3	CTG13072.2.TUG.E0618.F04.scaffold2	242142268	242157034	79.767
Tu3	CTG13465.TUG.E0921.B09.scaffold2	242158034	242179013	79.767
Tu3	CTG5455.TUG.E0497.C22.scaffold5_CTG5455.TUG.E0657.H10.scaffold3	242180013	242215441	79.767
Tu3	CTG5455.TUG.E0497.C22.scaffold7	242216441	242227334	79.767
Tu3	CTG5455.TUG.E0657.H10.scaffold4	242228334	242249622	79.767
Tu3	CTG1360.TUG.H0282.D22.scaffold19	242250622	242271396	79.767
Tu3	CTG16306.TUG.E0668.J11.scaffold39	242272396	242287393	79.767
Tu3	CTG12579.TUG.H0201.K04.scaffold2_CTG12579.TUG.E0642.M14.scaffold3	242288393	242305414	79.767
Tu3	CTG362.TUG.E0578.I04.scaffold41	242306414	242319550	79.767
Tu3	CTG6229.TUG.E0740.P12.scaffold1	242320550	242395222	79.767
Tu3	CTG18839.TUG.H0318.D21.scaffold2	242396222	242439883	79.767
Tu3	CTG362.TUG.E0578.I04.scaffold14	242440883	242464382	79.767
Tu3	CTG362.TUG.E0578.I04.scaffold55	242465382	242476914	79.767
Tu3	CTG19459.1	242477914	242590281	79.767
Tu3	CTG19899.TUG.E0718.M16.scaffold1	242591281	242696768	79.767
Tu3	CTG20022.TUG.H0130.L07.scaffold1	242697768	242834671	79.767
Tu3	CTG19584.TUG.H0290.H17.scaffold2	242835671	242888348	79.767
Tu3	CTG1100.TUG.M1087.P03.scaffold1	242889348	243044231	79.767
Tu3	CTG11498.TUG.H0061.P15.scaffold2	243045231	243078714	79.767
Tu3	CTG10353.TUG.E0680.N15.scaffold1_CTG10353.TUG.E0644.D20.scaffold1	243079714	243208961	79.767
Tu3	CTG2500.TUG.E0694.N24.scaffold1_CTG2500.1	243209961	243355980	79.767
Tu3	CTG6824.1	243356980	243519000	79.767
Tu3	CTG481.1.TUG.E0522.L21.scaffold6	243520000	243537470	79.767
Tu3	CTG8579.2	243538470	243571086	79.767
Tu3	CTG19443.1_CTG19443.2	243572086	244372797	79.767
Tu3	CTG3393.1_CTG2084.1	244373797	244592949	79.767
Tu3	CTG815.3	244593949	244890564	79.767
Tu3	CTG1830.1	244891564	245428454	79.767
Tu3	CTG18179.1	245429454	245553306	79.767
Tu3	CTG2130.1	245554306	245662834	79.767
Tu3	CTG759.TUG.H0348.C03.scaffold9	245663834	245681497	79.767
Tu3	CTG19704.TUG.H0066.E21.scaffold10	245682497	245718270	79.767
Tu3	CTG19704.TUG.H0066.E21.scaffold71	245719270	245734070	79.767
Tu3	CTG19602.1_CTG7409.2	245735070	246372699	79.767
Tu3	CTG5152.1	246373699	246500704	79.767
Tu3	CTG14112.2	246501704	246563741	79.767
Tu3	CTG19967.1.TUG.H0066.G18.scaffold13	246564741	246576783	79.767
Tu3	CTG19049.1	246577783	246701610	79.767
Tu3	CTG2552.2_CTG14805.1_CTG519.TUG.E0717.O01.scaffold2	246702610	246876101	79.767
Tu3	CTG5899.2	246877101	246897802	79.767
Tu3	CTG1812.2_CTG15795.1_CTG17488.2_CTG5012.1_CTG13550.1	246898802	247312406	79.767
Tu3	CTG6852.TUG.H0451.D04.scaffold2	247313406	247330449	79.767
Tu3	CTG149.TUG.E0521.P24.scaffold7	247331449	247352971	79.767
Tu3	CTG19577.TUG.E0627.L05.scaffold2	247353971	247417017	79.767
Tu3	CTG17466.TUG.H0077.G05.scaffold1	247418017	247570834	79.767
Tu3	CTG4540.1	247571834	247828000	79.767
Tu3	CTG20315.1_CTG20109.1_CTG11380.1_CTG1493.1	247829000	248898516	79.767
Tu3	CTG947.1	248899516	249601666	79.767
Tu3	CTG6649.2_CTG7559.1_CTG11912.1_CTG11781.1_CTG111.1	249602666	250677616	79.767
Tu3	CTG611.3	250678616	250913643	79.767
Tu3	CTG16082.1.TUG.H0043.P11.scaffold4	250914643	250934849	79.767
Tu3	CTG9954.TUG.H0023.H21.scaffold1	250935849	250974466	79.767
Tu3	CTG4638.2_CTG1201.1	250975466	251553013	79.767
Tu3	CTG1201.2_CTG1201.3	251554013	251828728	79.767
Tu3	CTG19915.1_CTG70.1	251829728	252912366	79.767
Tu3	CTG5941.1	252913366	253145667	79.767
Tu3	CTG247.1	253146667	253585941	79.767
Tu3	CTG864.2_CTG17130.1_CTG3808.1	253586941	254251017	79.767
Tu3	CTG1360.TUG.H0282.D22.scaffold30	254252017	254267985	79.767
Tu3	CTG1360.TUG.H0282.D22.scaffold40	254268985	254283452	79.767
Tu3	CTG182.TUG.H0156.G24.scaffold1	254284452	254410332	79.767
Tu3	CTG862.2_CTG17497.2_CTG185.1	254411332	255093145	79.767
Tu3	CTG7755.1_CTG16590.TUG.H0089.O04.scaffold2_CTG16590.1	255094145	255454813	79.767
Tu3	CTG19548.1_CTG19547.1_CTG19547.2.TUG.H0299.I07.scaffold2_CTG20465.1	255455813	255807566	79.767
Tu3	CTG867.1_CTG20466.1	255808566	256213619	79.767
Tu3	CTG291.2	256214619	256513850	79.767
Tu3	CTG291.1_CTG2870.TUG.E0751.I19.scaffold1	256514850	256704956	79.767
Tu3	CTG4697.2	256705956	256923664	79.767
Tu3	CTG2870.2	256924664	257465318	79.767
Tu3	CTG10211.TUG.H0066.F19.scaffold1_CTG9519.1	257466318	257749028	79.767
Tu3	CTG17646.2_CTG13184.1_CTG10211.1_CTG8294.1	257750028	258177850	79.767
Tu3	CTG5236.1.TUG.H0222.I13.scaffold2	258178850	258209494	79.767
Tu3	CTG336.TUG.H0346.A18.scaffold2	258210494	258241452	79.767
Tu3	CTG2859.1	258242452	258436804	79.767
Tu3	CTG12914.1	258437804	258599132	79.767
Tu3	CTG705.1_CTG705.TUG.H0151.H10.scaffold1	258600132	258911942	79.767
Tu3	CTG1235.1	258912942	259175827	79.767
Tu3	CTG11853.TUG.E0490.A06.scaffold8	259176827	259197527	79.767
Tu3	CTG2378.TUG.M1081.F17.scaffold16	259198527	259221483	79.767
Tu3	CTG16874.1	259222483	259304462	79.767
Tu3	CTG19619.TUG.E0826.P17.scaffold33	259305462	259317935	79.767
Tu3	CTG2378.TUG.M1081.F17.scaffold2	259318935	259366407	79.767
Tu3	CTG2569.1	259367407	259547802	79.767
Tu3	CTG619.1	259548802	259777931	79.767
Tu3	CTG165.1	259778931	260604676	79.767
Tu3	CTG2616.3_CTG7304.1	260605676	260961714	79.767
Tu3	CTG2616.4	260962714	261171193	79.767
Tu3	CTG362.TUG.E0578.I04.scaffold5	261172193	261205876	79.767
Tu3	CTG362.TUG.E0578.I04.scaffold6	261206876	261237231	79.767
Tu3	CTG182.1_CTG15585.1	261238231	261746163	79.767
Tu3	CTG20506.1	261747163	261900554	79.767
Tu3	CTG11853.TUG.E0490.A06.scaffold11	261901554	261919478	79.767
Tu3	CTG5180.1_CTG16551.2	261920478	262370414	79.767
Tu3	CTG2950.1	262371414	262590404	79.767
Tu3	CTG19704.TUG.H0066.E21.scaffold66	262591404	262607222	79.767
Tu3	CTG19704.TUG.H0066.E21.scaffold38	262608222	262630520	79.767
Tu3	CTG19704.TUG.H0066.E21.scaffold105	262631520	262642172	79.767
Tu3	CTG759.TUG.H0348.C03.scaffold10	262643172	262660752	79.767
Tu3	CTG759.TUG.H0348.C03.scaffold15	262661752	262675229	79.767
Tu3	CTG19704.TUG.H0066.E21.scaffold62	262676229	262692338	79.767
Tu3	CTG18783.TUG.E0482.B17.scaffold1	262693338	262758958	79.767
Tu3	CTG12579.TUG.E0642.M14.scaffold2	262759958	262779755	79.767
Tu3	CTG14152.1_CTG20174.1	262780755	263138421	79.767
Tu3	CTG19457.1	263139421	263409944	79.767
Tu3	CTG519.4	263410944	263778908	79.767
Tu3	CTG4223.TUG.E0681.F20.scaffold2	263779908	263792175	79.767
Tu3	CTG362.TUG.E0578.I04.scaffold54	263793175	263804882	79.767
Tu3	CTG705.TUG.H0202.K24.scaffold2	263805882	263819706	79.767
Tu3	CTG362.TUG.E0578.I04.scaffold48	263820706	263832791	79.767
Tu3	CTG20064.1_CTG472.1	263833791	264401611	79.767
Tu3	CTG56.TUG.H0329.K08.scaffold1_CTG362.2	264402611	264581164	79.767
Tu3	CTG56.1	264582164	264797278	79.767
Tu3	CTG16918.1_CTG14492.TUG.E0794.A16.scaffold1_CTG14492.TUG.E0578.F05.scaffold1	264798278	264987612	79.767
Tu3	CTG10353.TUG.E0644.D20.scaffold19	264988612	264999473	79.767
Tu3	CTG19967.1.TUG.H0066.G18.scaffold3	265000473	265036537	79.767
Tu3	CTG19600.1	265037537	265144816	79.767
Tu3	CTG15768.2	265145816	265270782	79.767
Tu3	CTG610.2	265271782	265402699	79.767
Tu3	CTG10110.1	265403699	265585240	79.767
Tu3	CTG362.TUG.E0578.I04.scaffold18	265586240	265608197	79.767
Tu3	CTG19967.1.TUG.H0066.G18.scaffold7	265609197	265627885	79.767
Tu3	CTG5152.2.TUG.M0994.K17.scaffold2	265628885	265761859	79.767
Tu3	CTG2445.2	265762859	266000043	79.767
Tu3	CTG10175.1_CTG2126.1	266001043	266408451	79.767
Tu3	CTG4871.TUG.E0731.C09.scaffold2	266409451	266468356	79.767
Tu3	CTG19967.1.TUG.H0066.G18.scaffold4	266469356	266495884	79.767
Tu3	CTG19967.1.TUG.H0066.G18.scaffold9	266496884	266512529	79.767
Tu3	CTG2521.TUG.H0146.M18.scaffold2	266513529	266531073	79.767
Tu3	CTG14112.2.TUG.M1135.K07.scaffold2	266532073	266577612	79.767
Tu3	CTG20192.1_CTG7860.TUG.E0525.H06.scaffold2	266578612	267142244	79.767
Tu3	CTG2910.2_CTG10414.1_CTG2910.1	267143244	268291872	79.767
Tu3	CTG7437.1	268292872	268675845	79.767
Tu3	CTG4140.1	268676845	269060045	79.767
Tu3	CTG759.TUG.H0348.C03.scaffold20	269061045	269072977	79.767
Tu3	CTG19704.TUG.H0066.E21.scaffold24	269073977	269101302	79.767
Tu3	CTG19704.TUG.H0066.E21.scaffold68	269102302	269117883	79.767
Tu3	CTG19704.TUG.H0066.E21.scaffold93	269118883	269130696	79.767
Tu3	CTG362.TUG.E0578.I04.scaffold9	269131696	269158822	79.767
Tu3	CTG362.TUG.E0578.I04.scaffold21	269159822	269179043	79.767
Tu3	CTG362.TUG.E0578.I04.scaffold44	269180043	269192715	79.767
Tu3	CTG17670.1	269193715	269383119	79.767
Tu3	CTG18785.2	269384119	269519305	79.767
Tu3	CTG6150.1_CTG11645.1_CTG11645.TUG.H0240.B03.scaffold2	269520305	269851411	79.767
Tu3	CTG19046.1	269852411	270007143	79.767
Tu3	CTG14234.2_CTG16349.1_CTG156.1	270008143	270937619	79.767
Tu3	CTG17231.1_CTG69.2_CTG16059.1_CTG69.1	270938619	271465535	79.767
Tu3	CTG1413.TUG.E0826.I24.scaffold6	271466535	271484947	79.767
Tu3	CTG1413.TUG.E0826.I24.scaffold25	271485947	271496401	79.767
Tu3	CTG1413.TUG.E0826.I24.scaffold14	271497401	271510603	79.767
Tu3	CTG2528.1	271511603	271681661	79.767
Tu3	CTG1432.TUG.H0075.H22.scaffold26	271682661	271694102	79.767
Tu3	CTG4491.TUG.E0473.M13.scaffold9	271695102	271712186	79.767
Tu3	CTG1432.TUG.H0075.H22.scaffold8	271713186	271737843	79.767
Tu3	CTG6575.1_CTG9798.2	271738843	272099264	79.767
Tu3	CTG1448.1	272100264	272350946	79.767
Tu3	CTG862.1	272351946	272604871	79.767
Tu3	CTG3506.1	272605871	272914711	79.767
Tu3	CTG19331.1	272915711	272998403	79.767
Tu3	CTG1302.TUG.E0797.M09.scaffold3	272999403	273022178	79.767
Tu3	CTG13687.1_CTG515.1	273023178	273541373	79.767
Tu3	CTG13201.1_CTG3873.1	273542373	273732920	79.767
Tu3	CTG3873.2	273733920	273982712	79.767
Tu3	CTG3873.4	273983712	274207618	79.767
Tu3	CTG19297.1	274208618	274790400	79.767
Tu3	CTG19299.1	274791400	275955799	79.767
Tu3	CTG3185.1	275956799	276060889	79.767
Tu3	CTG15138.2.TUG.M1170.F07.scaffold3	276061889	276073068	79.767
Tu3	CTG1157.TUG.E0571.L08.scaffold1_CTG1157.3_CTG1157.2	276074068	276456469	79.767
Tu3	CTG1157.1_CTG2064.1	276457469	276682019	79.767
Tu3	CTG2064.2_CTG14667.2_CTG2394.1	276683019	277202076	79.767
Tu3	CTG19406.1_CTG2212.3	277203076	277427464	79.767
Tu3	CTG1633.1	277428464	277977049	79.767
Tu3	CTG14140.1_CTG10555.1_CTG15577.1_CTG15831.1	277978049	278345411	79.767
Tu3	CTG362.TUG.E0578.I04.scaffold1_CTG5135.TUG.M1084.D24.scaffold3	278346411	278404877	79.767
Tu3	CTG1055.3	278405877	278664622	79.767
Tu3	CTG2119.TUG.E0819.L14.scaffold4	278665622	278686907	79.767
Tu3	CTG19704.TUG.H0066.E21.scaffold60	278687907	278704115	79.767
Tu3	CTG19704.TUG.H0066.E21.scaffold85	278705115	278718028	79.767
Tu3	CTG759.TUG.H0348.C03.scaffold24	278719028	278729805	79.767
Tu3	CTG1367.1	278730805	278940988	79.767
Tu3	CTG19704.TUG.H0066.E21.scaffold104	278941988	278952702	79.767
Tu3	CTG5455.1	278953702	279075391	79.767
Tu3	CTG13805.2.TUG.M1085.P13.scaffold3	279076391	279125547	79.767
Tu3	CTG13805.2.TUG.M1085.P13.scaffold4	279126547	279141869	79.767
Tu3	CTG2119.TUG.E0819.L14.scaffold8	279142869	279158442	79.767
Tu3	CTG19704.TUG.H0066.E21.scaffold2	279159442	279213520	79.767
Tu3	CTG8579.2.TUG.H0264.J07.scaffold2	279214520	279242304	79.767
Tu3	CTG4920.TUG.H0236.E04.scaffold2	279243304	279258721	79.767
Tu3	CTG16470.1	279259721	279390244	79.767
Tu3	CTG7973.1_CTG9304.1	279391244	279675056	79.767
Tu3	CTG1973.1	279676056	280380942	79.767
Tu3	CTG13865.1_CTG16495.1_CTG11821.1	280381942	280555532	79.767
Tu3	CTG8215.2.TUG.H0054.H09.scaffold3_CTG663.1_CTG385.1	280556532	281849229	79.767
Tu3	CTG7683.TUG.H0258.G16.scaffold2	281850229	281888861	79.767
Tu3	CTG2927.1_CTG11198.1	281889861	282359579	79.767
Tu3	CTG15887.1_CTG210.2	282360579	283371765	79.767
Tu3	CTG210.3	283372765	283722436	79.767
Tu3	CTG20117.2	283723436	283830295	79.767
Tu3	CTG1926.1	283831295	284342349	79.767
Tu3	CTG1504.1_CTG1370.TUG.H0175.B12.scaffold1_CTG1504.2	284343349	285160809	79.767
Tu3	CTG796.1	285161809	285574470	79.767
Tu3	CTG4492.1	285575470	285821651	79.767
Tu3	CTG159.2_CTG9948.1_CTG759.2	285822651	287203023	79.767
Tu3	CTG2964.TUG.H0467.O17.scaffold1	287204023	287316485	79.767
Tu3	CTG4543.TUG.M1157.M14.scaffold2	287317485	287328153	79.767
Tu3	CTG19704.TUG.H0066.E21.scaffold41	287329153	287349753	79.767
Tu3	CTG20677.1	287350753	287468895	79.767
Tu3	CTG759.TUG.H0348.C03.scaffold27	287469895	287479998	79.767
Tu3	CTG481.1.TUG.E0522.L21.scaffold4	287480998	287500208	79.767
Tu3	CTG8990.1	287501208	287662143	79.767
Tu3	CTG2907.1	287663143	287915157	79.767
Tu3	CTG4739.1	287916157	288674862	79.767
Tu3	CTG19516.1	288675862	288800185	79.767
Tu3	CTG3024.1_CTG2370.1	288801185	289513772	79.767
Tu3	CTG17060.1	289514772	289638268	79.767
Tu3	CTG20082.TUG.H0135.P01.scaffold9	289639268	289662903	79.767
Tu3	CTG20082.TUG.H0135.P01.scaffold24	289663903	289675591	79.767
Tu3	CTG19602.TUG.H0466.B19.scaffold1	289676591	289801553	79.767
Tu3	CTG11853.TUG.E0490.A06.scaffold24	289802553	289815893	79.767
Tu3	CTG11853.TUG.E0490.A06.scaffold18	289816893	289831783	79.767
Tu3	CTG4900.1	289832783	289877372	79.767
Tu3	CTG362.TUG.E0578.I04.scaffold17	289878372	289901127	79.767
Tu3	CTG20522.1	289902127	290301462	79.767
Tu3	CTG362.TUG.E0578.I04.scaffold19	290302462	290323547	79.767
Tu3	CTG1633.TUG.H0282.F17.scaffold1	290324547	290400620	79.767
Tu3	CTG20082.1	290401620	290584458	79.767
Tu3	CTG611.2	290585458	290739168	79.767
Tu3	CTG1360.TUG.H0282.D22.scaffold53	290740168	290753281	79.767
Tu3	CTG1360.TUG.H0282.D22.scaffold34	290754281	290769834	79.767
Tu3	CTG16306.TUG.E0668.J11.scaffold61	290770834	290781222	79.767
Tu3	CTG1789.TUG.H0328.G08.scaffold2	290782222	290795534	79.767
Tu3	CTG16434.1	290796534	290817050	79.767
Tu3	CTG5189.TUG.M1175.C15.scaffold2	290818050	290850767	79.767
Tu3	CTG19704.TUG.H0066.E21.scaffold51	290851767	290869620	79.767
Tu3	CTG20315.TUG.H0249.H16.scaffold2	290870620	290889077	79.767
Tu3	CTG20342.TUG.E0737.L12.scaffold14	290890077	290901494	79.767
Tu3	CTG19202.1.TUG.E0889.K15.scaffold9_CTG20342.TUG.E0737.L12.scaffold1_CTG9912.TUG.E0736.G24.scaffold1_CTG17350.TUG.E0872.K18.scaffold2	290902494	290954589	79.767
Tu3	CTG2119.TUG.E0819.L14.scaffold2	290955589	290988052	79.767
Tu3	CTG19968.1	290989052	291592242	79.767
Tu3	CTG6480.1	291593242	291808627	79.767
Tu3	CTG1173.1	291809627	292046265	79.767
Tu3	CTG3562.1	292047265	292353214	79.767
Tu3	CTG3562.2	292354214	292562497	79.767
Tu3	CTG13676.1	292563497	292667053	79.767
Tu3	CTG1927.1	292668053	292833185	79.767
Tu3	CTG362.TUG.E0578.I04.scaffold23	292834185	292852820	79.767
Tu3	CTG362.TUG.E0578.I04.scaffold10	292853820	292880732	79.767
Tu3	CTG19239.1	292881732	292974194	79.767
Tu3	CTG2119.TUG.E0819.L14.scaffold10	292975194	292989169	79.767
Tu3	CTG19704.TUG.H0066.E21.scaffold111	292990169	293000295	79.767
Tu3	CTG20104.TUG.E0731.P09.scaffold1_CTG14337.1	293001295	293283418	79.767
Tu3	CTG19497.1_CTG4646.1	293284418	294020140	79.767
Tu3	CTG15029.1_CTG6276.1	294021140	294320286	79.767
Tu3	CTG762.1	294321286	294792053	79.767
Tu3	CTG20082.TUG.H0135.P01.scaffold17	294793053	294807697	79.767
Tu3	CTG5770.TUG.E0813.A09.scaffold29	294808697	294825697	79.767
Tu3	CTG6235.TUG.H0321.J23.scaffold11	294826697	294847152	79.767
Tu3	CTG6235.TUG.H0321.J23.scaffold1	294848152	294925933	79.767
Tu3	CTG17088.2_CTG17627.1	294926933	295081077	79.767
Tu3	CTG6808.1	295082077	295272762	79.767
Tu3	CTG3290.1_CTG13847.1	295273762	295706511	79.767
Tu3	CTG198.1_CTG16760.2	295707511	296261118	79.767
Tu3	CTG3865.2_CTG6290.1	296262118	296628549	79.767
Tu3	CTG3865.1_CTG19090.2	296629549	296976780	79.767
Tu3	CTG3758.1	296977780	297425373	79.767
Tu3	CTG862.TUG.H0189.O23.scaffold4	297426373	297439710	79.767
Tu3	CTG2552.1	297440710	297583096	79.767
Tu3	CTG1432.TUG.H0075.H22.scaffold16	297584096	297601277	79.767
Tu3	CTG2394.TUG.M1129.E03.scaffold2	297602277	297617965	79.767
Tu3	CTG9954.TUG.H0023.H21.scaffold10	297618965	297636189	79.767
Tu3	CTG20253.TUG.H0458.J19.scaffold2	297637189	297666462	79.767
Tu3	CTG759.TUG.H0348.C03.scaffold16	297667462	297680510	79.767
Tu3	CTG10414.2	297681510	297800352	79.767
Tu3	CTG19704.TUG.H0066.E21.scaffold8_CTG19709.TUG.E0741.M09.scaffold11	297801352	297850334	79.767
Tu3	CTG16082.1.TUG.H0043.P11.scaffold3	297851334	297891103	79.767
Tu3	CTG16306.TUG.E0668.J11.scaffold31	297892103	297908098	79.767
Tu3	CTG1360.TUG.H0282.D22.scaffold31	297909098	297924995	79.767
Tu3	CTG6253.TUG.M1019.K04.scaffold3	297925995	297951083	79.767
Tu3	CTG12004.1.TUG.H0424.O07.scaffold2	297952083	297968122	79.767
Tu3	CTG3245.2	297969122	298061287	79.767
Tu3	CTG2870.TUG.H0357.I12.scaffold2	298062287	298091597	79.767
Tu3	CTG5584.2.TUG.H0097.G03.scaffold3	298092597	298117322	79.767
Tu3	CTG19745.TUG.H0326.C08.scaffold2_CTG19745.1	298118322	298284084	79.767
Tu3	CTG14321.2	298285084	298411154	79.767
Tu3	CTG1413.TUG.E0826.I24.scaffold9	298412154	298427065	79.767
Tu3	CTG19602.TUG.E0670.M03.scaffold2	298428065	298446848	79.767
Tu3	CTG10175.TUG.E0869.G24.scaffold2	298447848	298503815	79.767
Tu3	CTG20050.1.TUG.E0598.J21.scaffold2	298504815	298563495	79.767
Tu3	CTG18176.TUG.H0110.G04.scaffold1_CTG3230.TUG.H0386.A24.scaffold10	298564495	298630069	79.767
Tu3	CTG14710.2	298631069	298723880	79.767
Tu3	CTG2662.1	298724880	298866204	79.767
Tu3	CTG175.1.TUG.E0735.I04.scaffold2	298867204	298928645	79.767
Tu3	CTG19987.2_CTG19387.1	298929645	299437535	79.767
Tu3	CTG886.2	299438535	299583512	79.767
Tu3	CTG886.1	299584512	299709375	79.767
Tu3	CTG19704.TUG.H0066.E21.scaffold45	299710375	299729029	79.767
Tu3	CTG5189.2	299730029	299856895	79.767
Tu3	CTG20082.TUG.H0135.P01.scaffold27	299857895	299868719	79.767
Tu3	CTG159.TUG.E0521.J24.scaffold2	299869719	299880342	79.767
Tu3	CTG20082.TUG.H0135.P01.scaffold3	299881342	299916980	79.767
Tu3	CTG2119.TUG.E0660.D20.scaffold1	299917980	300071655	79.767
Tu3	CTG1758.1_CTG20155.1_CTG20156.1_CTG12485.2.TUG.E0539.P19.scaffold2	300072655	300558857	79.767
Tu3	CTG519.2	300559857	301068684	79.767
Tu3	CTG15748.1_CTG8155.1	301069684	301272522	79.767
Tu3	CTG11509.1	301273522	301425160	79.767
Tu3	CTG1562.1_CTG1562.2	301426160	301933251	79.767
Tu3	CTG2818.1	301934251	302237996	79.767
Tu3	CTG20104.1	302238996	302559820	79.767
Tu3	CTG3022.1	302560820	303258010	79.767
Tu3	CTG1232.1_CTG1279.1	303259010	303767506	79.767
Tu3	CTG1232.2	303768506	304224955	79.767
Tu3	CTG13111.1	304225955	304363878	79.767
Tu3	CTG867.TUG.H0301.N15.scaffold3	304364878	304379095	79.767
Tu3	CTG947.TUG.M1040.E01.scaffold3	304380095	304391438	79.767
Tu3	CTG20303.1	304392438	304432252	79.767
Tu3	CTG224.TUG.M0968.H01.scaffold2	304433252	304500528	79.767
Tu3	CTG759.TUG.H0348.C03.scaffold8	304501528	304519497	79.767
Tu3	CTG17604.1.TUG.E0577.D23.scaffold4_CTG20342.TUG.E0737.L12.scaffold3	304520497	304564324	79.767
Tu3	CTG2402.1	304565324	304691858	79.767
Tu3	CTG4223.1_CTG20462.1_CTG20616.1_CTG19456.1	304692858	305480627	79.767
Tu3	CTG362.TUG.E0578.I04.scaffold12	305481627	305507654	79.767
Tu3	CTG18514.1_CTG13700.1_CTG13700.TUG.E0927.G15.scaffold1	305508654	305679852	79.767
Tu3	CTG938.1_CTG19967.2_CTG783.1	305680852	306798611	79.767
Tu3	CTG1504.3	306799611	306942474	79.767
Tu3	CTG1235.2	306943474	307208029	79.767
Tu3	CTG19022.1_CTG20505.1	307209029	307365592	79.767
Tu3	CTG7420.1	307366592	307530550	79.767
Tu3	CTG2964.1_CTG3042.1	307531550	308045613	79.767
Tu3	CTG7304.TUG.H0037.A16.scaffold5	308046613	308079762	79.767
Tu3	CTG14663.1	308080762	308231255	79.767
Tu3	CTG3495.2	308232255	308538288	79.767
Tu3	CTG759.TUG.H0348.C03.scaffold3	308539288	308569005	79.767
Tu3	CTG4283.1	308570005	308753681	79.767
Tu3	CTG19704.TUG.H0066.E21.scaffold107	308754681	308765271	79.767
Tu3	CTG19119.1	308766271	308814010	79.767
Tu3	CTG14193.1.TUG.E0512.L24.scaffold2	308815010	308857773	79.767
Tu3	CTG57.1	308858773	309295404	79.767
Tu3	CTG57.3	309296404	309899925	79.767
[truncated: 2,536 more rows]

## Sheet: Tu4
Chromosome	Contig	Physical Position		Genetic Position
		Start	End
Tu4	CTG495.TUG.H0035.M02.scaffold2	1	22457	0
Tu4	CTG6660.2	23457	84110	0
Tu4	CTG8676.TUG.E0522.M22.scaffold11	85110	97587	0
Tu4	CTG364.TUG.E0669.A21.scaffold2	98587	131738	0
Tu4	CTG8676.TUG.E0522.M22.scaffold10	132738	146738	0
Tu4	CTG7819.TUG.E0581.L24.scaffold58	147738	158530	0
Tu4	CTG8869.1	159530	274212	0
Tu4	CTG2256.TUG.H0345.M20.scaffold10	275212	291521	0
Tu4	CTG14347.1	292521	482564	0
Tu4	CTG17492.1	483564	618750	0
Tu4	CTG7819.TUG.E0581.L24.scaffold36	619750	635405	0
Tu4	CTG7819.TUG.E0581.L24.scaffold53	636405	648705	0
Tu4	CTG11523.1.TUG.H0083.E13.scaffold3	649705	667612	0
Tu4	CTG12600.1	668612	851747	0
Tu4	CTG16567.1	852747	994070	0
Tu4	CTG2256.TUG.H0345.M20.scaffold22	995070	1007073	0
Tu4	CTG12600.TUG.E0689.H05.scaffold2	1008073	1033226	0
Tu4	CTG17492.TUG.H0218.M02.scaffold2	1034226	1089751	0
Tu4	CTG12070.2	1090751	1141366	0
Tu4	CTG7284.TUG.H0316.A17.scaffold2	1142366	1181030	0
Tu4	CTG11225.1	1182030	1300531	0
Tu4	CTG9496.1	1301531	1420735	0
Tu4	CTG13221.TUG.E0572.A18.scaffold19	1421735	1444174	0
Tu4	CTG13221.TUG.E0572.A18.scaffold22	1445174	1466143	0
Tu4	CTG8166.TUG.E0671.J17.scaffold2	1467143	1485317	0
Tu4	CTG13221.TUG.E0572.A18.scaffold50	1486317	1498338	0
Tu4	CTG13221.TUG.E0572.A18.scaffold16	1499338	1522817	0
Tu4	CTG13221.TUG.E0572.A18.scaffold36	1523817	1538820	0
Tu4	CTG2145.TUG.M0963.M11.scaffold2	1539820	1653164	0
Tu4	CTG495.1	1654164	1893903	0
Tu4	CTG11148.1_CTG18761.1	1894903	2130398	0
Tu4	CTG18761.2	2131398	2249396	0
Tu4	CTG2597.1	2250396	2402012	0
Tu4	CTG15062.1	2403012	2528019	0
Tu4	CTG7663.1	2529019	2650958	0
Tu4	CTG10711.1	2651958	2807118	0
Tu4	CTG14422.1_CTG4854.1	2808118	3124261	0
Tu4	CTG2406.TUG.E0545.N24.scaffold2	3125261	3154459	0
Tu4	CTG7819.1	3155459	3169792	0
Tu4	CTG3826.TUG.E0609.J15.scaffold2	3170792	3210500	0
Tu4	CTG17416.TUG.E0528.L14.scaffold6	3211500	3229508	0
Tu4	CTG3311.2	3230508	3627292	0
Tu4	CTG2880.2	3628292	4001328	0
Tu4	CTG13983.1	4002328	4114711	0
Tu4	CTG5438.1	4115711	4167404	0
Tu4	CTG7819.TUG.E0581.L24.scaffold23	4168404	4188375	0
Tu4	CTG7819.TUG.E0581.L24.scaffold66	4189375	4199409	0
Tu4	CTG5438.2_CTG10642.1	4200409	4390849	0
Tu4	CTG10974.1	4391849	4517198	0
Tu4	CTG13724.1_CTG12006.1	4518198	4822530	0
Tu4	CTG12722.1_CTG20077.1	4823530	5078142	0
Tu4	CTG15226.1	5079142	5213332	0
Tu4	CTG12401.TUG.M1031.C17.scaffold1_CTG489.1.TUG.M1032.I15.scaffold2_CTG5125.1	5214332	5676183	0
Tu4	CTG6414.1	5677183	5825708	0
Tu4	CTG7819.TUG.E0581.L24.scaffold20	5826708	5848682	0
Tu4	CTG11823.1.TUG.E0729.I19.scaffold2_CTG8160.1	5849682	6046281	0
Tu4	CTG609.TUG.E0667.J03.scaffold29	6047281	6061363	0
Tu4	CTG15226.1.TUG.H0189.P09.scaffold2	6062363	6118360	0
Tu4	CTG7884.TUG.E0781.C05.scaffold1	6119360	6167672	0
Tu4	CTG11834.TUG.E0631.B19.scaffold3	6168672	6182013	0
Tu4	CTG1221.TUG.E0680.H20.scaffold9	6183013	6211777	0
Tu4	CTG10773.1	6212777	6313467	0
Tu4	CTG7819.TUG.E0581.L24.scaffold24	6314467	6333053	0
Tu4	CTG7819.TUG.E0581.L24.scaffold65	6334053	6344097	0
Tu4	CTG15137.1_CTG4798.1	6345097	6699115	0
Tu4	CTG7819.TUG.E0581.L24.scaffold19	6700115	6722412	0
Tu4	CTG10773.2.TUG.E0823.I05.scaffold2	6723412	6775990	0
Tu4	CTG11487.TUG.E0935.M01.scaffold1_CTG14422.TUG.E0646.A04.scaffold3	6776990	6869318	0
Tu4	CTG5516.TUG.M1082.M13.scaffold2	6870318	6880867	0
Tu4	CTG13861.1_CTG14346.1	6881867	7046055	0
Tu4	CTG10656.1_CTG15728.1	7047055	7316133	0
Tu4	CTG5516.1_CTG17732.2	7317133	7582483	0
Tu4	CTG7819.TUG.E0581.L24.scaffold52	7583483	7595834	0
Tu4	CTG7819.TUG.E0581.L24.scaffold56	7596834	7607913	0
Tu4	CTG12547.1	7608913	7700362	0
Tu4	CTG4199.1.TUG.H0101.L14.scaffold5	7701362	7720614	0
Tu4	CTG14346.TUG.E0564.P18.scaffold2	7721614	7756680	0
Tu4	CTG14346.TUG.E0564.P18.scaffold3	7757680	7773508	0
Tu4	CTG11125.TUG.M1063.D05.scaffold3	7774508	7796600	0
Tu4	CTG11523.1	7797600	7864047	0
Tu4	CTG4064.1	7865047	7981143	0
Tu4	CTG7819.TUG.E0581.L24.scaffold9	7982143	8010410	0
Tu4	CTG7819.TUG.E0581.L24.scaffold34	8011410	8027409	0
Tu4	CTG3311.1	8028409	8090247	0
Tu4	CTG7819.TUG.E0581.L24.scaffold39	8091247	8106619	0
Tu4	CTG5322.1	8107619	8265576	0
Tu4	CTG7819.TUG.E0581.L24.scaffold6_CTG13389.TUG.E0470.A22.scaffold20	8266576	8318694	0
Tu4	CTG12006.TUG.E0705.M10.scaffold2	8319694	8370028	0
Tu4	CTG7819.TUG.E0581.L24.scaffold22	8371028	8392079	0
Tu4	CTG11329.1_CTG17973.2_CTG16428.1	8393079	8763715	0
Tu4	CTG9945.1	8764715	8914330	0
Tu4	CTG11523.2	8915330	9010495	0
Tu4	CTG11523.1.TUG.H0083.E13.scaffold2	9011495	9058681	0
Tu4	CTG14572.1	9059681	9136832	0
Tu4	CTG12952.1.TUG.E0521.L02.scaffold28	9137832	9150052	0
Tu4	CTG16888.1	9151052	9270679	0
Tu4	CTG14432.1	9271679	9380083	0
Tu4	CTG14758.TUG.M0940.M04.scaffold3	9381083	9410258	0
Tu4	CTG7222.1	9411258	9507599	0
Tu4	CTG9852.1	9508599	9650379	0
Tu4	CTG7819.TUG.E0581.L24.scaffold26	9651379	9669086	0
Tu4	CTG15822.TUG.H0038.H01.scaffold2	9670086	9705892	0
Tu4	CTG6743.TUG.H0094.G11.scaffold9	9706892	9728646	0
Tu4	CTG4529.TUG.M1166.O24.scaffold19	9729646	9753012	0
Tu4	CTG14688.1	9754012	9928533	0
Tu4	CTG7819.TUG.E0581.L24.scaffold12	9929533	9955226	0
Tu4	CTG12709.1.TUG.E0699.M03.scaffold2	9956226	9974959	0
Tu4	CTG2597.TUG.H0423.L05.scaffold1	9975959	10028800	0
Tu4	CTG7819.TUG.E0581.L24.scaffold64	10029800	10039892	0
Tu4	CTG6717.TUG.H0078.L09.scaffold37	10040892	10056343	0
Tu4	CTG3532.1.TUG.M1149.K14.scaffold2	10057343	10148922	0
Tu4	CTG12488.TUG.H0034.I07.scaffold2	10149922	10176272	0
Tu4	CTG12709.1	10177272	10297569	0
Tu4	CTG10362.TUG.E0723.L09.scaffold2_CTG10362.TUG.H0341.A21.scaffold3	10298569	10410500	0
Tu4	CTG7972.TUG.E0693.B09.scaffold2	10411500	10445069	0
Tu4	CTG7819.TUG.E0581.L24.scaffold5	10446069	10486468	0
Tu4	CTG7819.TUG.E0581.L24.scaffold31	10487468	10503949	0
Tu4	CTG15137.TUG.H0326.P11.scaffold2	10504949	10536287	0
Tu4	CTG12600.TUG.M0958.H08.scaffold2	10537287	10553341	0
Tu4	CTG7819.TUG.E0581.L24.scaffold57	10554341	10565177	0
Tu4	CTG9345.TUG.E0558.B22.scaffold1	10566177	10626799	0
Tu4	CTG11356.1	10627799	10700692	0
Tu4	CTG7819.TUG.E0581.L24.scaffold30	10701692	10718330	0
Tu4	CTG7819.TUG.E0581.L24.scaffold7	10719330	10757180	0
Tu4	CTG9724.1	10758180	10970266	0
Tu4	CTG7819.TUG.E0581.L24.scaffold4	10971266	11011748	0
Tu4	CTG11356.1.TUG.E0719.G14.scaffold2_CTG16894.2	11012748	11163966	0
Tu4	CTG10484.1	11164966	11260382	0
Tu4	CTG6939.1_CTG6939.TUG.H0367.L01.scaffold1_CTG13854.2	11261382	11541714	0
Tu4	CTG7819.TUG.E0581.L24.scaffold2	11542714	11590869	0
Tu4	CTG16200.1	11591869	11694682	0
Tu4	CTG10484.1.TUG.E0597.M22.scaffold2	11695682	11783932	0
Tu4	CTG15389.1_CTG14061.1_CTG14409.1	11784932	12176731	1.9
Tu4	CTG5540.1	12177731	12392897	1.9
Tu4	CTG6660.1	12393897	12513516	1.9
Tu4	CTG7819.TUG.E0581.L24.scaffold3	12514516	12557039	1.9
Tu4	CTG7819.TUG.E0581.L24.scaffold13	12558039	12582484	1.9
Tu4	CTG2802.1	12583484	12714369	4.434
Tu4	CTG12789.1	12715369	12905448	4.434
Tu4	CTG6478.TUG.H0452.O20.scaffold2	12906448	12924539	4.434
Tu4	CTG7819.TUG.E0581.L24.scaffold27	12925539	12942819	4.434
Tu4	CTG7819.TUG.H0466.D01.scaffold1	12943819	13038782	4.434
Tu4	CTG15090.1_CTG8415.1	13039782	13396102	4.434
Tu4	CTG9345.1	13397102	13503203	4.434
Tu4	CTG15622.TUG.E0840.M06.scaffold2	13504203	13519212	4.434
Tu4	CTG7819.TUG.E0581.L24.scaffold15	13520212	13544600	4.434
Tu4	CTG10484.2	13545600	13621089	4.434
Tu4	CTG12488.1	13622089	13731924	4.434
Tu4	CTG7819.TUG.E0581.L24.scaffold14	13732924	13757340	4.434
Tu4	CTG10362.1	13758340	13864840	4.434
Tu4	CTG9687.TUG.H0099.O12.scaffold2_CTG9687.TUG.H0002.G07.scaffold1	13865840	13935995	8.663
Tu4	CTG7819.TUG.E0581.L24.scaffold42	13936995	13952017	8.663
Tu4	CTG12789.1.TUG.H0205.K15.scaffold2	13953017	13970940	8.663
Tu4	CTG11554.TUG.M1137.N13.scaffold12	13971940	13990436	8.663
Tu4	CTG2926.2	13991436	14093699	8.663
Tu4	CTG14976.TUG.E0864.J07.scaffold26	14094699	14107397	8.663
Tu4	CTG6478.1	14108397	14355379	8.663
Tu4	CTG8427.1_CTG8427.2_CTG6478.2	14356379	14702254	8.663
Tu4	CTG4064.1.TUG.E0549.M22.scaffold2	14703254	14796651	8.663
Tu4	CTG7819.TUG.E0581.L24.scaffold18	14797651	14820294	8.663
Tu4	CTG11235.1	14821294	14948402	8.663
Tu4	CTG16109.1.TUG.H0359.D06.scaffold18	14949402	14973759	8.663
Tu4	CTG16109.1.TUG.H0359.D06.scaffold6	14974759	15058386	8.663
Tu4	CTG7972.TUG.E0514.E08.scaffold1	15059386	15178702	8.663
Tu4	CTG7972.1	15179702	15355363	8.663
Tu4	CTG3213.1	15356363	15542901	8.874
Tu4	CTG4199.1.TUG.H0101.L14.scaffold11	15543901	15557852	8.874
Tu4	CTG15622.1	15558852	15696688	8.874
Tu4	CTG14054.1	15697688	15921436	8.874
Tu4	CTG19160.1	15922436	16062744	8.874
Tu4	CTG9960.1_CTG10928.1	16063744	16293053	8.874
Tu4	CTG10790.TUG.H0076.P15.scaffold1	16294053	16415946	8.874
Tu4	CTG10790.TUG.H0076.P15.scaffold2	16416946	16483071	8.874
Tu4	CTG7819.TUG.E0581.L24.scaffold54	16484071	16495906	8.874
Tu4	CTG18924.2_CTG10790.1	16496906	16668956	8.874
Tu4	CTG15364.1	16669956	16791076	8.874
Tu4	CTG17698.2	16792076	16939567	8.874
Tu4	CTG13850.1	16940567	17159813	8.874
Tu4	CTG14954.1	17160813	17298304	8.874
Tu4	CTG9687.1	17299304	17479297	8.874
Tu4	CTG6660.2.TUG.H0019.A04.scaffold2	17480297	17533155	8.874
Tu4	CTG7819.TUG.E0581.L24.scaffold11	17534155	17561447	8.874
Tu4	CTG16252.1_CTG15970.1	17562447	17736247	8.874
Tu4	CTG17096.1	17737247	17881763	8.874
Tu4	CTG17921.1_CTG16154.1	17882763	18072835	9.507
Tu4	CTG9885.1_CTG12101.1_CTG13354.1_CTG5166.2	18073835	18683156	9.929
Tu4	CTG18133.1	18684156	18837192	9.929
Tu4	CTG15927.1.TUG.E0499.B01.scaffold10	18838192	18858178	9.929
Tu4	CTG16109.1.TUG.H0359.D06.scaffold23	18859178	18874105	9.929
Tu4	CTG8895.TUG.H0264.J16.scaffold2	18875105	18905100	9.929
Tu4	CTG8895.TUG.H0264.J16.scaffold3	18906100	18930076	9.929
Tu4	CTG14513.TUG.E0627.F03.scaffold2	18931076	18991257	9.929
Tu4	CTG14513.1	18992257	19145435	9.929
Tu4	CTG8264.1	19146435	19345030	10.562
Tu4	CTG13741.2	19346030	19391952	10.562
Tu4	CTG16454.1	19392952	19477420	10.562
Tu4	CTG5517.TUG.E0663.F16.scaffold2	19478420	19591945	10.562
Tu4	CTG15822.1_CTG6211.1	19592945	20011133	10.984
Tu4	CTG7284.1_CTG6211.2	20012133	20547170	12.884
Tu4	CTG8982.1	20548170	20792402	12.884
Tu4	CTG9834.1	20793402	20892840	12.884
Tu4	CTG10081.1.TUG.M1080.C23.scaffold14	20893840	20929153	13.095
Tu4	CTG10081.1.TUG.M1080.C23.scaffold20	20930153	20955998	13.095
Tu4	CTG20700.1.TUG.H0409.F15.scaffold2	20956998	21017093	13.095
Tu4	CTG15544.1_CTG9834.2	21018093	21208412	13.095
Tu4	CTG9356.1_CTG8982.2	21209412	21449804	13.306
Tu4	CTG7819.TUG.E0581.L24.scaffold48	21450804	21463998	13.306
Tu4	CTG18991.TUG.H0139.D01.scaffold1	21464998	21550000	13.306
Tu4	CTG19781.TUG.M0985.H06.scaffold2	21551000	21572739	13.306
Tu4	CTG15881.1_CTG9936.1	21573739	21779121	13.306
Tu4	CTG15095.1	21780121	21910604	13.306
Tu4	CTG10335.1_CTG17099.1_CTG12917.1	21911604	22372954	13.517
Tu4	CTG19781.TUG.E0603.A14.scaffold2	22373954	22458064	13.517
Tu4	CTG18201.TUG.E0733.G17.scaffold8	22459064	22476255	13.517
Tu4	CTG13248.1	22477255	22615028	13.939
Tu4	CTG14205.TUG.E0731.D01.scaffold6	22616028	22652136	13.939
Tu4	CTG14205.TUG.E0731.D01.scaffold18	22653136	22669745	13.939
Tu4	CTG7537.1	22670745	22857237	14.572
Tu4	CTG19199.TUG.H0166.E04.scaffold2	22858237	22880043	14.572
Tu4	CTG15292.1	22881043	23058381	17.953
Tu4	CTG14205.TUG.E0731.D01.scaffold16	23059381	23076192	17.953
Tu4	CTG11063.TUG.E0679.I15.scaffold3	23077192	23119537	17.953
Tu4	CTG17644.TUG.H0079.O20.scaffold4	23120537	23153260	17.953
Tu4	CTG6395.1	23154260	23334932	17.953
Tu4	CTG15188.1_CTG12249.1_CTG8748.1	23335932	23825396	17.953
Tu4	CTG15969.1_CTG18743.1	23826396	24092758	17.953
Tu4	CTG20418.1_CTG8936.1	24093758	24227704	17.953
Tu4	CTG11052.1_CTG9745.TUG.H0116.M19.scaffold1_CTG19884.1	24228704	24487370	17.953
Tu4	CTG9745.1	24488370	24638815	17.953
Tu4	CTG11772.1	24639815	24998295	17.953
Tu4	CTG7454.1	24999295	25148014	17.953
Tu4	CTG3167.1	25149014	25481773	17.953
Tu4	CTG18098.1_CTG18098.TUG.H0031.M10.scaffold2_CTG7861.1_CTG19199.1_CTG11383.1_CTG16809.1	25482773	26141673	18.375
Tu4	CTG14205.TUG.E0731.D01.scaffold24	26142673	26156675	18.375
Tu4	CTG14205.TUG.E0731.D01.scaffold4	26157675	26200406	18.375
Tu4	CTG11727.1.TUG.H0043.G14.scaffold2	26201406	26223936	18.375
Tu4	CTG11727.1	26224936	26351913	18.375
Tu4	CTG9090.TUG.E0506.K19.scaffold3	26352913	26373262	18.375
Tu4	CTG7884.TUG.E0781.C05.scaffold42	26374262	26385650	18.375
Tu4	CTG11063.TUG.E0679.I15.scaffold8	26386650	26397569	18.375
Tu4	CTG11063.TUG.E0679.I15.scaffold4	26398569	26429035	18.375
Tu4	CTG7537.2	26430035	26531157	18.375
Tu4	CTG6705.TUG.E0684.G18.scaffold3	26532157	26546083	18.375
Tu4	CTG17644.TUG.H0079.O20.scaffold6	26547083	26569921	18.375
Tu4	CTG17644.TUG.H0079.O20.scaffold30	26570921	26581142	18.375
Tu4	CTG14205.TUG.E0731.D01.scaffold29	26582142	26595318	18.375
Tu4	CTG8740.1_CTG17205.2	26596318	26718154	18.375
Tu4	CTG17644.TUG.H0079.O20.scaffold12	26719154	26736393	18.375
Tu4	CTG14205.TUG.E0731.D01.scaffold2	26737393	26789527	18.375
Tu4	CTG14205.TUG.E0731.D01.scaffold10	26790527	26813156	18.375
Tu4	CTG14205.TUG.E0731.D01.scaffold27	26814156	26827756	18.375
Tu4	CTG14205.TUG.E0731.D01.scaffold1	26828756	26889815	18.375
Tu4	CTG14205.TUG.E0731.D01.scaffold37	26890815	26901471	18.375
Tu4	CTG17644.TUG.H0079.O20.scaffold10	26902471	26921032	18.375
Tu4	CTG13159.TUG.M0938.I05.scaffold2	26922032	26935040	18.375
Tu4	CTG14205.TUG.E0731.D01.scaffold25	26936040	26949743	18.375
Tu4	CTG17899.1.TUG.M0963.C12.scaffold2	26950743	27075724	18.375
Tu4	CTG14205.1	27076724	27197768	18.375
Tu4	CTG17644.TUG.H0079.O20.scaffold2	27198768	27235301	18.375
Tu4	CTG17439.2_CTG14282.1_CTG10368.1	27236301	27622746	18.375
Tu4	CTG14205.TUG.E0731.D01.scaffold28	27623746	27636956	18.375
Tu4	CTG12356.TUG.E0789.D18.scaffold17	27637956	27655505	18.375
Tu4	CTG17074.TUG.H0221.B05.scaffold1_CTG10584.1	27656505	27922281	18.375
Tu4	CTG17074.TUG.E0798.J12.scaffold1	27923281	27998261	18.375
Tu4	CTG10584.1.TUG.E0628.P16.scaffold2	27999261	28033792	18.375
Tu4	CTG12936.1	28034792	28127650	18.375
Tu4	CTG17644.TUG.H0079.O20.scaffold19	28128650	28141480	18.375
Tu4	CTG7665.TUG.M1115.O22.scaffold1_CTG15291.1	28142480	28433494	18.375
Tu4	CTG13004.1	28434494	28615474	18.375
Tu4	CTG15291.TUG.H0303.L17.scaffold1	28616474	28658443	18.375
Tu4	CTG14205.TUG.E0731.D01.scaffold3	28659443	28703368	18.375
Tu4	CTG17644.TUG.H0079.O20.scaffold15	28704368	28719190	18.375
Tu4	CTG8085.1	28720190	28976371	18.375
Tu4	CTG14205.TUG.E0731.D01.scaffold32	28977371	28989355	18.375
Tu4	CTG17644.TUG.H0079.O20.scaffold20	28990355	29003117	18.375
Tu4	CTG17062.2	29004117	29142946	18.375
Tu4	CTG19333.1_CTG5977.2.TUG.M1083.F03.scaffold2	29143946	29275372	18.375
Tu4	CTG7043.1	29276372	29374116	18.375
Tu4	CTG9524.1	29375116	29537256	18.375
Tu4	CTG962.TUG.H0066.H10.scaffold33	29538256	29548856	18.375
Tu4	CTG962.TUG.H0066.H10.scaffold15	29549856	29568735	18.375
Tu4	CTG634.TUG.M1061.P22.scaffold4	29569735	29589844	18.375
Tu4	CTG17655.TUG.H0283.M17.scaffold4	29590844	29631329	18.375
Tu4	CTG3699.2	29632329	29834896	19.43
Tu4	CTG3410.TUG.E0505.E05.scaffold4	29835896	29865853	19.43
Tu4	CTG3410.TUG.E0505.E05.scaffold3	29866853	29898165	19.43
Tu4	CTG19048.TUG.M1008.C05.scaffold1	29899165	29951404	19.43
Tu4	CTG7884.TUG.E0781.C05.scaffold50	29952404	29962422	19.43
Tu4	CTG14205.TUG.E0731.D01.scaffold30	29963422	29976580	19.43
Tu4	CTG14758.TUG.M0940.M04.scaffold9	29977580	29991525	19.43
Tu4	CTG17359.TUG.M1074.I14.scaffold2	29992525	30004817	19.43
Tu4	CTG14758.TUG.M0940.M04.scaffold5	30005817	30024256	19.43
Tu4	CTG1062.TUG.H0067.K04.scaffold2	30025256	30046669	19.43
Tu4	CTG17845.TUG.E0827.A03.scaffold2	30047669	30090434	19.43
Tu4	CTG15114.1	30091434	30248317	19.43
Tu4	CTG12952.1.TUG.E0521.L02.scaffold24	30249317	30262966	19.43
Tu4	CTG17791.1.TUG.M1024.K19.scaffold2	30263966	30275799	19.43
Tu4	CTG7805.2	30276799	30350762	19.43
Tu4	CTG9851.1	30351762	30397857	19.43
Tu4	CTG17644.TUG.H0079.O20.scaffold16	30398857	30413662	19.43
Tu4	CTG5977.2	30414662	30510422	19.43
Tu4	CTG14205.TUG.E0731.D01.scaffold35	30511422	30523095	19.43
Tu4	CTG5977.1	30524095	30672243	19.43
Tu4	CTG6992.2	30673243	30808445	19.852
Tu4	CTG6992.1	30809445	30929638	19.852
Tu4	CTG2641.1	30930638	31144432	19.852
Tu4	CTG13903.1	31145432	31339069	19.852
Tu4	CTG6310.1	31340069	31455383	20.485
Tu4	CTG17108.1_CTG17644.TUG.M1075.J16.scaffold1_CTG15483.1	31456383	31822142	20.485
Tu4	CTG4383.TUG.H0335.P15.scaffold23_CTG5723.TUG.E0811.H20.scaffold20	31823142	31840956	20.485
Tu4	CTG19093.TUG.E0675.I18.scaffold22	31841956	31855134	20.485
Tu4	CTG18995.1	31856134	31943558	20.485
Tu4	CTG18995.TUG.H0094.I21.scaffold2	31944558	31961008	20.485
Tu4	CTG17644.1	31962008	31978823	20.485
Tu4	CTG13077.TUG.E0845.K05.scaffold2_CTG17644.TUG.H0079.O20.scaffold9	31979823	32003443	20.485
Tu4	CTG11239.1	32004443	32207675	21.329
Tu4	CTG3675.1_CTG14297.1	32208675	32859967	22.384
Tu4	CTG8118.1	32860967	32991531	22.384
Tu4	CTG6257.1_CTG3143.2	32992531	33720172	22.384
Tu4	CTG12602.1	33721172	33882899	22.384
Tu4	CTG6705.TUG.E0684.G18.scaffold1	33883899	33977153	22.384
Tu4	CTG11702.2	33978153	34134680	22.384
Tu4	CTG708.TUG.E0699.K01.scaffold1	34135680	34214301	22.384
Tu4	CTG9094.1_CTG11536.1_CTG11536.TUG.E0520.B16.scaffold2	34215301	34472293	22.384
Tu4	CTG9138.1	34473293	34602216	22.384
Tu4	CTG3981.1_CTG5821.1	34603216	34858990	22.384
Tu4	CTG14205.TUG.E0731.D01.scaffold21	34859990	34875621	22.384
Tu4	CTG12193.1.TUG.H0142.B07.scaffold4	34876621	34890009	22.384
Tu4	CTG12952.1.TUG.E0521.L02.scaffold16	34891009	34909175	22.384
Tu4	CTG10302.1	34910175	35043079	22.384
Tu4	CTG6123.1	35044079	35184576	22.384
Tu4	CTG10424.1	35185576	35438303	22.384
Tu4	CTG17256.1_CTG17256.TUG.E0669.P01.scaffold2_CTG18348.1_CTG6929.1	35439303	35950247	22.384
Tu4	CTG18348.TUG.E0911.H16.scaffold1_CTG15121.1_CTG18965.1	35951247	36325274	22.384
Tu4	CTG11738.1_CTG8756.2	36326274	36559270	22.384
Tu4	CTG5548.TUG.M0976.B02.scaffold2	36560270	36580107	22.384
Tu4	CTG6123.TUG.E0541.O22.scaffold2	36581107	36636644	22.384
Tu4	CTG12952.1	36637644	36687268	22.384
Tu4	CTG16634.TUG.E0588.M21.scaffold1	36688268	36779630	22.384
Tu4	CTG14300.TUG.H0297.L22.scaffold4	36780630	36809466	22.384
Tu4	CTG962.TUG.H0066.H10.scaffold20	36810466	36826399	22.384
Tu4	CTG16405.TUG.E0672.L18.scaffold1	36827399	36913633	22.384
Tu4	CTG14976.TUG.E0864.J07.scaffold6	36914633	36935620	22.384
Tu4	CTG14205.TUG.E0731.D01.scaffold23	36936620	36950749	22.384
Tu4	CTG17644.TUG.H0079.O20.scaffold13	36951749	36968275	22.384
Tu4	CTG6900.1.TUG.E0911.O11.scaffold2	36969275	36990175	22.384
Tu4	CTG13102.1	36991175	37064478	22.384
Tu4	CTG5548.1	37065478	37330563	22.384
Tu4	CTG6314.1	37331563	37451226	22.384
Tu4	CTG12887.1_CTG7431.1	37452226	37852844	22.384
Tu4	CTG1645.1	37853844	38075865	22.384
Tu4	CTG15232.TUG.H0095.F02.scaffold2_CTG13803.TUG.H0106.P20.scaffold1	38076865	38276305	22.595
Tu4	CTG15232.1_CTG13803.1	38277305	38505197	22.595
Tu4	CTG12219.TUG.E0758.J03.scaffold2	38506197	38595414	22.595
Tu4	CTG1221.TUG.E0680.H20.scaffold35	38596414	38614492	22.595
Tu4	CTG15292.TUG.E0645.M14.scaffold1	38615492	38724160	22.595
Tu4	CTG1191.TUG.H0283.G17.scaffold44	38725160	38760417	22.595
Tu4	CTG620.1	38761417	39211837	25.976
Tu4	CTG881.1	39212837	39828121	26.187
Tu4	CTG12200.1_CTG19829.TUG.M1111.D23.scaffold3	39829121	40060298	26.609
Tu4	CTG16905.1	40061298	40244643	26.609
Tu4	CTG8074.1_CTG14225.1	40245643	40516784	26.609
Tu4	CTG11738.2	40517784	40659842	26.609
Tu4	CTG11383.TUG.E0875.L23.scaffold2	40660842	40697447	26.609
Tu4	CTG12356.TUG.E0789.D18.scaffold13	40698447	40717000	26.609
Tu4	CTG10378.TUG.H0356.I02.scaffold2	40718000	40732611	26.609
Tu4	CTG11682.TUG.E0471.D09.scaffold4	40733611	40763511	26.609
Tu4	CTG7989.TUG.E0618.P16.scaffold54	40764511	40775425	26.609
Tu4	CTG2001.2	40776425	40863557	27.664
Tu4	CTG12844.1_CTG17895.1	40864557	41109697	27.664
Tu4	CTG1815.1_CTG7168.1_CTG12219.1	41110697	42077319	30.619
Tu4	CTG11150.1	42078319	42316650	30.619
Tu4	CTG3759.1	42317650	42579423	30.619
Tu4	CTG17618.1	42580423	42705497	32.096
Tu4	CTG13288.1_CTG15463.1	42706497	42996638	32.096
Tu4	CTG2886.1	42997638	43156483	32.096
Tu4	CTG15463.TUG.E0690.C19.scaffold3	43157483	43202871	32.307
Tu4	CTG5955.1_CTG6710.1	43203871	43612595	33.362
Tu4	CTG5955.TUG.E0689.M18.scaffold2	43613595	43645994	33.362
Tu4	CTG5955.TUG.E0480.P03.scaffold2	43646994	43666450	33.362
Tu4	CTG12587.1_CTG6871.1	43667450	44016194	33.995
Tu4	CTG5963.2	44017194	44133027	33.995
Tu4	CTG11241.TUG.E0835.B19.scaffold18	44134027	44146241	33.995
Tu4	CTG15461.1.TUG.H0045.E16.scaffold2	44147241	44157830	33.995
Tu4	CTG12861.2	44158830	44243374	33.995
Tu4	CTG2819.2.TUG.H0286.B24.scaffold2	44244374	44290929	33.995
Tu4	CTG15709.1_CTG12861.1	44291929	44500909	33.995
Tu4	CTG15714.1_CTG15039.1	44501909	44759327	33.995
Tu4	CTG14641.1_CTG6727.1_CTG16374.1	44760327	45523699	33.995
Tu4	CTG1887.2_CTG11916.1	45524699	45878418	33.995
Tu4	CTG9507.2_CTG12941.2_CTG12772.1_CTG2819.2.TUG.H0286.B24.scaffold3_CTG7504.1	45879418	46581782	33.995
Tu4	CTG15919.1.TUG.H0019.O24.scaffold2	46582782	46639538	33.995
Tu4	CTG7768.1	46640538	46977615	33.995
Tu4	CTG1173.TUG.H0230.N06.scaffold2	46978615	47024343	33.995
Tu4	CTG4246.TUG.E0849.I02.scaffold3	47025343	47040487	33.995
Tu4	CTG11984.1	47041487	47095483	33.995
Tu4	CTG11241.TUG.E0835.B19.scaffold9	47096483	47113797	33.995
Tu4	CTG19123.1	47114797	47233162	33.995
Tu4	CTG4082.1_CTG3630.TUG.E0827.M03.scaffold2_CTG19624.TUG.H0130.A07.scaffold1	47234162	47641013	34.628
Tu4	CTG12073.2	47642013	47806811	35.261
Tu4	CTG6871.TUG.H0423.H11.scaffold2_CTG12587.TUG.H0216.L14.scaffold1	47807811	47875292	35.261
Tu4	CTG1173.2	47876292	47964814	35.261
Tu4	CTG10081.1.TUG.M1080.C23.scaffold9	47965814	48006281	35.261
Tu4	CTG18885.2	48007281	48104467	35.261
Tu4	CTG7806.1	48105467	48374695	36.949
Tu4	CTG11598.TUG.H0423.O03.scaffold2	48375695	48403011	36.949
Tu4	CTG1173.2.TUG.H0123.H02.scaffold2	48404011	48461968	36.949
Tu4	CTG14205.TUG.E0731.D01.scaffold31	48462968	48475204	36.949
Tu4	CTG6710.TUG.H0211.B02.scaffold2	48476204	48488748	36.949
Tu4	CTG517.1	48489748	48715002	36.949
Tu4	CTG16272.1_CTG12023.1_CTG18336.1	48716002	49043472	37.371
Tu4	CTG18649.2_CTG15284.1	49044472	49237759	37.371
Tu4	CTG11706.1_CTG18864.2_CTG18263.1	49238759	49527844	37.371
Tu4	CTG17644.TUG.H0079.O20.scaffold22_CTG6888.1_CTG9438.1	49528844	49882552	37.793
Tu4	CTG4903.1	49883552	50065555	37.793
Tu4	CTG17439.1	50066555	50172857	37.793
Tu4	CTG14205.TUG.E0731.D01.scaffold9	50173857	50198311	37.793
Tu4	CTG8981.TUG.E0626.J13.scaffold2	50199311	50244887	37.793
Tu4	CTG872.1	50245887	50334733	37.793
Tu4	CTG7347.TUG.E0498.B09.scaffold15	50335733	50347023	37.793
Tu4	CTG5243.2_CTG5243.1	50348023	50520200	37.793
Tu4	CTG3662.1	50521200	50759908	38.004
Tu4	CTG4246.3	50760908	51094117	40.326
Tu4	CTG6900.1_CTG1053.1_CTG13491.1	51095117	51618837	40.326
Tu4	CTG6941.1	51619837	51782181	40.326
Tu4	CTG17451.1	51783181	51918176	40.326
Tu4	CTG16444.TUG.E0609.E22.scaffold3	51919176	51929462	40.326
Tu4	CTG16634.1	51930462	52069067	40.326
Tu4	CTG12952.1.TUG.E0521.L02.scaffold26	52070067	52082609	40.326
Tu4	CTG14758.TUG.M0940.M04.scaffold16	52083609	52095717	40.326
Tu4	CTG17359.TUG.M1074.I14.scaffold3	52096717	52106886	40.326
Tu4	CTG16218.2.TUG.H0365.M02.scaffold2	52107886	52174091	40.326
Tu4	CTG14758.TUG.M0940.M04.scaffold11	52175091	52188204	40.326
Tu4	CTG14758.TUG.M0940.M04.scaffold12	52189204	52202073	40.326
Tu4	CTG8756.1	52203073	52332816	40.326
Tu4	CTG12952.1.TUG.E0521.L02.scaffold11	52333816	52355486	40.326
Tu4	CTG19123.1.TUG.H0020.H14.scaffold2	52356486	52366890	40.326
Tu4	CTG2819.1	52367890	52471733	40.326
Tu4	CTG14981.1	52472733	52495034	40.326
Tu4	CTG5648.1	52496034	52521470	40.326
Tu4	CTG12023.TUG.M1075.H19.scaffold2_CTG8981.1	52522470	52740823	40.326
Tu4	CTG19603.2	52741823	52824103	40.326
Tu4	CTG18336.TUG.E0477.F02.scaffold2	52825103	52862368	40.326
Tu4	CTG13117.TUG.H0009.B08.scaffold2	52863368	52917519	40.326
Tu4	CTG6900.2	52918519	52961463	40.326
Tu4	CTG7128.1	52962463	53066621	40.326
Tu4	CTG4246.TUG.E0849.I02.scaffold2	53067621	53147549	40.326
Tu4	CTG13159.1	53148549	53318453	40.326
Tu4	CTG9090.1	53319453	53451765	40.326
Tu4	CTG14205.TUG.E0731.D01.scaffold33	53452765	53464638	40.326
Tu4	CTG7435.TUG.E0480.H07.scaffold2	53465638	53506837	40.326
Tu4	CTG14205.TUG.E0731.D01.scaffold15	53507837	53524714	40.326
Tu4	CTG10887.1_CTG5103.1	53525714	53777331	40.326
Tu4	CTG5252.1_CTG9896.1	53778331	54238153	40.537
Tu4	CTG17644.TUG.H0079.O20.scaffold1	54239153	54300578	40.537
Tu4	CTG14205.TUG.E0731.D01.scaffold7	54301578	54328699	40.537
Tu4	CTG16465.1_CTG1764.1	54329699	54831315	41.803
Tu4	CTG11913.1	54832315	54946120	41.803
Tu4	CTG1186.2.TUG.M1083.C06.scaffold45	54947120	54957510	41.803
Tu4	CTG6952.1	54958510	55199020	41.803
Tu4	CTG17395.1_CTG17395.2_CTG3679.1	55200020	55604578	41.803
Tu4	CTG13726.1_CTG17911.1_CTG15024.1	55605578	55986094	42.014
Tu4	CTG11063.1	55987094	56146646	42.014
Tu4	CTG11063.TUG.E0679.I15.scaffold5	56147646	56165245	42.014
Tu4	CTG18627.1_CTG17759.1	56166245	56430177	45.395
Tu4	CTG14871.1	56431177	56569829	45.395
Tu4	CTG14227.1	56570829	56714211	45.817
Tu4	CTG5876.1_CTG12189.1_CTG9701.1	56715211	57188993	45.817
Tu4	CTG3658.TUG.E0829.A09.scaffold2_CTG8789.1	57189993	57303293	45.817
Tu4	CTG308.1	57304293	57409069	45.817
Tu4	CTG390.TUG.E0842.E08.scaffold1	57410069	57457464	45.817
Tu4	CTG17006.TUG.E0470.L08.scaffold4	57458464	57480781	45.817
Tu4	CTG4350.1	57481781	57772641	45.817
Tu4	CTG2272.1	57773641	58095208	45.817
Tu4	CTG10114.1	58096208	58231603	45.817
Tu4	CTG5256.3	58232603	58355833	45.817
Tu4	CTG4723.1_CTG3836.1	58356833	58781687	45.817
Tu4	CTG14161.TUG.H0040.E13.scaffold2_CTG13649.1_CTG14161.1	58782687	58978974	46.028
Tu4	CTG11868.1_CTG16550.1_CTG12911.1	58979974	59463092	46.028
Tu4	CTG7990.2	59464092	59622478	46.028
Tu4	CTG13137.TUG.E0677.H03.scaffold2	59623478	59714001	46.028
Tu4	CTG668.3	59715001	60118895	46.028
Tu4	CTG8781.TUG.E0587.J23.scaffold3	60119895	60139508	46.028
Tu4	CTG4723.2_CTG4723.3	60140508	60470095	46.028
Tu4	CTG3521.1	60471095	60732371	46.028
Tu4	CTG609.TUG.E0667.J03.scaffold16	60733371	60753460	46.028
Tu4	CTG609.TUG.E0667.J03.scaffold37	60754460	60766626	46.028
Tu4	CTG609.TUG.E0667.J03.scaffold24	60767626	60782654	46.028
Tu4	CTG8645.1	60783654	60981067	46.028
Tu4	CTG9507.1	60982067	61150246	46.028
Tu4	CTG8527.1_CTG13238.1	61151246	61413981	46.028
Tu4	CTG1594.TUG.H0467.F08.scaffold2	61414981	61609479	46.028
Tu4	CTG12356.TUG.E0789.D18.scaffold4	61610479	61644540	46.028
Tu4	CTG12356.TUG.E0789.D18.scaffold8	61645540	61674874	46.028
Tu4	CTG19860.2_CTG19860.1	61675874	61996836	46.028
Tu4	CTG10111.1_CTG3045.1	61997836	62129910	46.028
Tu4	CTG14409.TUG.E0619.D05.scaffold2	62130910	62151811	46.028
Tu4	CTG19889.1	62152811	62275849	46.028
Tu4	CTG9369.1_CTG18255.1.TUG.E0512.D11.scaffold2	62276849	62406912	46.028
Tu4	CTG18133.1.TUG.M1031.G10.scaffold2	62407912	62422838	46.028
Tu4	CTG668.1	62423838	62943873	47.083
Tu4	CTG10409.1_CTG13137.1	62944873	63237777	47.083
Tu4	CTG14759.1	63238777	63395529	47.083
Tu4	CTG7819.TUG.E0581.L24.scaffold60	63396529	63407201	47.083
Tu4	CTG17698.1.TUG.E0512.C06.scaffold2	63408201	63420649	47.083
Tu4	CTG20560.TUG.H0066.H24.scaffold47	63421649	63433577	47.083
Tu4	CTG4087.1	63434577	63687203	47.505
Tu4	CTG16543.1_CTG16610.2	63688203	63901472	47.505
Tu4	CTG8781.1	63902472	64041883	47.505
Tu4	CTG6318.1	64042883	64293983	47.505
Tu4	CTG10067.1	64294983	64502578	47.505
Tu4	CTG14553.1_CTG4096.1_CTG13117.1_CTG18499.1	64503578	65083905	47.505
Tu4	CTG13277.1_CTG18499.TUG.E0610.K06.scaffold1_CTG13117.TUG.H0009.B08.scaffold3	65084905	65264213	47.505
Tu4	CTG4573.1	65265213	65469881	47.505
Tu4	CTG19358.1.TUG.H0361.H08.scaffold2_CTG5445.1_CTG15566.1	65470881	65810748	48.349
Tu4	CTG19975.1_CTG308.TUG.E0936.B02.scaffold1	65811748	66105012	48.56
Tu4	CTG4388.TUG.E0806.M16.scaffold1_CTG10324.1	66106012	66273192	48.56
Tu4	CTG14287.1	66274192	66416438	49.404
Tu4	CTG19409.TUG.E0492.C01.scaffold10	66417438	66439480	49.404
Tu4	CTG428.2	66440480	66555558	49.404
Tu4	CTG2805.1	66556558	66807451	49.404
Tu4	CTG19775.1	66808451	66944805	49.826
Tu4	CTG3291.1	66945805	67256548	50.037
Tu4	CTG15784.1.TUG.E0512.D14.scaffold2	67257548	67368646	50.037
Tu4	CTG1775.1_CTG11598.TUG.H0423.O03.scaffold1	67369646	67743397	50.459
Tu4	CTG12188.1	67744397	67942428	50.459
Tu4	CTG19626.1	67943428	68099414	50.459
Tu4	CTG9652.1	68100414	68308904	50.459
Tu4	CTG19388.1	68309904	68565938	50.459
Tu4	CTG20494.1_CTG6304.2_CTG6304.1_CTG14903.1_CTG14903.TUG.H0387.H06.scaffold1_CTG14903.TUG.H0301.F04.scaffold1	68566938	69014059	50.459
Tu4	CTG3549.1_CTG14737.TUG.H0408.F01.scaffold2_CTG14737.TUG.E0546.E20.scaffold2	69015059	69246502	50.459
Tu4	CTG17006.1_CTG17006.TUG.E0470.L08.scaffold3_CTG8591.1	69247502	69782690	50.459
Tu4	CTG14411.1_CTG3404.1	69783690	70112139	50.459
Tu4	CTG9666.2	70113139	70259374	50.459
Tu4	CTG13273.1_CTG12406.1_CTG4353.1	70260374	70770981	50.459
Tu4	CTG18224.1_CTG20532.1_CTG19656.2	70771981	71235988	50.459
Tu4	CTG7589.TUG.E0786.A01.scaffold10	71236988	71255149	50.459
Tu4	CTG20532.TUG.E0768.P10.scaffold2	71256149	71292330	50.459
Tu4	CTG803.TUG.E0675.H07.scaffold16	71293330	71307617	52.359
Tu4	CTG803.TUG.E0675.H07.scaffold15	71308617	71324038	52.359
Tu4	CTG803.TUG.E0675.H07.scaffold9	71325038	71345858	52.359
Tu4	CTG7981.2	71346858	71473248	52.359
Tu4	CTG18821.1	71474248	71604839	52.359
Tu4	CTG1221.TUG.E0680.H20.scaffold41	71605839	71622552	52.359
Tu4	CTG14976.TUG.E0864.J07.scaffold18	71623552	71638281	52.359
Tu4	CTG14976.TUG.E0864.J07.scaffold10	71639281	71656227	52.359
Tu4	CTG11554.TUG.M1137.N13.scaffold24	71657227	71667456	52.359
Tu4	CTG17419.TUG.E0887.A19.scaffold11	71668456	71682222	52.359
Tu4	CTG11554.TUG.M1137.N13.scaffold18	71683222	71695586	52.359
Tu4	CTG14976.TUG.E0864.J07.scaffold19	71696586	71709894	52.359
Tu4	CTG1221.1	71710894	71885735	52.359
Tu4	CTG7730.TUG.M0954.K06.scaffold2	71886735	71904852	52.359
Tu4	CTG7981.1	71905852	72038582	52.359
Tu4	CTG18444.2	72039582	72155277	52.992
Tu4	CTG14867.1	72156277	72299004	52.992
Tu4	CTG3433.1_CTG2356.1_CTG2356.2	72300004	72799303	54.258
Tu4	CTG18821.TUG.E0768.F23.scaffold2	72800303	72812922	54.258
Tu4	CTG14867.TUG.E0892.J01.scaffold3	72813922	72827028	54.258
Tu4	CTG8188.1_CTG904.1	72828028	73372607	54.68
Tu4	CTG11392.TUG.H0066.M13.scaffold19	73373607	73384327	54.68
Tu4	CTG1221.TUG.E0680.H20.scaffold22	73385327	73407349	54.68
Tu4	CTG7868.TUG.H0138.I04.scaffold2	73408349	73432605	54.68
Tu4	CTG1221.2	73433605	73542153	54.68
Tu4	CTG8676.TUG.E0522.M22.scaffold8	73543153	73558005	54.891
Tu4	CTG11392.TUG.H0066.M13.scaffold8	73559005	73577045	54.891
Tu4	CTG19656.1	73578045	73705641	54.891
Tu4	CTG13557.TUG.E0858.L01.scaffold2	73706641	73718937	54.891
Tu4	CTG20636.1.TUG.H0312.J02.scaffold2	73719937	73775037	54.891
Tu4	CTG19656.TUG.H0214.I13.scaffold2	73776037	73832934	54.891
Tu4	CTG1221.TUG.E0680.H20.scaffold56	73833934	73845711	54.891
Tu4	CTG1221.TUG.E0680.H20.scaffold8	73846711	73877368	54.891
Tu4	CTG1221.TUG.E0680.H20.scaffold29	73878368	73897994	54.891
Tu4	CTG16905.TUG.E0862.K08.scaffold2	73898994	73947983	54.891
Tu4	CTG2071.1	73948983	74086571	54.891
Tu4	CTG14435.1_CTG2379.1_CTG2122.1	74087571	74718704	54.891
Tu4	CTG18189.1_CTG14981.2	74719704	74925939	54.891
Tu4	CTG18189.2	74926939	75035042	54.891
Tu4	CTG4388.1	75036042	75213872	54.891
Tu4	CTG14376.1	75214872	75325439	54.891
Tu4	CTG12940.1_CTG770.1	75326439	75817211	54.891
Tu4	CTG11392.TUG.H0066.M13.scaffold20	75818211	75828923	54.891
Tu4	CTG3001.TUG.E0680.P24.scaffold2	75829923	75851625	54.891
Tu4	CTG11598.1	75852625	75992971	54.891
Tu4	CTG4842.TUG.H0092.K23.scaffold2	75993971	76020237	54.891
Tu4	CTG13273.TUG.H0241.B10.scaffold2	76021237	76049540	54.891
Tu4	CTG4843.1	76050540	76521118	54.891
Tu4	CTG16283.1	76522118	76685560	54.891
Tu4	CTG4357.2_CTG17791.1	76686560	77002024	55.313
Tu4	CTG4357.1	77003024	77225658	55.313
Tu4	CTG6648.1_CTG13870.1	77226658	77538226	55.313
Tu4	CTG13808.1_CTG7947.TUG.H0092.P15.scaffold1_CTG7947.1	77539226	77884371	55.313
Tu4	CTG14981.1.TUG.E0550.C09.scaffold2	77885371	77898507	55.313
Tu4	CTG14161.TUG.H0040.E13.scaffold3_CTG13649.1.TUG.H0347.J01.scaffold2	77899507	77954216	55.313
Tu4	CTG4388.TUG.E0806.M16.scaffold3	77955216	77994776	55.313
Tu4	CTG7224.1	77995776	78214647	55.313
Tu4	CTG19122.1.TUG.H0285.K06.scaffold2	78215647	78255529	55.313
Tu4	CTG327.2	78256529	78489383	55.313
Tu4	CTG10496.2_CTG16712.2_CTG12547.2	78490383	78855435	55.313
Tu4	CTG1221.TUG.E0680.H20.scaffold66	78856435	78866671	55.313
Tu4	CTG16134.1_CTG11623.TUG.M1021.O16.scaffold2	78867671	79116912	55.313
Tu4	CTG1221.TUG.E0680.H20.scaffold42	79117912	79134139	55.313
Tu4	CTG2379.TUG.H0143.G23.scaffold2	79135139	79154715	55.313
Tu4	CTG1221.TUG.E0680.H20.scaffold49	79155715	79168642	55.313
Tu4	CTG8676.TUG.E0522.M22.scaffold4	79169642	79188331	55.313
Tu4	CTG1221.TUG.E0680.H20.scaffold6	79189331	79224882	55.313
Tu4	CTG3977.1	79225882	79589783	55.524
Tu4	CTG12968.1_CTG10314.TUG.H0101.M08.scaffold1_CTG5250.1_CTG19122.1	79590783	80088521	55.524
Tu4	CTG1221.TUG.E0680.H20.scaffold2	80089521	80140852	55.524
Tu4	CTG1221.TUG.E0680.H20.scaffold4	80141852	80181749	55.524
Tu4	CTG1221.TUG.E0680.H20.scaffold54	80182749	80195262	55.524
Tu4	CTG1221.TUG.E0680.H20.scaffold61	80196262	80207037	55.524
Tu4	CTG18007.TUG.E0511.E04.scaffold2	80208037	80249048	55.524
Tu4	CTG10314.TUG.H0328.F18.scaffold2	80250048	80272532	55.524
Tu4	CTG5648.TUG.E0927.B02.scaffold1	80273532	80311227	55.524
Tu4	CTG4388.TUG.E0806.M16.scaffold2_CTG14376.2	80312227	80418939	55.524
Tu4	CTG11868.TUG.H0089.J19.scaffold2	80419939	80456903	58.058
Tu4	CTG6429.TUG.E0546.P12.scaffold2	80457903	80535073	58.058
Tu4	CTG3003.TUG.H0051.L12.scaffold2	80536073	80600449	58.058
Tu4	CTG14867.TUG.E0645.C16.scaffold2	80601449	80649807	58.058
Tu4	CTG9247.TUG.E0820.D11.scaffold12	80650807	80667507	58.058
Tu4	CTG17763.TUG.H0215.I22.scaffold2	80668507	80730043	58.058
Tu4	CTG17416.TUG.E0528.L14.scaffold4	80731043	80752912	58.058
Tu4	CTG9013.2	80753912	80882001	58.058
Tu4	CTG8676.TUG.H0045.M05.scaffold2	80883001	80911513	58.058
Tu4	CTG15390.TUG.H0072.L13.scaffold1	80912513	80957371	58.058
Tu4	CTG11392.TUG.H0066.M13.scaffold9	80958371	80974482	58.058
Tu4	CTG14768.1	80975482	81033988	58.058
Tu4	CTG14737.1	81034988	81101230	58.058
Tu4	CTG14903.TUG.H0301.F04.scaffold3	81102230	81113588	58.058
Tu4	CTG8160.TUG.M0985.C07.scaffold2	81114588	81129351	58.058
Tu4	CTG7605.TUG.E0876.A21.scaffold1	81130351	81187467	58.058
Tu4	CTG6123.TUG.E0541.O22.scaffold1	81188467	81244213	58.058
Tu4	CTG390.1	81245213	81289669	58.058
Tu4	CTG19358.1	81290669	81354848	58.058
Tu4	CTG20392.1	81355848	81502748	58.058
Tu4	CTG19626.1.TUG.M1053.N09.scaffold3	81503748	81517155	58.058
Tu4	CTG17117.TUG.H0371.G13.scaffold2	81518155	81576216	58.058
Tu4	CTG18296.1_CTG8781.TUG.E0587.J23.scaffold1	81577216	81742078	58.269
Tu4	CTG19436.TUG.H0315.D19.scaffold3	81743078	81754794	58.269
Tu4	CTG3059.2.TUG.M1173.P15.scaffold2	81755794	81800507	58.269
Tu4	CTG19436.2	81801507	81967427	58.48
Tu4	CTG562.2	81968427	82113389	58.691
Tu4	CTG19388.2_CTG18616.TUG.E0660.D09.scaffold1	82114389	82689703	58.691
Tu4	CTG327.1	82690703	82840436	59.535
Tu4	CTG6493.1_CTG11392.1	82841436	83107782	59.535
Tu4	CTG2832.1	83108782	83430114	59.535
Tu4	CTG4717.1	83431114	83776572	59.535
Tu4	CTG2778.1	83777572	84079333	59.746
Tu4	CTG9873.1	84080333	84192178	59.746
Tu4	CTG14931.1_CTG3003.1	84193178	84674049	59.746
Tu4	CTG3455.TUG.H0269.E15.scaffold1_CTG8784.1_CTG11018.1_CTG11338.1	84675049	85457325	59.746
Tu4	CTG11392.TUG.H0066.M13.scaffold5	85458325	85478083	59.746
Tu4	CTG5648.TUG.E0640.G23.scaffold1_CTG1305.2_CTG1305.1	85479083	85828933	59.746
Tu4	CTG11601.1_CTG10258.1_CTG3423.1_CTG20265.1_CTG14521.1	85829933	86549459	59.746
Tu4	CTG20682.2	86550459	86721942	59.957
Tu4	CTG3059.2	86722942	86817108	59.957
Tu4	CTG4611.1	86818108	86993521	59.957
Tu4	CTG11392.TUG.H0066.M13.scaffold2	86994521	87029275	59.957
Tu4	CTG13989.2	87030275	87137042	59.957
Tu4	CTG8521.TUG.E0816.A10.scaffold3	87138042	87156567	59.957
Tu4	CTG8521.TUG.E0816.A10.scaffold9	87157567	87169950	59.957
Tu4	CTG609.TUG.E0667.J03.scaffold9	87170950	87200591	59.957
Tu4	CTG6743.TUG.H0094.G11.scaffold24	87201591	87216369	59.957
Tu4	CTG11711.TUG.H0331.K22.scaffold1	87217369	87315392	59.957
Tu4	CTG9230.1	87316392	87458441	59.957
Tu4	CTG11436.TUG.H0322.E03.scaffold2	87459441	87504451	59.957
Tu4	CTG16978.2	87505451	87600293	59.957
Tu4	CTG6343.1_CTG6343.TUG.E0641.G22.scaffold1	87601293	87778602	59.957
Tu4	CTG12952.1.TUG.E0521.L02.scaffold3	87779602	87810640	59.957
Tu4	CTG5852.1	87811640	88004277	59.957
Tu4	CTG18537.1_CTG10717.2	88005277	88234862	59.957
Tu4	CTG16779.1_CTG8978.1	88235862	88397820	59.957
Tu4	CTG18488.1_CTG18199.1	88398820	88642308	59.957
Tu4	CTG9903.1	88643308	88745532	59.957
Tu4	CTG12165.2.TUG.M0994.B22.scaffold3_CTG12165.2.TUG.M0994.B22.scaffold2	88746532	88852406	59.957
Tu4	CTG16888.TUG.E0546.O22.scaffold3	88853406	88866528	59.957
Tu4	CTG8016.2.TUG.E0597.M14.scaffold2	88867528	88877615	59.957
Tu4	CTG7106.1	88878615	89022900	59.957
Tu4	CTG12952.1.TUG.E0521.L02.scaffold30	89023900	89035590	59.957
Tu4	CTG12952.1.TUG.E0521.L02.scaffold13	89036590	89057709	59.957
Tu4	CTG14758.TUG.M0940.M04.scaffold13	89058709	89071300	59.957
Tu4	CTG12952.1.TUG.E0521.L02.scaffold21	89072300	89087132	59.957
Tu4	CTG7868.1_CTG5532.1	89088132	89481416	59.957
Tu4	CTG11392.TUG.H0066.M13.scaffold6	89482416	89501557	59.957
Tu4	CTG1186.2.TUG.M1083.C06.scaffold11	89502557	89524052	59.957
Tu4	CTG17528.TUG.E0728.O20.scaffold2	89525052	89551005	59.957
Tu4	CTG12952.1.TUG.E0521.L02.scaffold33	89552005	89562213	59.957
Tu4	CTG1221.TUG.E0680.H20.scaffold17	89563213	89587537	59.957
Tu4	CTG1221.TUG.E0680.H20.scaffold24	89588537	89609343	59.957
Tu4	CTG1221.TUG.E0680.H20.scaffold10	89610343	89637691	59.957
Tu4	CTG1221.TUG.E0680.H20.scaffold12	89638691	89665422	59.957
Tu4	CTG7326.TUG.H0389.L01.scaffold3	89666422	89688581	59.957
Tu4	CTG11392.TUG.H0066.M13.scaffold10	89689581	89705651	59.957
Tu4	CTG1221.TUG.E0680.H20.scaffold63	89706651	89717235	59.957
Tu4	CTG1221.TUG.E0680.H20.scaffold47	89718235	89731552	59.957
Tu4	CTG11392.TUG.H0066.M13.scaffold16	89732552	89744440	59.957
Tu4	CTG19656.1.TUG.H0338.P09.scaffold2	89745440	89756646	59.957
Tu4	CTG1221.TUG.E0680.H20.scaffold60	89757646	89768780	59.957
Tu4	CTG7121.1	89769780	89873318	59.957
Tu4	CTG14768.1.TUG.M1044.H18.scaffold3	89874318	89888273	59.957
Tu4	CTG15927.1.TUG.E0499.B01.scaffold27	89889273	89902706	59.957
Tu4	CTG15927.1.TUG.E0499.B01.scaffold20	89903706	89918899	59.957
Tu4	CTG6467.1_CTG7730.1	89919899	90194599	59.957
Tu4	CTG8979.1	90195599	90357534	59.957
Tu4	CTG13557.1_CTG9085.1_CTG8979.TUG.M1161.B06.scaffold1	90358534	90742682	59.957
Tu4	CTG15459.1_CTG7926.1	90743682	91026288	59.957
Tu4	CTG7194.1	91027288	91200603	59.957
Tu4	CTG11197.1_CTG10549.1_CTG3397.1	91201603	91752197	59.957
Tu4	CTG14432.1.TUG.H0298.A04.scaffold2	91753197	91777975	59.957
Tu4	CTG14758.TUG.M0940.M04.scaffold15	91778975	91791229	59.957
Tu4	CTG12952.1.TUG.E0521.L02.scaffold29	91792229	91804263	59.957
Tu4	CTG12193.1.TUG.H0142.B07.scaffold2	91805263	91854591	59.957
Tu4	CTG12193.1.TUG.H0142.B07.scaffold3	91855591	91869552	59.957
Tu4	CTG18739.1_CTG15725.1	91870552	92052231	59.957
Tu4	CTG8040.1_CTG8749.1_CTG16440.1_CTG7859.TUG.H0105.A03.scaffold2	92053231	92479809	59.957
Tu4	CTG7067.TUG.H0414.B15.scaffold2	92480809	92554229	59.957
Tu4	CTG8048.TUG.E0544.O01.scaffold2	92555229	92594529	59.957
Tu4	CTG7067.1	92595529	92890501	61.012
Tu4	CTG17644.TUG.H0079.O20.scaffold11	92891501	92908827	61.012
Tu4	CTG4199.1.TUG.H0101.L14.scaffold12	92909827	92922926	61.012
Tu4	CTG7067.2	92923926	93102723	61.012
Tu4	CTG7859.TUG.H0105.A03.scaffold1_CTG11999.2_CTG7859.1_CTG17486.1	93103723	93432345	61.012
Tu4	CTG14718.1	93433345	93624057	61.012
Tu4	CTG1221.TUG.E0680.H20.scaffold57	93625057	93636519	61.012
Tu4	CTG7763.2	93637519	93710121	64.605
Tu4	CTG12952.1.TUG.E0521.L02.scaffold7	93711121	93735020	64.605
Tu4	CTG12952.1.TUG.E0521.L02.scaffold10	93736020	93757932	64.605
Tu4	CTG12952.1.TUG.E0521.L02.scaffold20	93758932	93773809	64.605
Tu4	CTG11746.1	93774809	93940012	64.605
Tu4	CTG2863.2	93941012	94287487	64.605
Tu4	CTG14758.TUG.M0940.M04.scaffold17	94288487	94298910	64.605
Tu4	CTG8756.1.TUG.M1101.H18.scaffold2	94299910	94319590	64.605
Tu4	CTG8978.TUG.M0975.M23.scaffold2	94320590	94336251	64.605
Tu4	CTG11259.1	94337251	94489246	64.605
Tu4	CTG17518.TUG.H0229.P14.scaffold1_CTG8554.1	94490246	94744934	64.605
Tu4	CTG2672.1_CTG13328.1_CTG1953.1	94745934	95192941	64.605
Tu4	CTG1221.TUG.E0680.H20.scaffold5	95193941	95230574	64.605
Tu4	CTG20492.1.TUG.E0587.N12.scaffold2	95231574	95264241	64.605
Tu4	CTG6717.TUG.H0078.L09.scaffold47	95265241	95277929	64.605
Tu4	CTG1186.2.TUG.M1083.C06.scaffold10	95278929	95301139	64.605
Tu4	CTG8676.1	95302139	95495863	64.605
Tu4	CTG7106.2	95496863	95815673	64.605
Tu4	CTG6201.1	95816673	96043063	64.605
Tu4	CTG7326.TUG.H0189.F22.scaffold2_CTG4352.1	96044063	96251759	64.605
Tu4	CTG6679.1_CTG18711.1_CTG15742.1	96252759	96747287	64.605
Tu4	CTG7326.TUG.H0389.L01.scaffold1	96748287	96810583	64.605
Tu4	CTG12603.1_CTG9603.1_CTG11623.1	96811583	97305851	64.605
Tu4	CTG10430.2.TUG.E0839.N03.scaffold2	97306851	97338349	64.605
Tu4	CTG1571.1	97339349	97756323	64.605
Tu4	CTG4153.2	97757323	97895304	64.605
Tu4	CTG364.1	97896304	98083468	64.605
Tu4	CTG11984.TUG.H0346.A22.scaffold1	98084468	98144722	64.605
Tu4	CTG11241.TUG.E0835.B19.scaffold19	98145722	98157883	64.605
Tu4	CTG1404.TUG.H0386.E07.scaffold3	98158883	98173004	64.605
Tu4	CTG5098.1	98174004	98363696	64.605
Tu4	CTG14425.2	98364696	98526328	64.605
Tu4	CTG1221.TUG.E0680.H20.scaffold48	98527328	98540413	64.605
Tu4	CTG8676.TUG.E0522.M22.scaffold2	98541413	98564553	64.605
Tu4	CTG11392.TUG.H0066.M13.scaffold14	98565553	98579154	64.605
Tu4	CTG17756.1.TUG.E0511.J11.scaffold3	98580154	98598560	64.605
Tu4	CTG2863.1	98599560	98906451	64.605
Tu4	CTG7121.2	98907451	99039080	64.605
Tu4	CTG4790.1	99040080	99287657	64.605
Tu4	CTG3355.1	99288657	99532121	64.605
Tu4	CTG3607.1	99533121	99629625	64.605
Tu4	CTG19799.1_CTG3607.2	99630625	99813715	64.605
Tu4	CTG20607.1_CTG18739.2	99814715	100053493	64.816
Tu4	CTG12891.1_CTG20251.TUG.M1064.L07.scaffold32	100054493	100220332	64.816
Tu4	CTG1062.1	100221332	100549803	64.816
Tu4	CTG11346.TUG.H0137.G17.scaffold1	100550803	100622750	64.816
Tu4	CTG962.TUG.H0066.H10.scaffold32	100623750	100634467	64.816
Tu4	CTG19972.1_CTG17916.1_CTG15010.1	100635467	101137400	64.816
Tu4	CTG12767.1	101138400	101325361	64.816
Tu4	CTG17422.1_CTG7695.1	101326361	101590515	64.816
Tu4	CTG20285.1	101591515	101793587	64.816
Tu4	CTG13265.1_CTG1062.2	101794587	102124812	64.816
Tu4	CTG20251.TUG.E0513.O03.scaffold1	102125812	102225518	64.816
Tu4	CTG962.TUG.H0066.H10.scaffold4	102226518	102257729	64.816
Tu4	CTG8594.TUG.E0850.H21.scaffold2	102258729	102318218	64.816
Tu4	CTG14976.TUG.E0864.J07.scaffold4	102319218	102341605	64.816
Tu4	CTG17419.TUG.E0887.A19.scaffold14	102342605	102353398	64.816
Tu4	CTG13885.1.TUG.H0068.K15.scaffold2	102354398	102368457	64.816
Tu4	CTG14976.TUG.E0864.J07.scaffold22	102369457	102382426	64.816
Tu4	CTG16490.1_CTG19059.1	102383426	102555026	64.816
Tu4	CTG11920.2_CTG17528.1	102556026	102819298	65.871
Tu4	CTG14816.1_CTG3048.1	102820298	103163194	65.871
Tu4	CTG7653.1_CTG19634.1	103164194	103593492	65.871
Tu4	CTG20660.1_CTG1020.1	103594492	103932387	66.926
Tu4	CTG5413.1	103933387	104242553	66.926
Tu4	CTG1221.TUG.E0680.H20.scaffold11	104243553	104270838	66.926
Tu4	CTG1221.TUG.E0680.H20.scaffold33	104271838	104290638	66.926
Tu4	CTG6467.TUG.H0202.P02.scaffold1	104291638	104390713	66.926
Tu4	CTG13956.1	104391713	104521075	67.137
Tu4	CTG1221.TUG.E0680.H20.scaffold1	104522075	104577820	67.77
Tu4	CTG1221.TUG.E0680.H20.scaffold20	104578820	104601719	67.77
Tu4	CTG7031.1	104602719	104785755	67.77
Tu4	CTG11823.1_CTG14693.1_CTG15902.1_CTG17579.2	104786755	105077615	67.77
Tu4	CTG5910.1_CTG12627.2	105078615	105362053	67.77
Tu4	CTG7435.1	105363053	105521434	67.77
Tu4	CTG7435.TUG.E0480.H07.scaffold3_CTG3094.1	105522434	105737048	67.77
Tu4	CTG17341.1	105738048	105855507	67.77
Tu4	CTG13854.2.TUG.M1153.L16.scaffold2	105856507	105879752	67.77
Tu4	CTG6743.TUG.H0094.G11.scaffold26	105880752	105895083	67.77
Tu4	CTG486.TUG.E0667.O02.scaffold20	105896083	105909618	67.77
Tu4	CTG3350.TUG.M1032.P05.scaffold3	105910618	105948347	67.77
Tu4	CTG6743.TUG.H0094.G11.scaffold3	105949347	105988126	67.77
Tu4	CTG486.TUG.E0667.O02.scaffold8	105989126	106007721	67.77
Tu4	CTG6535.3	106008721	106100458	67.77
Tu4	CTG19279.TUG.E0676.G04.scaffold2	106101458	106141606	67.77
Tu4	CTG18795.1	106142606	106229478	67.77
Tu4	CTG12603.TUG.H0187.C23.scaffold3	106230478	106241785	67.77
Tu4	CTG17117.1	106242785	106446130	67.77
Tu4	CTG4517.TUG.E0541.C07.scaffold2	106447130	106565516	67.77
Tu4	CTG668.TUG.M1115.J18.scaffold2	106566516	106579202	67.77
Tu4	CTG17644.TUG.H0079.O20.scaffold5	106580202	106608046	67.77
Tu4	CTG17644.TUG.H0079.O20.scaffold18	106609046	106623281	67.77
Tu4	CTG12686.1.TUG.E0623.K18.scaffold3	106624281	106636135	67.77
Tu4	CTG1221.TUG.E0680.H20.scaffold37	106637135	106655007	67.77
Tu4	CTG1221.TUG.E0680.H20.scaffold43	106656007	106671083	67.77
Tu4	CTG20330.1	106672083	106874248	67.77
Tu4	CTG3455.TUG.H0417.F17.scaffold1	106875248	106945435	67.77
Tu4	CTG7326.1	106946435	107032117	67.77
Tu4	CTG18537.TUG.E0605.H10.scaffold2_CTG18537.TUG.E0851.C12.scaffold2_CTG3230.TUG.H0386.A24.scaffold71_CTG18537.TUG.E0605.H10.scaffold3	107033117	107094121	67.77
Tu4	CTG19829.TUG.M1111.D23.scaffold2	107095121	107131315	67.77
Tu4	CTG3397.TUG.H0001.L22.scaffold2	107132315	107153269	67.77
Tu4	CTG1559.1	107154269	107331760	67.77
Tu4	CTG5852.TUG.H0215.O22.scaffold2	107332760	107348141	67.77
Tu4	CTG7934.1	107349141	107577938	67.77
Tu4	CTG17226.1_CTG15266.2	107578938	107760046	67.77
Tu4	CTG6737.1	107761046	107864762	67.77
Tu4	CTG12627.1	107865762	107965842	67.77
Tu4	CTG6724.2	107966842	108052610	67.77
Tu4	CTG5293.1_CTG13593.1_CTG10764.1	108053610	108379350	67.77
Tu4	CTG5087.1	108380350	108438156	67.77
Tu4	CTG12356.TUG.E0789.D18.scaffold3	108439156	108474113	67.77
Tu4	CTG12356.TUG.E0789.D18.scaffold36	108475113	108486953	67.77
Tu4	CTG16207.1_CTG1417.1_CTG8048.1	108487953	109153918	67.77
Tu4	CTG9223.1_CTG5783.1	109154918	109585889	67.77
Tu4	CTG6429.2	109586889	109887968	67.77
Tu4	CTG17168.1_CTG10511.1	109888968	110236189	69.458
Tu4	CTG17588.1	110237189	110341659	70.513
Tu4	CTG5293.TUG.E0778.M12.scaffold1_CTG10867.2	110342659	110581165	70.513
Tu4	CTG16086.1	110582165	110842798	70.513
Tu4	CTG2980.1	110843798	111042343	71.99
Tu4	CTG8326.1	111043343	111386143	72.412
Tu4	CTG12169.1_CTG4895.1	111387143	111728977	72.412
Tu4	CTG1594.TUG.H0467.F08.scaffold13	111729977	111757709	72.412
Tu4	CTG18713.TUG.E0850.H04.scaffold1	111758709	111787121	72.412
Tu4	CTG6227.1_CTG16367.1_CTG6200.TUG.E0595.P17.scaffold1	111788121	112215694	72.412
Tu4	CTG1594.TUG.H0467.F08.scaffold9	112216694	112296066	72.412
Tu4	CTG1594.TUG.H0467.F08.scaffold5	112297066	112395941	72.412
Tu4	CTG2167.1_CTG5510.1_CTG19125.1_CTG18989.TUG.H0397.A24.scaffold1	112396941	112808492	72.412
Tu4	CTG17032.TUG.E0677.I03.scaffold3	112809492	112826423	72.412
Tu4	CTG1594.TUG.H0467.F08.scaffold14	112827423	112854180	72.412
Tu4	CTG2167.TUG.E0497.O09.scaffold3	112855180	112875780	72.412
Tu4	CTG9930.TUG.E0858.K03.scaffold3	112876780	112892035	72.412
Tu4	CTG7608.2	112893035	112952360	72.412
Tu4	CTG225.2	112953360	113288740	72.412
Tu4	CTG225.1	113289740	113415811	72.412
Tu4	CTG6302.1	113416811	113655606	72.412
Tu4	CTG5742.1_CTG19708.1	113656606	114004322	72.412
Tu4	CTG15638.1	114005322	114167637	73.045
Tu4	CTG11609.1_CTG19822.1_CTG3997.1_CTG17493.1	114168637	114696454	73.045
Tu4	CTG8624.TUG.M1029.B03.scaffold2_CTG8624.TUG.H0367.O15.scaffold2	114697454	114760372	73.045
Tu4	CTG7438.1	114761372	114954574	73.045
Tu4	CTG7061.1	114955574	115241206	73.256
Tu4	CTG5443.1	115242206	115391743	73.256
Tu4	CTG12356.TUG.E0789.D18.scaffold39	115392743	115403925	73.256
Tu4	CTG12356.TUG.E0789.D18.scaffold42	115404925	115415421	73.256
Tu4	CTG18713.TUG.E0491.H16.scaffold4	115416421	115430815	73.256
Tu4	CTG15364.TUG.E0543.G15.scaffold2	115431815	115447141	73.256
Tu4	CTG1281.3	115448141	115547416	73.256
Tu4	CTG9913.1	115548416	115654220	73.256
Tu4	CTG11767.2.TUG.E0513.D10.scaffold2	115655220	115716275	73.256
Tu4	CTG962.TUG.H0066.H10.scaffold13	115717275	115736936	73.256
Tu4	CTG7448.1	115737936	115917146	73.256
Tu4	CTG15124.1_CTG18305.1	115918146	116101797	73.256
Tu4	CTG16109.1.TUG.H0359.D06.scaffold7	116102797	116184308	73.256
Tu4	CTG16109.1.TUG.H0359.D06.scaffold28	116185308	116196514	73.256
Tu4	CTG15927.1.TUG.E0499.B01.scaffold19	116197514	116213013	73.256
Tu4	CTG19586.TUG.H0179.E09.scaffold3	116214013	116241208	73.256
Tu4	CTG962.TUG.H0066.H10.scaffold8	116242208	116265950	73.256
Tu4	CTG962.TUG.H0066.H10.scaffold19	116266950	116283671	73.256
Tu4	CTG261.2	116284671	116418099	73.256
Tu4	CTG17907.1_CTG5950.1	116419099	116642638	73.256
Tu4	CTG5950.2	116643638	116790594	73.256
Tu4	CTG1412.TUG.E0821.B18.scaffold17	116791594	116803493	73.256
Tu4	CTG1412.TUG.E0821.B18.scaffold13	116804493	116818063	73.256
Tu4	CTG1412.TUG.E0821.B18.scaffold15	116819063	116831760	73.256
Tu4	CTG15551.TUG.E0520.C07.scaffold2	116832760	116859250	73.256
Tu4	CTG1186.2.TUG.M1083.C06.scaffold15	116860250	116880700	73.256
Tu4	CTG4231.TUG.H0094.D24.scaffold5	116881700	116913251	73.256
Tu4	CTG962.TUG.H0066.H10.scaffold10	116914251	116934206	73.256
Tu4	CTG4352.TUG.H0351.E08.scaffold2	116935206	116952045	73.256
Tu4	CTG6112.1	116953045	117366566	73.256
Tu4	CTG5915.1	117367566	117591257	73.256
Tu4	CTG1625.1	117592257	117772794	73.256
Tu4	CTG261.1	117773794	117901399	73.256
Tu4	CTG8817.2_CTG9930.1_CTG3893.1	117902399	118525081	73.256
Tu4	CTG962.TUG.H0066.H10.scaffold11	118526081	118546020	73.256
Tu4	CTG17018.TUG.M1024.J16.scaffold2	118547020	118559534	73.256
Tu4	CTG19586.TUG.H0179.E09.scaffold17	118560534	118572935	73.256
Tu4	CTG1103.TUG.H0201.I15.scaffold2	118573935	118618999	73.256
Tu4	CTG14201.TUG.E0570.M21.scaffold48	118619999	118632784	73.256
Tu4	CTG12356.TUG.E0789.D18.scaffold25	118633784	118648568	73.256
Tu4	CTG1594.TUG.H0467.F08.scaffold4	118649568	118766598	73.256
Tu4	CTG2890.TUG.E0560.F15.scaffold5	118767598	118783887	73.256
Tu4	CTG16986.TUG.H0298.M15.scaffold1	118784887	118878541	73.256
Tu4	CTG20647.1.TUG.E0849.M13.scaffold2	118879541	118906490	73.256
Tu4	CTG457.1.TUG.H0059.G21.scaffold2	118907490	118926419	73.256
Tu4	CTG2534.TUG.H0165.D07.scaffold2	118927419	118939181	73.256
Tu4	CTG962.TUG.H0066.H10.scaffold34	118940181	118950691	73.256
Tu4	CTG20647.1	118951691	119040588	73.256
Tu4	CTG8594.TUG.E0796.J10.scaffold2	119041588	119066863	73.256
Tu4	CTG20251.TUG.M1064.L07.scaffold29	119067863	119080668	73.256
Tu4	CTG19209.TUG.H0340.F03.scaffold4	119081668	119102546	73.256
Tu4	CTG12356.TUG.E0789.D18.scaffold11	119103546	119129511	73.256
Tu4	CTG15653.1.TUG.E0644.F13.scaffold2	119130511	119148142	73.256
Tu4	CTG3632.TUG.H0090.J01.scaffold2	119149142	119185615	73.256
Tu4	CTG14335.1_CTG14335.TUG.E0711.E02.scaffold1	119186615	119357801	73.256
Tu4	CTG16810.2	119358801	119485661	73.256
Tu4	CTG1594.TUG.H0467.F08.scaffold10	119486661	119565047	73.256
Tu4	CTG17248.1	119566047	119839608	73.256
Tu4	CTG18713.TUG.E0491.H16.scaffold2_CTG17032.1	119840608	120061210	73.256
Tu4	CTG1172.TUG.H0399.B07.scaffold2	120062210	120072404	73.256
Tu4	CTG7132.2	120073404	120254638	73.467
Tu4	CTG14847.1_CTG7237.1	120255638	120600115	73.467
Tu4	CTG16356.1	120601115	120728577	73.467
Tu4	CTG20495.1.TUG.M0967.D22.scaffold5	120729577	120743010	73.467
Tu4	CTG20495.1.TUG.M0967.D22.scaffold2	120744010	120782337	73.467
Tu4	CTG8594.TUG.E0850.H21.scaffold1	120783337	120856462	73.467
Tu4	CTG1594.TUG.H0467.F08.scaffold16	120857462	120880553	73.467
Tu4	CTG12356.TUG.E0789.D18.scaffold22	120881553	120896626	73.467
Tu4	CTG19552.1_CTG13370.1_CTG8594.1	120897626	121728414	73.467
Tu4	CTG12356.TUG.E0789.D18.scaffold31	121729414	121742277	73.467
Tu4	CTG8817.1	121743277	121861867	73.467
Tu4	CTG12356.TUG.E0789.D18.scaffold10	121862867	121889340	73.467
Tu4	CTG10204.TUG.E0562.D06.scaffold1	121890340	121960960	73.467
Tu4	CTG9913.1.TUG.H0104.B15.scaffold2	121961960	122028391	73.467
Tu4	CTG8037.1	122029391	122066063	73.467
Tu4	CTG1281.2	122067063	122295307	77.272
Tu4	CTG10661.TUG.E0542.O19.scaffold2	122296307	122306970	77.272
Tu4	CTG15655.1_CTG16992.1_CTG3913.1_CTG7361.1	122307970	123025142	77.272
Tu4	CTG6914.1_CTG780.1	123026142	123456498	77.272
Tu4	CTG4000.1_CTG12356.TUG.E0672.A21.scaffold1	123457498	123807057	77.272
Tu4	CTG2657.1	123808057	123944685	78.327
Tu4	CTG12356.TUG.E0789.D18.scaffold40	123945685	123956528	78.327
Tu4	CTG12356.TUG.E0789.D18.scaffold5	123957528	123990849	78.327
Tu4	CTG8715.TUG.E0731.M08.scaffold8	123991849	124002469	78.327
Tu4	CTG5443.TUG.H0101.C12.scaffold1	124003469	124079861	78.327
Tu4	CTG2167.2	124080861	124583267	78.538
Tu4	CTG17533.2_CTG9984.1	124584267	124796781	78.538
Tu4	CTG4783.3_CTG4783.4	124797781	125238354	78.538
Tu4	CTG4783.2	125239354	125542967	78.538
Tu4	CTG1594.TUG.H0467.F08.scaffold7	125543967	125635879	78.538
Tu4	CTG17756.1	125636879	125813467	78.538
Tu4	CTG17756.1.TUG.E0511.J11.scaffold4_CTG9913.2_CTG16122.1_CTG17756.2	125814467	126241210	78.538
Tu4	CTG14705.1_CTG8624.1	126242210	126610346	78.538
Tu4	CTG2077.1_CTG10345.1	126611346	127005326	78.538
Tu4	CTG8037.2	127006326	127147982	78.538
Tu4	CTG19625.1	127148982	127237584	78.538
Tu4	CTG18038.2	127238584	127368516	78.538
Tu4	CTG5026.1_CTG10209.1_CTG4783.1	127369516	127829478	78.538
Tu4	CTG12356.TUG.E0789.D18.scaffold2	127830478	127868703	78.538
Tu4	CTG12356.TUG.E0789.D18.scaffold7	127869703	127900869	78.538
Tu4	CTG12356.TUG.E0789.D18.scaffold26	127901869	127916021	78.538
Tu4	CTG1668.2	127917021	128179770	78.538
Tu4	CTG1668.1	128180770	128362946	78.538
Tu4	CTG10659.1	128363946	128526831	78.538
Tu4	CTG19625.2_CTG19622.1	128527831	128808774	78.538
Tu4	CTG17655.TUG.H0283.M17.scaffold2	128809774	128859214	78.538
Tu4	CTG15728.1.TUG.E0784.L22.scaffold2	128860214	128903847	78.538
Tu4	CTG18991.1	128904847	128975345	78.538
Tu4	CTG7438.TUG.H0301.N23.scaffold1	128976345	129065650	78.538
Tu4	CTG12356.TUG.E0789.D18.scaffold24	129066650	129081515	78.538
Tu4	CTG17719.2.TUG.M1173.J24.scaffold3	129082515	129106147	78.538
Tu4	CTG12640.2_CTG9271.2	129107147	129321179	78.538
Tu4	CTG10728.1_CTG5489.1	129322179	129726415	78.538
Tu4	CTG19025.2	129727415	129852181	78.538
Tu4	CTG3709.2	129853181	129979646	78.538
Tu4	CTG1594.TUG.H0467.F08.scaffold12	129980646	130008716	78.538
Tu4	CTG18328.2_CTG16522.2_CTG18713.TUG.E0491.H16.scaffold1_CTG17032.TUG.E0677.I03.scaffold1_CTG16936.1	130009716	130410115	78.538
Tu4	CTG12356.TUG.E0789.D18.scaffold12	130411115	130430447	78.538
Tu4	CTG6200.1	130431447	130501543	78.538
Tu4	CTG12356.TUG.E0789.D18.scaffold35	130502543	130514440	78.538
Tu4	CTG2232.TUG.E0770.H02.scaffold32	130515440	130568786	78.538
Tu4	CTG15076.1	130569786	130659848	78.538
Tu4	CTG14518.1.TUG.H0119.P03.scaffold2	130660848	130710632	78.538
Tu4	CTG9914.1	130711632	130830556	78.538
Tu4	CTG5068.1_CTG17425.2_CTG19622.TUG.E0541.O20.scaffold1_CTG14758.1	130831556	131245300	78.538
Tu4	CTG8878.1_CTG3709.1	131246300	131519285	78.538
Tu4	CTG755.TUG.H0118.O18.scaffold1	131520285	131676573	78.538
Tu4	CTG755.1	131677573	131892273	78.538
Tu4	CTG10191.1	131893273	132105231	78.538
Tu4	CTG18515.1	132106231	132199871	78.538
Tu4	CTG20700.2	132200871	132313162	78.538
Tu4	CTG14205.TUG.E0731.D01.scaffold8	132314162	132339731	78.538
Tu4	CTG14205.TUG.E0731.D01.scaffold20	132340731	132356417	78.538
Tu4	CTG4199.1.TUG.H0101.L14.scaffold4	132357417	132381451	78.538
Tu4	CTG18795.TUG.H0194.O17.scaffold1	132382451	132429991	78.538
Tu4	CTG6483.2.TUG.E0791.M03.scaffold2	132430991	132449153	78.538
Tu4	CTG7908.TUG.E0711.K18.scaffold3	132450153	132465600	78.538
Tu4	CTG5686.1_CTG17334.2.TUG.E0617.G17.scaffold3	132466600	132689563	78.538
Tu4	CTG6483.2_CTG1172.1	132690563	132964139	78.538
Tu4	CTG12296.1_CTG15570.1_CTG1103.3	132965139	133449488	78.96
Tu4	CTG1103.1	133450488	133627097	78.96
Tu4	CTG6097.1_CTG12468.1_CTG16369.1	133628097	134008272	78.96
Tu4	CTG20628.3	134009272	134118923	78.96
Tu4	CTG1956.1	134119923	134449360	78.96
Tu4	CTG8504.1	134450360	134703202	78.96
Tu4	CTG3489.1	134704202	134851890	79.382
Tu4	CTG1412.TUG.E0821.B18.scaffold11	134852890	134866635	79.382
Tu4	CTG17953.1	134867635	134963698	79.382
Tu4	CTG15569.1.TUG.H0358.I10.scaffold2	134964698	134987611	79.382
Tu4	CTG609.TUG.E0667.J03.scaffold5	134988611	135020759	79.382
Tu4	CTG5088.1	135021759	135149874	79.382
Tu4	CTG13264.1_CTG17993.2	135150874	135388935	79.382
Tu4	CTG7180.1_CTG18164.1_CTG9363.1	135389935	135693846	79.382
Tu4	CTG5088.TUG.E0787.A09.scaffold2_CTG5509.1	135694846	135842225	80.859
Tu4	CTG17388.2.TUG.E0668.F03.scaffold2	135843225	135870553	80.859
Tu4	CTG16986.1_CTG11036.1	135871553	136131491	80.859
Tu4	CTG10510.1	136132491	136331604	81.914
Tu4	CTG10204.1_CTG16309.1	136332604	136555432	81.914
Tu4	CTG3829.1	136556432	136716487	81.914
Tu4	CTG528.3.TUG.H0248.B17.scaffold2	136717487	136752298	81.914
Tu4	CTG12356.TUG.E0789.D18.scaffold16	136753298	136771504	81.914
Tu4	CTG7676.2	136772504	136877937	81.914
Tu4	CTG9225.2_CTG2824.TUG.E0499.A08.scaffold8	136878937	136964211	81.914
Tu4	CTG2824.TUG.E0499.A08.scaffold12	136965211	136980922	81.914
Tu4	CTG5698.TUG.E0927.B12.scaffold1	136981922	137066561	81.914
Tu4	CTG7513.TUG.H0137.H05.scaffold3	137067561	137084021	81.914
Tu4	CTG3927.TUG.H0219.E04.scaffold2	137085021	137104581	81.914
Tu4	CTG281.TUG.E0657.P18.scaffold2	137105581	137116969	81.914
Tu4	CTG17120.1_CTG633.1	137117969	137506094	81.914
Tu4	CTG633.2	137507094	137944635	82.125
Tu4	CTG9931.1	137945635	138031571	82.125
Tu4	CTG2824.TUG.E0499.A08.scaffold13	138032571	138047877	82.125
Tu4	CTG609.TUG.E0667.J03.scaffold28	138048877	138063088	82.125
Tu4	CTG348.1_CTG8521.TUG.E0816.A10.scaffold11	138064088	138315205	82.125
Tu4	CTG609.TUG.E0667.J03.scaffold41	138316205	138327562	82.125
Tu4	CTG1061.TUG.M0954.E01.scaffold2	138328562	138403506	82.125
Tu4	CTG8521.TUG.E0816.A10.scaffold7	138404506	138420460	82.125
Tu4	CTG8521.TUG.E0816.A10.scaffold13	138421460	138432405	82.125
Tu4	CTG14566.2_CTG5055.1	138433405	138762310	82.125
Tu4	CTG3047.TUG.E0615.M22.scaffold1_CTG2824.TUG.E0521.I11.scaffold1	138763310	138977185	82.125
Tu4	CTG3309.2	138978185	139083956	82.125
Tu4	CTG3587.1	139084956	139312616	82.125
Tu4	CTG2824.TUG.E0499.A08.scaffold22	139313616	139324578	82.125
Tu4	CTG7676.1	139325578	139473706	82.125
Tu4	CTG4559.1	139474706	139871481	82.125
Tu4	CTG18937.TUG.H0093.F10.scaffold1_CTG5344.1_CTG18937.TUG.H0202.C19.scaffold1	139872481	140184953	82.125
Tu4	CTG4432.1	140185953	140390197	82.125
Tu4	CTG8766.1	140391197	140569177	82.125
Tu4	CTG19586.TUG.H0179.E09.scaffold6	140570177	140589314	82.125
Tu4	CTG19586.TUG.H0179.E09.scaffold18	140590314	140602273	82.125
Tu4	CTG930.2_CTG3762.1	140603273	141225028	82.125
Tu4	CTG1186.2.TUG.M1083.C06.scaffold5	141226028	141254275	82.125
Tu4	CTG1412.TUG.E0821.B18.scaffold7	141255275	141271286	82.125
Tu4	CTG10964.2_CTG10757.1_CTG930.1	141272286	141806504	82.125
Tu4	CTG633.TUG.H0167.L22.scaffold3	141807504	141820731	82.125
Tu4	CTG2824.TUG.E0499.A08.scaffold5	141821731	141850881	82.125
Tu4	CTG14976.TUG.E0864.J07.scaffold35	141851881	141862830	82.125
Tu4	CTG18575.1	141863830	141960412	82.125
Tu4	CTG1186.2.TUG.M1083.C06.scaffold27	141961412	141976141	82.125
Tu4	CTG1186.2.TUG.M1083.C06.scaffold17	141977141	141996184	82.125
Tu4	CTG1186.2.TUG.M1083.C06.scaffold16	141997184	142017411	82.125
Tu4	CTG5256.3.TUG.H0321.F23.scaffold2	142018411	142065907	82.125
Tu4	CTG5337.1	142066907	142175420	82.125
Tu4	CTG18008.TUG.E0497.C20.scaffold2_CTG844.1_CTG5337.1.TUG.M1151.P02.scaffold2	142176420	142889062	82.125
Tu4	CTG18008.1_CTG4300.1_CTG3047.1	142890062	143300594	82.125
Tu4	CTG281.1	143301594	143993217	82.125
Tu4	CTG11617.1_CTG3927.1_CTG11691.TUG.E0478.D21.scaffold2	143994217	144311794	82.125
Tu4	CTG4136.1	144312794	144564877	82.125
Tu4	CTG9857.1_CTG18564.2_CTG12158.1	144565877	144975843	82.125
Tu4	CTG1996.1_CTG11050.2_CTG12158.TUG.H0286.P15.scaffold4	144976843	145347469	82.125
Tu4	CTG18595.1_CTG10503.2	145348469	145497391	82.125
Tu4	CTG9004.1	145498391	145617346	82.125
Tu4	CTG734.1_CTG2010.2	145618346	145877031	82.125
Tu4	CTG734.2	145878031	146138292	82.125
Tu4	CTG12983.2_CTG19663.1	146139292	146512140	82.125
Tu4	CTG3667.1_CTG6743.TUG.H0094.G11.scaffold4	146513140	146725701	82.125
Tu4	CTG12298.1.TUG.E0651.C17.scaffold2	146726701	146762043	84.025
Tu4	CTG5665.1_CTG19954.4	146763043	147643123	84.025
Tu4	CTG2902.2	147644123	147736324	84.869
Tu4	CTG1174.TUG.E0747.O19.scaffold11	147737324	147751528	84.869
Tu4	CTG7871.TUG.E0829.H08.scaffold2	147752528	147776576	84.869
Tu4	CTG217.1_CTG361.1	147777576	148470722	84.869
Tu4	CTG13029.1_CTG761.1	148471722	148728779	84.869
Tu4	CTG20460.1	148729779	149136742	84.869
Tu4	CTG18491.2	149137742	149277680	84.869
Tu4	CTG20700.1.TUG.H0409.F15.scaffold8	149278680	149291842	84.869
Tu4	CTG17719.2	149292842	149382366	84.869
Tu4	CTG15919.1.TUG.H0019.O24.scaffold3	149383366	149403204	84.869
Tu4	CTG217.TUG.H0450.K16.scaffold1_CTG13599.1_CTG722.1	149404204	150018281	86.557
Tu4	CTG3944.TUG.M1032.P23.scaffold1	150019281	150150073	86.557
Tu4	CTG1308.1	150151073	150506195	86.557
Tu4	CTG486.TUG.E0667.O02.scaffold14	150507195	150523201	86.557
Tu4	CTG486.TUG.E0667.O02.scaffold25	150524201	150534903	86.557
Tu4	CTG479.TUG.M0983.J11.scaffold1	150535903	150628766	86.557
Tu4	CTG6743.TUG.H0094.G11.scaffold7	150629766	150652445	86.557
Tu4	CTG530.TUG.H0155.I24.scaffold2	150653445	150666050	86.557
Tu4	CTG4984.3	150667050	150763525	86.557
Tu4	CTG609.TUG.E0667.J03.scaffold32	150764525	150777375	86.557
Tu4	CTG11964.1_CTG2143.1	150778375	151252267	86.557
Tu4	CTG1174.TUG.E0747.O19.scaffold8	151253267	151268704	86.557
Tu4	CTG1174.TUG.E0747.O19.scaffold9	151269704	151284874	86.557
Tu4	CTG47.TUG.E0535.I18.scaffold2	151285874	151299004	86.557
Tu4	CTG3632.TUG.H0090.J01.scaffold1	151300004	151344247	86.557
Tu4	CTG10778.1_CTG17233.1	151345247	151464970	86.557
Tu4	CTG12825.1_CTG4489.1	151465970	151727809	86.557
Tu4	CTG3350.TUG.M1032.P05.scaffold5	151728809	151741992	86.557
Tu4	CTG1421.1	151742992	152459077	86.557
Tu4	CTG4164.1	152460077	152567629	86.557
Tu4	CTG803.TUG.E0675.H07.scaffold27	152568629	152579775	86.557
Tu4	CTG803.TUG.E0675.H07.scaffold21	152580775	152594633	86.557
Tu4	CTG7510.2_CTG5240.1	152595633	152896465	86.557
Tu4	CTG803.TUG.E0675.H07.scaffold12	152897465	152915052	86.557
Tu4	CTG596.TUG.E0848.M13.scaffold2	152916052	152961529	86.557
Tu4	CTG12870.2.TUG.H0195.D22.scaffold2	152962529	152996475	86.557
Tu4	CTG173.1	152997475	153352181	86.557
Tu4	CTG960.1	153353181	153476319	86.557
Tu4	CTG7989.TUG.E0618.P16.scaffold57_CTG4929.1_CTG16672.2	153477319	153715789	86.557
Tu4	CTG12603.TUG.H0187.C23.scaffold2	153716789	153729528	86.557
Tu4	CTG18202.1	153730528	153906465	86.557
Tu4	CTG20631.1_CTG19374.TUG.H0162.H21.scaffold1_CTG19374.1	153907465	154450700	86.557
Tu4	CTG3490.1	154451700	154667766	86.557
Tu4	CTG551.1	154668766	154942227	86.557
Tu4	CTG18729.1_CTG72.1	154943227	155457879	86.557
Tu4	CTG3484.1	155458879	155743877	86.557
Tu4	CTG5371.1_CTG14730.1	155744877	156010845	86.557
Tu4	CTG14057.1.TUG.H0264.B14.scaffold3	156011845	156028337	86.557
Tu4	CTG137.1	156029337	156500498	86.557
Tu4	CTG137.3	156501498	156961912	86.557
Tu4	CTG6688.3	156962912	157044204	86.557
Tu4	CTG19542.1	157045204	157214311	86.557
Tu4	CTG54.TUG.H0217.L12.scaffold3	157215311	157229259	86.557
Tu4	CTG2408.1	157230259	157442519	86.557
Tu4	CTG19209.1_CTG11324.1	157443519	157744950	86.557
Tu4	CTG13894.TUG.E0657.B02.scaffold2	157745950	157792975	86.557
Tu4	CTG4199.1.TUG.H0101.L14.scaffold7	157793975	157812909	86.557
Tu4	CTG12328.TUG.H0343.N05.scaffold3	157813909	157824974	86.557
Tu4	CTG14758.TUG.M0940.M04.scaffold10	157825974	157839265	86.557
Tu4	CTG14758.TUG.M0940.M04.scaffold8	157840265	157854797	86.557
Tu4	CTG16122.TUG.H0262.M06.scaffold3	157855797	157879143	86.557
Tu4	CTG12.TUG.H0297.B02.scaffold2	157880143	157949880	86.557
Tu4	CTG10013.2	157950880	158136229	86.557
Tu4	CTG200.1	158137229	158232531	86.557
Tu4	CTG4199.1.TUG.H0101.L14.scaffold6	158233531	158252677	86.557
Tu4	CTG8211.TUG.H0348.F17.scaffold18	158253677	158271513	86.557
Tu4	CTG19680.2.TUG.H0331.B01.scaffold14	158272513	158295731	86.557
Tu4	CTG19680.2.TUG.H0331.B01.scaffold39	158296731	158311301	86.557
Tu4	CTG62.TUG.H0092.P11.scaffold3	158312301	158344003	86.557
Tu4	CTG19704.TUG.H0066.E21.scaffold49	158345003	158362994	86.557
Tu4	CTG2037.2	158363994	158473989	86.557
Tu4	CTG19427.1	158474989	158572541	86.557
Tu4	CTG803.TUG.E0675.H07.scaffold18	158573541	158587654	86.557
Tu4	CTG1407.2	158588654	158695052	86.557
Tu4	CTG9930.TUG.E0858.K03.scaffold2	158696052	158723802	86.557
Tu4	CTG12356.TUG.E0789.D18.scaffold20	158724802	158740864	86.557
Tu4	CTG12356.TUG.E0789.D18.scaffold15	158741864	158760096	86.557
Tu4	CTG12356.TUG.E0789.D18.scaffold32	158761096	158773881	86.557
Tu4	CTG12870.1	158774881	158854931	86.557
Tu4	CTG18691.1	158855931	158960349	86.557
Tu4	CTG787.TUG.M0943.O06.scaffold2_CTG19586.TUG.H0179.E09.scaffold25	158961349	158971915	86.557
Tu4	CTG19663.TUG.E0699.J19.scaffold5	158972915	158997933	86.557
Tu4	CTG19418.2.TUG.M1151.P23.scaffold2	158998933	159017998	86.557
Tu4	CTG1174.TUG.E0747.O19.scaffold7	159018998	159034994	86.557
Tu4	CTG19211.2.TUG.H0414.F11.scaffold2	159035994	159046227	86.557
Tu4	CTG1174.TUG.E0747.O19.scaffold6	159047227	159064206	86.557
Tu4	CTG1257.1_CTG20500.1	159065206	159797931	86.557
Tu4	CTG13476.2_CTG1704.1	159798931	160049265	86.557
Tu4	CTG6452.TUG.E0665.D14.scaffold2	160050265	160108481	86.557
Tu4	CTG19017.TUG.M0946.F17.scaffold2	160109481	160148854	86.557
Tu4	CTG150.1	160149854	161482566	86.557
Tu4	CTG131.2	161483566	161885662	86.768
Tu4	CTG1646.1_CTG6877.1	161886662	162233226	86.768
Tu4	CTG375.1	162234226	162484364	86.768
Tu4	CTG925.1_CTG1112.1_CTG1119.1	162485364	163483274	86.768
Tu4	CTG925.2	163484274	163640147	86.768
Tu4	CTG1684.4	163641147	163954727	86.768
Tu4	CTG2913.1_CTG2913.2	163955727	164231412	86.768
Tu4	CTG2913.3_CTG1937.1	164232412	165051637	86.768
Tu4	CTG2906.1	165052637	165255857	86.768
Tu4	CTG16055.1	165256857	165378656	86.768
Tu4	CTG19334.TUG.E0536.G01.scaffold4	165379656	165418459	86.768
Tu4	CTG19580.1	165419459	165881939	86.768
Tu4	CTG19580.2	165882939	166002562	86.768
Tu4	CTG4037.1_CTG20226.2	166003562	166416695	86.768
Tu4	CTG1412.TUG.E0821.B18.scaffold14	166417695	166430561	86.768
Tu4	CTG514.TUG.E0614.C17.scaffold4	166431561	166455142	86.768
Tu4	CTG17801.TUG.H0321.L16.scaffold1	166456142	166565717	86.768
Tu4	CTG811.5_CTG811.4	166566717	166852396	86.768
Tu4	CTG19538.1	166853396	167067598	89.09
[truncated: 2,442 more rows]

## Sheet: Tu5
Chromosome	Contig	Physical Position		Genetic Position
[truncated: 3,803 more rows]

## Sheet: Tu6
Chromosome	Contig	Physical Position		Genetic Position
[truncated: 3,287 more rows]

[truncated: 1 more sheets: Tu7]
