# Supplementary material for: Genome sequence of the progenitor of wheat A subgenome Triticum urartu
Source: Nature. 2018 May 9;557(7705):424–8. doi: 10.1038/s41586-018-0108-0 (PMC6784869; doi:10.1038/s41586-018-0108-0)
Supplement: Supplementary file 4 — This file contains a comparison of the Tu genome sequence with BAC sequences from A genome of T. turgidum (Tt) and T. aestivum (Ta). [file 41586_2018_108_MOESM4_ESM.xlsx]

## Sheet: Sheet1
Supplementary Data 2. Comparison of Tu genome sequence with BAC sequences from A genome of T. turgidum (Tt) and T. aestivum (Ta).
Species	GenBank	Tu Chr	Start (bp)	End (bp)	BAC	Coverage	Coverage	Identity	Chr*
	accession				length (bp)	(bp)	(%)	(%)
Tt	KF282630.1	Tu4	21129940	21224088	121990	91252	74.8	97.54	Tt4A
Tt	KF282630.1	Tu4	21129940	21224088	121990	96510	79.11	95.42	Tt4A
Tt	EF081031.1	Tu4	643517888	643596643	99752	96523	96.76	97.78	Tt2A
Tt	EF081031.1	Tu4	643517888	643596643	99752	96523	96.76	97.43	Tt2A
Tt	EF081027.1	Tu6	353612622	353725944	168664	94439	55.99	97.11	Tt6A
Tt	EF081027.1	Tu6	353612622	353725944	168664	99090	58.75	94.46	Tt6A
Tt	AY663391.1	Tu1	14094078	14249415	187012	133867	71.58	96.95	NA
Tt	AY663391.1	Tu1	14094078	14249415	187012	158538	84.77	92.81	NA
Tt	GU182251.1	Tu3	534552322	534616315	161506	101193	62.66	96.76	NA
Tt	GU182251.1	Tu3	534552322	534616315	161506	117208	72.57	94.21	NA
Tt	JF701620.1	Tu5	604210881	604336239	142397	102033	71.65	97.53	NA
Tt	JF701620.1	Tu5	604210881	604336239	142397	120050	84.31	93.55	NA
Ta	DQ537335.1	Tu1	510319393	510523897	292102	172171	58.94	97.62	Ta1A
Ta	DQ537335.1	Tu1	510319393	510523897	292102	211378	72.36	94.49	Ta1A
Ta	JQ354544.1	Tu3	7467911	7559430	149602	77757	51.98	97.71	Ta3AS
Ta	JQ354544.1	Tu3	7467911	7559430	149602	86431	57.77	97.29	Ta3AS
Ta	JQ354545.1	Tu3	7617735	7709578	95666	59238	61.92	97.77	Ta3AS
Ta	JQ354545.1	Tu3	7617735	7709578	95666	62563	65.4	95.92	Ta3AS
Ta	JQ354543.1	Tu3	7467911	7538981	124007	57759	46.58	98.09	Ta3AS
Ta	JQ354543.1	Tu3	7467911	7538981	124007	67739	54.63	97.36	Ta3AS
Ta	JQ354547.1	Tu3	7714145	7825427	101176	74180	73.32	97.6	Ta3AS
Ta	JQ354547.1	Tu3	7714145	7825427	101176	81497	80.55	96.76	Ta3AS
Ta	EU660895.1	Tu3	703124591	703262227	150266	119453	79.49	98.08	Ta3AL
Ta	EU660895.1	Tu3	703124591	703262227	150266	135592	90.23	96.4	Ta3AL
Ta	HM775491.1	Tu7	50464473	50557553	92438	53281	57.64	96.83	Ta7A
Ta	HM775491.1	Tu7	50464473	50557553	92438	72334	78.25	94.5	Ta7A
Ta	HM775492.1	Tu7	50426011	50463776	67828	37920	55.91	96.86	Ta7A
Ta	HM775492.1	Tu7	50426011	50463776	67828	44890	66.18	96.27	Ta7A
Ta	DQ767621.1	Tu2	450296940	450396558	121375	99364	81.87	97.54	NA
Ta	DQ767621.1	Tu2	450296940	450396558	121375	109896	90.54	96.37	NA
Ta	DQ767624.1	Tu1	347506724	347576046	133661	61236	45.81	97.09	NA
Ta	DQ767624.1	Tu1	347506724	347576046	133661	70949	53.08	95.29	NA
Ta	DQ767627.1	Tu4	204409987	204485428	95820	66264	69.15	97.27	NA
Ta	DQ767627.1	Tu4	204409987	204485428	95820	67881	70.84	97.09	NA
The odd number line shows the result of NUCMER in MUMMER package with parameter of –mum -mincluster 700
The even number line shows the result of NUCMER in MUMMER package with parameter of –maxmatch
*The published chromosome location; NA, not available
