# Supplementary material for: Genome sequence of the progenitor of wheat A subgenome Triticum urartu
Source: Nature. 2018 May 9;557(7705):424–8. doi: 10.1038/s41586-018-0108-0 (PMC6784869; doi:10.1038/s41586-018-0108-0)
Supplement: Supplementary file 5 — This file contains a comparison of transcription factors among 7 sequenced grasses. [file 41586_2018_108_MOESM5_ESM.xlsx]

## Sheet: TFamong7grasses
Supplementary Data 3. Comparison of transcription factors among 7 sequenced grasses.
Category	Bd	Os	Sb	Zm	Tu	Aet	Ta
Alfin-like	10	9	11	16	6	6	18
AP2/ERF-RAV	4	4	4	3	7	1	5
AP2/ERF-AP2	23	14	22	26	17	13	27
AP2/ERF-ERF	136	140	152	194	91	75	204
B3	49	54	58	54	107	96	138
B3-ARF	25	27	25	36	19	16	46
BBR-BPC	3	4	5	4	2	1	5
BES1	8	6	9	11	6	4	12
bHLH	130	135	150	183	124	116	261
BSD	0	0	1	1	0	0	0
bZIP	81	90	91	121	69	61	178
C2C2-Dof	29	30	30	47	30	11	51
C2C2-YABBY	8	8	8	13	7	5	25
C2C2-CO-like	10	11	9	15	9	3	5
C2C2-LSD	5	6	5	6	4	2	14
C2C2-GATA	28	26	29	42	25	17	52
C2H2	112	118	123	163	104	100	261
C3H	59	57	46	78	49	45	123
CAMTA	7	6	7	7	5	4	10
CPP	9	11	8	13	9	9	25
CSD	4	3	2	4	1	3	3
DBB	4	8	7	9	4	1	10
DBP	5	4	6	5	5	3	9
DDT	7	7	7	11	7	6	30
E2F-DP	11	8	11	20	9	7	24
EIL	6	9	7	9	6	4	16
FAR1	83	74	37	19	147	18	208
GARP-ARR-B	7	6	8	7	8	6	20
GARP-G2-like	49	46	44	62	50	38	99
GeBP	15	17	17	28	10	10	13
GRAS	62	60	80	101	45	47	114
GRF	12	12	10	15	6	7	15
HB-WOX	13	14	12	21	11	9	25
HB-HD-ZIP	39	40	42	56	33	27	50
HB-BELL	14	13	13	16	10	8	24
HB-other	12	19	7	34	34	26	87
HB-PHD	3	1	3	4	3	1	6
HB-KNOX	11	9	9	13	8	0	12
HRT	1	1	1	1	1	1	3
HSF	24	25	24	29	23	19	53
LBD	28	36	36	44	29	17	59
LFY	1	1	1	2	2	2	2
LIM	6	6	5	8	6	4	14
MADS-M-type	45	39	46	45	21	61	111
MADS-MIKC	32	35	32	43	37	24	51
MYB	121	117	126	170	126	103	256
MYB-related	60	72	79	141	82	96	303
NAC	130	136	122	135	103	113	246
NF-X1	2	2	3	4	2	2	5
NF-YC	15	16	15	16	11	11	20
NF-YB	16	13	14	19	13	11	31
NF-YA	7	11	9	18	8	5	22
OFP	32	31	37	43	21	14	46
PLATZ	15	15	16	15	12	11	27
RWP-RK	15	12	13	17	10	12	30
S1fa-like	1	2	1	2	1	0	3
SBP	17	19	19	37	18	17	37
SRS	6	5	6	12	3	4	6
STAT	1	1	1	1	1	1	2
TCP	19	21	19	46	16	5	30
Tify	14	17	19	35	10	16	32
Trihelix	27	27	26	45	19	14	43
TUB	12	15	13	15	14	12	40
ULT	1	2	1	2	0	1	1
VOZ	2	2	2	6	2	2	6
Whirly	2	2	2	2	2	2	7
WRKY	89	101	96	130	92	92	172
zf-HD	21	14	14	22	7	7	17
Total	1855	1902	1913	2572	1779	1485	3900
Bd, B.distachyon; Os, O.sativa; Sb, S.bicolor; Zm, Z.mays; Tu, T.urartu; Aet, Ae.tauschii; Ta, T.aestivum
