# Supplementary material for: Genome sequence of the progenitor of wheat A subgenome Triticum urartu
Source: Nature. 2018 May 9;557(7705):424–8. doi: 10.1038/s41586-018-0108-0 (PMC6784869; doi:10.1038/s41586-018-0108-0)
Supplement: Supplementary file 6 — This file contains the R genes predicted in the T. urartu genome and their location and expression abundance. [file 41586_2018_108_MOESM6_ESM.xlsx]

## Sheet: Sheet1
Supplementary Data 4. The disease resistance genes (R genes) predicted in T. urartu genome and their location and expression abundance
R_gene_ID	Chromosome	Direction	Start	End	Length	RPKM of 4h after inoculation of Bgt
TuG1812G0100000007	Tu1	+	144291	149198	4907	0.191642
TuG1812G0100000019	Tu1	-	1100203	1102055	1852	39.5163
TuG1812G0100000020	Tu1	-	1102246	1108206	5960	34.9493
TuG1812G0100000022	Tu1	-	1203032	1207897	4865	0.53906
TuG1812G0100000049	Tu1	+	3298083	3300752	2669	4.31429
TuG1812G0100000076	Tu1	+	4608048	4616113	8065	0
TuG1812G0100000079	Tu1	+	4688210	4702312	14102	0.0229438
TuG1812G0100000080	Tu1	-	4785563	4787459	1896	12.5516
TuG1812G0100000081	Tu1	+	4793852	4796228	2376	8.25448
TuG1812G0100000082	Tu1	-	4802597	4803344	747	0
TuG1812G0100000084	Tu1	+	4838376	4841389	3013	0
TuG1812G0100000085	Tu1	-	4843950	4847045	3095	3.9442
TuG1812G0100000086	Tu1	+	4987709	4988895	1186	0
TuG1812G0100000087	Tu1	-	5164032	5166824	2792	0.119052
TuG1812G0100000092	Tu1	+	5460251	5469018	8767	0
TuG1812G0100000093	Tu1	-	5517622	5526026	8404	0
TuG1812G0100000141	Tu1	-	7619272	7620593	1321	0
TuG1812G0100000147	Tu1	+	7860402	7862151	1749	0.408038
TuG1812G0100000148	Tu1	-	7943495	7948766	5271	0
TuG1812G0100000162	Tu1	-	8544513	8548977	4464	0.373021
TuG1812G0100000163	Tu1	+	8654276	8655041	765	0
TuG1812G0100000165	Tu1	+	8749639	8753389	3750	0
TuG1812G0100000167	Tu1	-	8865160	8868239	3079	0
TuG1812G0100000168	Tu1	-	8878409	8885500	7091	0
TuG1812G0100000173	Tu1	-	8941794	8950646	8852	0
TuG1812G0100000174	Tu1	+	9004228	9007302	3074	2.11204
TuG1812G0100000175	Tu1	+	9017468	9018167	699	0.314459
TuG1812G0100000177	Tu1	+	9530986	9535831	4845	1.00356
TuG1812G0100000182	Tu1	-	9820407	9822679	2272	0
TuG1812G0100000187	Tu1	-	10391451	10392528	1077	1.0986
TuG1812G0100000212	Tu1	+	11420350	11422326	1976	5.63866
TuG1812G0100000213	Tu1	+	11422907	11424413	1506	4.91386
TuG1812G0100000236	Tu1	+	12016483	12020663	4180	9.43291
TuG1812G0100000240	Tu1	+	12039456	12040184	728	0
TuG1812G0100000245	Tu1	-	12177716	12195836	18120	0
TuG1812G0100000247	Tu1	-	12665248	12665990	742	0
TuG1812G0100000250	Tu1	-	12687704	12691383	3679	1.64723
TuG1812G0100000255	Tu1	-	12822020	12824822	2802	3.11575
TuG1812G0100000256	Tu1	-	12831443	12834776	3333	3.86358
TuG1812G0100000283	Tu1	-	13487322	13488030	708	17.0987
TuG1812G0100000286	Tu1	+	14202843	14207989	5146	0.253615
TuG1812G0100000334	Tu1	+	15616262	15618525	2263	0
TuG1812G0100000336	Tu1	+	15671840	15672624	784	8.1029
TuG1812G0100000337	Tu1	+	15821453	15829636	8183	0.0251123
TuG1812G0100000338	Tu1	-	15837789	15839703	1914	0
TuG1812G0100000339	Tu1	+	16004339	16009273	4934	0
TuG1812G0100000355	Tu1	-	16723646	16728189	4543	0.671874
TuG1812G0100000363	Tu1	+	17053822	17058388	4566	4.02941
TuG1812G0100000364	Tu1	+	17073659	17081073	7414	0.36488
TuG1812G0100000371	Tu1	+	17346724	17354305	7581	0.847948
TuG1812G0100000378	Tu1	+	17479697	17485411	5714	10.3948
TuG1812G0100000390	Tu1	-	17814775	17822576	7801	6.97905
TuG1812G0100000397	Tu1	+	18318999	18324111	5112	12.4622
TuG1812G0100000400	Tu1	+	18341217	18346082	4865	0.529288
TuG1812G0100000404	Tu1	+	18471298	18473170	1872	3.70133
TuG1812G0100000409	Tu1	-	18620412	18623257	2845	0
TuG1812G0100000504	Tu1	+	24167589	24170641	3052	9.64291
TuG1812G0100000506	Tu1	+	24241557	24249904	8347	0.0910504
TuG1812G0100000509	Tu1	-	24292304	24294619	2315	0.0489206
TuG1812G0100000510	Tu1	-	24310953	24312608	1655	0
TuG1812G0100000511	Tu1	-	24314101	24317562	3461	0.0982087
TuG1812G0100000513	Tu1	-	24417971	24425397	7426	0.0455033
TuG1812G0100000515	Tu1	-	24477661	24479246	1585	0
TuG1812G0100000522	Tu1	-	24710635	24715438	4803	0
TuG1812G0100000527	Tu1	+	24791306	24796158	4852	0.22288
TuG1812G0100000536	Tu1	+	25150384	25154790	4406	0
TuG1812G0100000537	Tu1	+	25318292	25319784	1492	0
TuG1812G0100000578	Tu1	-	26943882	26948006	4124	0.0834804
TuG1812G0100001106	Tu1	-	79724317	79730101	5784	3.43315
TuG1812G0100001199	Tu1	-	97010070	97032013	21943	1.16803
TuG1812G0100001999	Tu1	+	296086407	296088600	2193	0
TuG1812G0100002000	Tu1	-	296099303	296101090	1787	0.0459901
TuG1812G0100002825	Tu1	+	428497222	428501733	4511	3.00217
TuG1812G0100002931	Tu1	-	445260122	445262900	2778	1.94094
TuG1812G0100003001	Tu1	+	453303950	453307769	3819	5.2241
TuG1812G0100003070	Tu1	+	462379067	462383846	4779	0
TuG1812G0100003489	Tu1	+	498407810	498411947	4137	0
TuG1812G0100003493	Tu1	+	498431868	498436465	4597	1.00224
TuG1812G0100003594	Tu1	+	507354103	507357974	3871	0
TuG1812G0100003820	Tu1	+	524099495	524124603	25108	0
TuG1812G0100003962	Tu1	+	529062793	529066635	3842	2.10131
TuG1812G0100003963	Tu1	+	529074544	529076485	1941	1.07456
TuG1812G0100003964	Tu1	+	529077522	529084209	6687	0.452489
TuG1812G0100003965	Tu1	+	529086139	529087668	1529	0
TuG1812G0100004053	Tu1	+	535488203	535489358	1155	1.14973
TuG1812G0100004160	Tu1	-	540630572	540631773	1201	0
TuG1812G0100004187	Tu1	-	541916717	541920819	4102	0.114291
TuG1812G0100004198	Tu1	-	542189436	542191662	2226	0
TuG1812G0100004209	Tu1	-	543026010	543029847	3837	0
TuG1812G0100004243	Tu1	+	544348242	544351901	3659	0
TuG1812G0100004297	Tu1	-	547148908	547196770	47862	0.0170865
TuG1812G0100004466	Tu1	-	558604744	558610393	5649	0.877509
TuG1812G0100004467	Tu1	-	558617562	558622322	4760	0.0336389
TuG1812G0100004469	Tu1	-	558710626	558736811	26185	0
TuG1812G0100004567	Tu1	+	563186113	563189094	2981	0.823014
TuG1812G0100004746	Tu1	-	573848385	573852752	4367	0.932098
TuG1812G0100004747	Tu1	-	573867261	573868080	819	0
TuG1812G0100004748	Tu1	-	573880918	573897262	16344	0.508449
TuG1812G0100004753	Tu1	-	574001890	574002598	708	0
TuG1812G0100004754	Tu1	-	574003519	574004346	827	0
TuG1812G0100004771	Tu1	+	574883127	574899570	16443	0
TuG1812G0100004787	Tu1	-	575675397	575676252	855	0
TuG1812G0200000025	Tu2	-	1278223	1278685	462	0
TuG1812G0200000048	Tu2	+	2835248	2837156	1908	0.46574
TuG1812G0200000052	Tu2	+	2856041	2863881	7840	0
TuG1812G0200000055	Tu2	+	2985773	2991068	5295	0
TuG1812G0200000058	Tu2	+	3021381	3025045	3664	1.9943
TuG1812G0200000061	Tu2	+	3040721	3043406	2685	0
TuG1812G0200000064	Tu2	-	3080790	3085007	4217	14.0205
TuG1812G0200000065	Tu2	+	3084787	3092623	7836	44.0926
TuG1812G0200000101	Tu2	-	4532364	4544829	12465	0.0209684
TuG1812G0200000127	Tu2	-	5629835	5632231	2396	1.49742
TuG1812G0200000128	Tu2	-	5634725	5636327	1602	0.157168
TuG1812G0200000129	Tu2	-	5638276	5639250	974	0
TuG1812G0200000131	Tu2	-	5644690	5646280	1590	0.0395578
TuG1812G0200000134	Tu2	-	5668466	5670093	1627	0.461157
TuG1812G0200000153	Tu2	+	6302327	6302973	646	0
TuG1812G0200000226	Tu2	-	9670528	9672043	1515	0.337257
TuG1812G0200000256	Tu2	+	10685715	10697294	11579	0.636141
TuG1812G0200000257	Tu2	+	10703573	10722137	18564	0
TuG1812G0200000292	Tu2	+	11985753	11987261	1508	0.13492
TuG1812G0200000320	Tu2	-	12744210	12744621	411	0
TuG1812G0200000323	Tu2	+	12833753	12834598	845	0
TuG1812G0200000324	Tu2	+	12836350	12837907	1557	0
TuG1812G0200000345	Tu2	+	13396654	13399429	2775	9.45493
TuG1812G0200000348	Tu2	+	13631518	13634329	2811	9.10474
TuG1812G0200000349	Tu2	+	13705909	13709698	3789	6.60018
TuG1812G0200000352	Tu2	-	13882103	13886567	4464	12.5611
TuG1812G0200000358	Tu2	+	14607660	14611818	4158	6.85374
TuG1812G0200000361	Tu2	-	14879132	14896261	17129	0.891542
TuG1812G0200000424	Tu2	-	17527035	17527809	774	4.42784
TuG1812G0200000426	Tu2	+	17703937	17738773	34836	0
TuG1812G0200000467	Tu2	-	18581987	18584720	2733	3.81896
TuG1812G0200000474	Tu2	-	18780315	18783051	2736	0
TuG1812G0200000571	Tu2	+	24287687	24302898	15211	0
TuG1812G0200000585	Tu2	+	24617672	24619241	1569	0
TuG1812G0200000731	Tu2	-	30302671	30310656	7985	1.92334
TuG1812G0200000732	Tu2	-	30321906	30324577	2671	0
TuG1812G0200000736	Tu2	+	30512769	30519936	7167	0
TuG1812G0200000873	Tu2	-	37821219	37823807	2588	0.781557
TuG1812G0200000908	Tu2	+	40082438	40082738	300	0
TuG1812G0200001128	Tu2	-	55268094	55273269	5175	2.5257
TuG1812G0200001133	Tu2	+	55352511	55361406	8895	0.284372
TuG1812G0200001288	Tu2	-	67460039	67463405	3366	0.421009
TuG1812G0200001347	Tu2	+	71792059	71795186	3127	0.756003
TuG1812G0200001934	Tu2	+	141253941	141260071	6130	1.46476
TuG1812G0200001938	Tu2	-	141831850	141835618	3768	1.99338
TuG1812G0200002566	Tu2	+	280923778	280925411	1633	9.64291
TuG1812G0200003394	Tu2	-	494916599	494922156	5557	2.11905
TuG1812G0200004101	Tu2	-	587562507	587567137	4630	3.88162
TuG1812G0200004350	Tu2	+	611748540	611755010	6470	0
TuG1812G0200004352	Tu2	+	611762624	611768041	5417	3.27659
TuG1812G0200004725	Tu2	-	655014874	655017004	2130	0
TuG1812G0200004730	Tu2	-	655184534	655187494	2960	3.75056
TuG1812G0200005123	Tu2	+	685926892	685930375	3483	0.0183372
TuG1812G0200005131	Tu2	+	686130026	686134008	3982	0
TuG1812G0200005132	Tu2	+	686209446	686212137	2691	0
TuG1812G0200005137	Tu2	+	686586199	686595486	9287	1.24817
TuG1812G0200005140	Tu2	+	686638474	686646003	7529	23.5793
TuG1812G0200005142	Tu2	+	686736431	686743419	6988	0.0169232
TuG1812G0200005143	Tu2	+	686745589	686750196	4607	0.0665419
TuG1812G0200005208	Tu2	+	691616089	691619089	3000	0
TuG1812G0200005211	Tu2	+	692158759	692159683	924	0
TuG1812G0200005552	Tu2	-	713083868	713084186	318	0
TuG1812G0200005564	Tu2	-	713874074	713878696	4622	1.80254
TuG1812G0200005736	Tu2	+	724796916	724800969	4053	0.596614
TuG1812G0200005852	Tu2	+	730157508	730162802	5294	0.301892
TuG1812G0200005978	Tu2	+	734971947	734972661	714	0
TuG1812G0200005979	Tu2	+	735029343	735029601	258	0
TuG1812G0200005980	Tu2	+	735055291	735056137	846	0
TuG1812G0200005990	Tu2	-	735375745	735377297	1552	0
TuG1812G0200005991	Tu2	-	735397017	735397341	324	0
TuG1812G0200005992	Tu2	-	735401206	735411062	9856	0
TuG1812G0200006055	Tu2	+	738253298	738254083	785	0
TuG1812G0200006112	Tu2	-	740806438	740808338	1900	0
TuG1812G0200006114	Tu2	-	740821994	740824579	2585	0.623457
TuG1812G0200006115	Tu2	-	740844418	740848507	4089	0.786992
TuG1812G0200006116	Tu2	-	740874313	740876985	2672	0
TuG1812G0200006127	Tu2	-	741114254	741116388	2134	7.17886
TuG1812G0200006219	Tu2	+	745206593	745207702	1109	0
TuG1812G0200006244	Tu2	+	747006499	747016065	9566	0
TuG1812G0200006281	Tu2	+	748525534	748530641	5107	0.179457
TuG1812G0200006321	Tu2	+	750420377	750421091	714	0.238104
TuG1812G0200006323	Tu2	+	750462285	750463133	848	0
TuG1812G0200006324	Tu2	+	750466053	750468025	1972	0
TuG1812G0200006325	Tu2	+	750481748	750484772	3024	0
TuG1812G0200006326	Tu2	+	750510488	750511121	633	0
TuG1812G0200006328	Tu2	+	750531064	750535665	4601	4.13686
TuG1812G0200006334	Tu2	-	750898866	750900138	1272	0.0486707
TuG1812G0200006335	Tu2	-	750914554	750918757	4203	21.8974
TuG1812G0200006345	Tu2	+	751317363	751322576	5213	0
TuG1812G0200006346	Tu2	+	751344435	751349527	5092	0
TuG1812G0200006348	Tu2	+	751400176	751402770	2594	0
TuG1812G0200006367	Tu2	-	752154201	752154873	672	0
TuG1812G0200006373	Tu2	-	752221157	752221985	828	0
TuG1812G0200006314	Tu2	-	752231895	752232138	243	0
T+199:209uG1812G0200006376	Tu2	+	752262358	752264241	1883	0
TuG1812G0200006377	Tu2	+	752275426	752276059	633	0
TuG1812G0200006378	Tu2	-	752388089	752390948	2859	0
TuG1812G0200006379	Tu2	-	752453724	752454447	723	0
TuG1812G0200006381	Tu2	+	752539490	752541007	1517	0
TuG1812G0200006389	Tu2	+	753231533	753235006	3473	0
TuG1812G0300000045	Tu3	-	1609185	1612878	3693	3.33834
TuG1812G0300000046	Tu3	+	1619380	1630553	11173	2.83413
TuG1812G0300000053	Tu3	+	1809894	1812676	2782	0.0945674
TuG1812G0300000108	Tu3	-	3947130	3947670	540	0
TuG1812G0300000114	Tu3	-	4332064	4332565	501	0
TuG1812G0300000155	Tu3	+	5562692	5568180	5488	0.0980426
TuG1812G0300000366	Tu3	-	13559600	13564068	4468	0.112348
TuG1812G0300000371	Tu3	-	14145823	14148889	3066	0
TuG1812G0300000372	Tu3	-	14175076	14179183	4107	0
TuG1812G0300000374	Tu3	+	14439564	14443415	3851	4.78875
TuG1812G0300000378	Tu3	-	14505517	14506562	1045	0.0935093
TuG1812G0300000425	Tu3	-	17004316	17004604	288	2.14888
TuG1812G0300000474	Tu3	+	19954589	19955099	510	0
TuG1812G0300000575	Tu3	+	26160620	26161313	693	0.10545
TuG1812G0300000576	Tu3	+	26163028	26165544	2516	0
TuG1812G0300000625	Tu3	-	28982280	28986515	4235	2.62932
TuG1812G0300000629	Tu3	-	29182412	29185278	2866	0.14285
TuG1812G0300000733	Tu3	+	36176766	36180804	4038	0
TuG1812G0300000735	Tu3	+	36188029	36196475	8446	0.0917821
TuG1812G0300000736	Tu3	+	36202156	36207259	5103	0.571177
TuG1812G0300000737	Tu3	+	36383322	36385886	2564	0
TuG1812G0300000774	Tu3	+	38110788	38114658	3870	6.77352
TuG1812G0300000778	Tu3	+	38135133	38138635	3502	0.149439
TuG1812G0300000779	Tu3	+	38161125	38164957	3832	0
TuG1812G0300000783	Tu3	+	38210914	38216622	5708	0.366745
TuG1812G0300000846	Tu3	-	42281943	42285473	3530	0.809377
TuG1812G0300000864	Tu3	+	43047768	43059269	11501	0.435416
TuG1812G0300000789	Tu3	-	47208931	47214186	5255	0
TuG1812G0300000927	Tu3	+	47913603	47918707	5104	0.571177
TuG1812G0300000933	Tu3	-	48377857	48379352	1495	0
TuG1812G0300000950	Tu3	-	49463436	49472345	8909	0
TuG1812G0300000962	Tu3	+	50161144	50163119	1975	0
TuG1812G0300000981	Tu3	-	50654426	50656085	1659	2.90295
TuG1812G0300001054	Tu3	-	55579272	55580064	792	0
TuG1812G0300001060	Tu3	+	55799509	55802238	2729	0
TuG1812G0300001322	Tu3	-	80973776	80992596	18820	3.52762
TuG1812G0300001913	Tu3	-	178178203	178181241	3038	5.79226
TuG1812G0300003329	Tu3	-	516733691	516735737	2046	1.73126
TuG1812G0300003330	Tu3	+	516837581	516840309	2728	0.303963
TuG1812G0300003608	Tu3	-	559055281	559059989	4708	0.147076
TuG1812G0300003663	Tu3	-	564321149	564324529	3380	0.684591
TuG1812G0300003750	Tu3	-	575461389	575479281	17892	2.26205
TuG1812G0300004633	Tu3	+	660108903	660109722	819	0
TuG1812G0300004703	Tu3	+	669525110	669528670	3560	5.74324
TuG1812G0300004708	Tu3	+	669599822	669602015	2193	0.552686
TuG1812G0300004712	Tu3	+	669610037	669612019	1982	5.34765
TuG1812G0300004716	Tu3	+	669685919	669688516	2597	0.419155
TuG1812G0300004780	Tu3	+	673864894	673869018	4124	8.03789
TuG1812G0300004837	Tu3	-	678449797	678451780	1983	0
TuG1812G0300004838	Tu3	-	678452331	678453126	795	0
TuG1812G0300004849	Tu3	+	680047910	680048375	465	0
TuG1812G0300005077	Tu3	+	695857826	695869899	12073	1.56777
TuG1812G0300005081	Tu3	+	696035174	696044797	9623	0
TuG1812G0300005082	Tu3	+	696092244	696104777	12533	0.441544
TuG1812G0300005124	Tu3	+	699458063	699462185	4122	0
TuG1812G0300005126	Tu3	+	699468538	699472567	4029	0
TuG1812G0300005127	Tu3	+	699479603	699482362	2759	0
TuG1812G0300005128	Tu3	+	699494723	699496595	1872	0
TuG1812G0300005132	Tu3	+	699525012	699529385	4373	0.0612216
TuG1812G0300005387	Tu3	-	713760067	713765627	5560	0.72525
TuG1812G0300005691	Tu3	+	733453654	733455867	2213	2.65546
TuG1812G0300005693	Tu3	+	733488176	733491068	2892	3.0279
TuG1812G0300005697	Tu3	+	733602151	733608447	6296	0.154741
TuG1812G0300005703	Tu3	+	733889934	733900537	10603	0.299284
TuG1812G0300005729	Tu3	+	735266584	735274127	7543	0.96002
TuG1812G0300005857	Tu3	-	742803458	742805785	2327	0
TuG1812G0300005858	Tu3	-	742840626	742843682	3056	0
TuG1812G0300005894	Tu3	-	745662177	745663251	1074	0.10482
TuG1812G0300005910	Tu3	+	745855286	745856294	1008	0
TuG1812G0400000001	Tu4	+	15611	21314	5703	0.191674
TuG1812G0400000003	Tu4	-	354903	359711	4808	0.610216
TuG1812G0400000004	Tu4	-	568605	569372	767	0
TuG1812G0400000005	Tu4	-	578900	583790	4890	1.05466
TuG1812G0400000008	Tu4	-	592339	597675	5336	0.00582607
TuG1812G0400000017	Tu4	-	1142447	1143123	676	0
TuG1812G0400000018	Tu4	-	1147001	1150564	3563	5.13844
TuG1812G0400000047	Tu4	-	2852086	2857473	5387	0.0134036
TuG1812G0400000048	Tu4	+	2903533	2907652	4119	0
TuG1812G0400000050	Tu4	-	2937697	2942770	5073	0.652562
TuG1812G0400000057	Tu4	+	3289032	3294829	5797	2.29922
TuG1812G0400000089	Tu4	+	4641176	4644639	3463	2.25616
TuG1812G0400000311	Tu4	+	15688394	15691382	2988	0
TuG1812G0400000951	Tu4	+	82988390	83000413	12023	0.3674
TuG1812G0400000953	Tu4	-	83322876	83327785	4909	10.8606
TuG1812G0400000956	Tu4	+	83584242	83589312	5070	1.48328
TuG1812G0400001074	Tu4	-	105136902	105138961	2059	2.68346
TuG1812G0400001337	Tu4	-	144369971	144374868	4897	0.0272494
TuG1812G0400001499	Tu4	-	193087726	193091841	4115	2.71978
TuG1812G0400001612	Tu4	-	231155821	231161633	5812	0
TuG1812G0400001912	Tu4	-	334764667	334769277	4610	0.42595
TuG1812G0400002063	Tu4	+	396322066	396326959	4893	0.0272494
TuG1812G0400003615	Tu4	+	598144543	598146618	2075	0
TuG1812G0400003697	Tu4	-	602831717	602835688	3971	4.26833
TuG1812G0400003703	Tu4	-	603186897	603197939	11042	12.189
TuG1812G0400003779	Tu4	-	606025333	606027984	2651	0.444341
TuG1812G0400003889	Tu4	+	610953091	610954969	1878	0
TuG1812G0400003893	Tu4	-	611068049	611074311	6262	1.86149
TuG1812G0400003894	Tu4	+	611162403	611165692	3289	2.74348
TuG1812G0400003911	Tu4	+	611624516	611628280	3764	0.247928
TuG1812G0400003913	Tu4	+	611637624	611639027	1403	0
TuG1812G0400003937	Tu4	-	612632683	612634392	1709	0
TuG1812G0400003969	Tu4	-	615367721	615373093	5372	0.0572789
TuG1812G0400003977	Tu4	-	616161176	616163856	2680	0
TuG1812G0400003979	Tu4	-	616195069	616201388	6319	1.48567
TuG1812G0500000002	Tu5	-	7027	16103	9076	2.68094
TuG1812G0500000007	Tu5	+	201688	207502	5814	0
TuG1812G0500000009	Tu5	+	293087	301882	8795	5.9357
TuG1812G0500000066	Tu5	-	5576712	5577663	951	0
TuG1812G0500000067	Tu5	-	5581315	5582219	904	0
TuG1812G0500000099	Tu5	-	6612325	6620258	7933	0.211965
TuG1812G0500000102	Tu5	+	6734832	6741285	6453	0
TuG1812G0500000263	Tu5	-	19750082	19752206	2124	0
TuG1812G0500000274	Tu5	-	20579544	20579850	306	0
TuG1812G0500000288	Tu5	-	21277856	21284569	6713	0
TuG1812G0500000289	Tu5	+	21366560	21368429	1869	0
TuG1812G0500000285	Tu5	+	21366560	21368186	1626	0
TuG1812G0500000350	Tu5	-	27778892	27780587	1695	0
TuG1812G0500000355	Tu5	+	28365211	28366747	1536	1.03659
TuG1812G0500000446	Tu5	+	39769562	39774425	4863	6.28954
TuG1812G0500000453	Tu5	+	40264030	40269461	5431	0
TuG1812G0500000790	Tu5	-	76293909	76302144	8235	1.53642
TuG1812G0500000791	Tu5	+	76809788	76815468	5680	0
TuG1812G0500000816	Tu5	+	80956134	80960555	4421	20.7485
TuG1812G0500000825	Tu5	-	81993507	81997929	4422	20.7485
TuG1812G0500000851	Tu5	-	84711202	84714418	3216	0
TuG1812G0500000854	Tu5	+	85649267	85657271	8004	1.67545
TuG1812G0500000928	Tu5	+	104562433	104563537	1104	0
TuG1812G0500000976	Tu5	-	114095006	114101584	6578	2.33206
TuG1812G0500000977	Tu5	-	114202021	114205123	3102	0
TuG1812G0500000981	Tu5	+	114975675	114990362	14687	4.9141
TuG1812G0500001234	Tu5	-	183804161	183805720	1559	0
TuG1812G0500001235	Tu5	-	183805817	183813119	7302	0.136329
TuG1812G0500002107	Tu5	+	367028442	367031337	2895	2.55776
TuG1812G0500002148	Tu5	-	371410261	371418574	8313	3.97685
TuG1812G0500002170	Tu5	+	374413428	374418985	5557	2.02016
TuG1812G0500002283	Tu5	-	386511871	386516869	4998	0.164021
TuG1812G0500002596	Tu5	+	422512120	422515529	3409	0.722055
TuG1812G0500002697	Tu5	-	432627685	432632555	4870	10.7126
TuG1812G0500002903	Tu5	-	450440131	450443690	3559	2.3207
TuG1812G0500003031	Tu5	+	459776761	459778824	2063	0.0924652
TuG1812G0500003083	Tu5	-	463707787	463710727	2940	2.99227
TuG1812G0500003085	Tu5	+	463792672	463794690	2018	0.675531
TuG1812G0500003264	Tu5	+	480828226	480832612	4386	0.488942
TuG1812G0500003274	Tu5	-	481084757	481087569	2812	7.6305
TuG1812G0500003300	Tu5	+	481964240	481968703	4463	1.38655
TuG1812G0500003349	Tu5	-	485234470	485239326	4856	0.29907
TuG1812G0500003634	Tu5	+	513192635	513194153	1518	0
TuG1812G0500003717	Tu5	-	518755929	518760483	4554	10.1994
TuG1812G0500003718	Tu5	+	518852152	518858505	6353	3.0024
TuG1812G0500003719	Tu5	+	518862871	518867312	4441	0
TuG1812G0500003720	Tu5	+	518868841	518870782	1941	0
TuG1812G0500004207	Tu5	-	555128742	555130493	1751	0
TuG1812G0500004215	Tu5	+	555862411	555864982	2571	3.6664
TuG1812G0500004216	Tu5	+	555922270	555923412	1142	0.163434
TuG1812G0500004333	Tu5	-	563385753	563387697	1944	0.255977
TuG1812G0500004363	Tu5	+	564622219	564628022	5803	2.37518
TuG1812G0500004655	Tu5	-	585905649	585907394	1745	0
TuG1812G0500004918	Tu5	-	606487745	606492144	4399	0.301424
TuG1812G0500004919	Tu5	+	606492338	606496710	4372	0.158209
TuG1812G0500004951	Tu5	-	608488966	608496523	7557	0.0158796
TuG1812G0500004952	Tu5	-	608497302	608501669	4367	11.5483
TuG1812G0500004953	Tu5	+	608505599	608514237	8638	8.74652
TuG1812G0500005088	Tu5	-	619526941	619531583	4642	0
TuG1812G0500005303	Tu5	+	635403209	635404693	1484	0.139407
TuG1812G0500005308	Tu5	-	635605976	635607452	1476	0.138745
TuG1812G0500005339	Tu5	-	638916977	638919680	2703	0
TuG1812G0500005427	Tu5	+	642713468	642716519	3051	0.921914
TuG1812G0500005540	Tu5	-	652545341	652548947	3606	1.32282
TuG1812G0500005593	Tu5	+	654822891	654824640	1749	2.80617
TuG1812G0500005607	Tu5	+	655780902	655782576	1674	0
TuG1812G0600000110	Tu6	+	5410424	5414901	4477	0
TuG1812G0600000120	Tu6	+	5812627	5818269	5642	0.0184919
TuG1812G0600000157	Tu6	+	8069304	8072414	3110	0
TuG1812G0600000224	Tu6	-	11565358	11567080	1722	0
TuG1812G0600000238	Tu6	+	12083249	12089974	6725	0.979217
TuG1812G0600000260	Tu6	+	13109849	13110554	705	0
TuG1812G0600000292	Tu6	-	14465605	14468791	3186	0
TuG1812G0600000407	Tu6	-	20236037	20244431	8394	0.398318
TuG1812G0600000432	Tu6	-	20618265	20618775	510	0.406395
TuG1812G0600000524	Tu6	+	27995911	28002407	6496	8.01675
TuG1812G0600000525	Tu6	+	28005936	28013250	7314	1.33687
TuG1812G0600000529	Tu6	-	28044763	28064522	19759	0
TuG1812G0600000533	Tu6	-	28095374	28101961	6587	0
TuG1812G0600000535	Tu6	-	28142011	28145898	3887	0
TuG1812G0600000536	Tu6	-	28162058	28171063	9005	0.0768948
TuG1812G0600000594	Tu6	+	31150310	31154092	3782	0.204355
TuG1812G0600000618	Tu6	+	31850408	31851169	761	0
TuG1812G0600000711	Tu6	-	36445276	36446386	1110	0
TuG1812G0600000805	Tu6	+	44242195	44244027	1832	0.356021
TuG1812G0600000851	Tu6	-	47379012	47383589	4577	3.37415
TuG1812G0600001028	Tu6	-	65351995	65353744	1749	0
TuG1812G0600001029	Tu6	-	65405974	65407717	1743	0
TuG1812G0600001188	Tu6	+	83564095	83572243	8148	0
TuG1812G0600001246	Tu6	+	90739910	90746944	7034	0.230635
TuG1812G0600001248	Tu6	+	90777693	90784823	7130	0
TuG1812G0600001250	Tu6	+	90793218	90794342	1124	0.174839
TuG1812G0600001255	Tu6	+	90829447	90830979	1532	0
TuG1812G0600002203	Tu6	-	285220567	285224352	3785	7.02654
TuG1812G0600002531	Tu6	+	390352353	390354363	2010	2.27139
TuG1812G0600003454	Tu6	-	518673907	518677042	3135	0
TuG1812G0600003610	Tu6	+	529620425	529621423	998	0
TuG1812G0600003823	Tu6	+	543688050	543698289	10239	0
TuG1812G0600003850	Tu6	-	545940169	545946528	6359	1.13908
TuG1812G0600004174	Tu6	-	561953792	561957079	3287	15.3824
TuG1812G0600004175	Tu6	-	561975397	561979343	3946	0.904014
TuG1812G0600004176	Tu6	-	561996043	562000411	4368	0.79072
TuG1812G0600004181	Tu6	-	562153758	562158425	4667	0.562493
TuG1812G0600004201	Tu6	-	563248282	563249950	1668	0.768288
TuG1812G0600004295	Tu6	+	568182587	568184216	1629	0
TuG1812G0600004310	Tu6	-	569221349	569233513	12164	0
TuG1812G0600004347	Tu6	+	571215251	571220175	4924	1.5928
TuG1812G0600004348	Tu6	+	571232069	571234597	2528	0
TuG1812G0600004349	Tu6	+	571236355	571243641	7286	2.3139
TuG1812G0600004352	Tu6	+	571277595	571280260	2665	0
TuG1812G0600004385	Tu6	-	572406368	572411610	5242	0.642561
TuG1812G0600004387	Tu6	-	572476154	572483545	7391	0.153232
TuG1812G0600004388	Tu6	-	572488792	572493825	5033	3.08622
TuG1812G0600004389	Tu6	-	574040509	574044638	4129	0
TuG1812G0600004412	Tu6	-	574047982	574052274	4292	0
TuG1812G0600004413	Tu6	-	574082537	574090949	8412	0
TuG1812G0600004414	Tu6	-	574134778	574138179	3401	0
TuG1812G0600004415	Tu6	-	574141778	574154142	12364	0.112717
TuG1812G0600004416	Tu6	-	574159683	574168186	8503	0
TuG1812G0600004437	Tu6	-	574667499	574673433	5934	0.0536649
TuG1812G0700000001	Tu7	-	20979	26386	5407	0
TuG1812G0700000002	Tu7	-	32691	35568	2877	0
TuG1812G0700000004	Tu7	+	73395	77883	4488	0.0162847
TuG1812G0700000007	Tu7	+	100583	105113	4530	0
TuG1812G0700000084	Tu7	-	140397	142579	2182	0.011213
TuG1812G0700000034	Tu7	+	1074642	1076595	1953	0
TuG1812G0700000039	Tu7	-	1171219	1175913	4694	0
TuG1812G0700000042	Tu7	+	1249312	1256377	7065	0.0223273
TuG1812G0700000043	Tu7	+	1269372	1271498	2126	0
TuG1812G0700000045	Tu7	-	1393923	1396028	2105	0
TuG1812G0700000046	Tu7	-	1410658	1412942	2284	0
TuG1812G0700000050	Tu7	-	1596492	1606269	9777	0.133949
TuG1812G0700000085	Tu7	-	4193893	4195797	1904	0
TuG1812G0700000086	Tu7	+	4211876	4215786	3910	0.0746429
TuG1812G0700000094	Tu7	-	4308066	4311171	3105	0.010522
TuG1812G0700000098	Tu7	-	4355529	4358931	3402	0.198488
TuG1812G0700000099	Tu7	+	4361451	4365940	4489	0.219068
TuG1812G0700000105	Tu7	+	4443608	4447431	3823	0.239269
TuG1812G0700000108	Tu7	-	4511053	4515497	4444	0
TuG1812G0700000151	Tu7	+	6214522	6215629	1107	0
TuG1812G0700000155	Tu7	+	6453757	6454891	1134	0
TuG1812G0700000178	Tu7	+	6915623	6916757	1134	0
TuG1812G0700000181	Tu7	-	7037796	7041115	3319	0
TuG1812G0700000213	Tu7	-	8504939	8506680	1741	0
TuG1812G0700000226	Tu7	+	9096566	9104166	7600	13.3566
TuG1812G0700000231	Tu7	-	9363352	9371679	8327	0
TuG1812G0700000235	Tu7	-	9535617	9537626	2009	4.19207
TuG1812G0700000236	Tu7	-	9611280	9616585	5305	0
TuG1812G0700000252	Tu7	+	10224117	10226085	1968	0
TuG1812G0700000254	Tu7	+	10285974	10290805	4831	3.73297
TuG1812G0700000255	Tu7	+	10314897	10317342	2445	0
TuG1812G0700000257	Tu7	+	10334962	10339432	4470	19.5512
TuG1812G0700000259	Tu7	+	10425949	10429727	3778	0
TuG1812G0700000267	Tu7	-	10638047	10639880	1833	0
TuG1812G0700000268	Tu7	-	10640664	10641786	1122	0
TuG1812G0700000269	Tu7	-	10685690	10692240	6550	0.10429
TuG1812G0700000318	Tu7	+	10756251	10761503	5252	0
TuG1812G0700000271	Tu7	-	10818737	10820993	2256	0.320265
TuG1812G0700000274	Tu7	+	10856618	10858846	2228	3.92284
TuG1812G0700000283	Tu7	-	11273609	11275846	2237	3.89573
TuG1812G0700000285	Tu7	+	11279822	11284642	4820	0
TuG1812G0700000293	Tu7	-	11495865	11497749	1884	0
TuG1812G0700000299	Tu7	-	11989325	11990727	1402	0
TuG1812G0700000301	Tu7	+	12005326	12007738	2412	0
TuG1812G0700000306	Tu7	+	12057177	12059766	2589	0.10232
TuG1812G0700000308	Tu7	-	12173793	12177403	3610	0
TuG1812G0700000310	Tu7	+	12183254	12183711	457	0
TuG1812G0700000319	Tu7	-	12324600	12329693	5093	0
TuG1812G0700000323	Tu7	-	12606993	12609111	2118	0
TuG1812G0700000334	Tu7	+	13392126	13400999	8873	0.936178
TuG1812G0700000378	Tu7	-	15478416	15479897	1481	0
TuG1812G0700000380	Tu7	-	15517657	15519649	1992	4.47777
TuG1812G0700000440	Tu7	-	17790791	17793505	2714	3.74146
TuG1812G0700000444	Tu7	-	17934676	17938442	3766	0.309694
TuG1812G0700000446	Tu7	-	17955683	17961923	6240	0.819517
TuG1812G0700000447	Tu7	-	17975467	17980303	4836	0.614772
TuG1812G0700000449	Tu7	-	17986581	17989989	3408	0.0466728
TuG1812G0700000450	Tu7	-	18002623	18008137	5514	0
TuG1812G0700000453	Tu7	-	18087936	18097636	9700	0
TuG1812G0700000457	Tu7	-	18203343	18204910	1567	0.631584
TuG1812G0700000458	Tu7	-	18227925	18230673	2748	12.3074
TuG1812G0700000461	Tu7	-	18262180	18263608	1428	0
TuG1812G0700000465	Tu7	+	18388956	18392176	3220	0
TuG1812G0700000466	Tu7	+	18398357	18402346	3989	0
TuG1812G0700000472	Tu7	-	18577849	18579403	1554	0
TuG1812G0700000478	Tu7	-	18945383	18949262	3879	0
TuG1812G0700000479	Tu7	-	18963762	18968834	5072	9.8407
TuG1812G0700000481	Tu7	-	18982915	18985188	2273	0
TuG1812G0700000490	Tu7	-	19183219	19184863	1644	5.83444
TuG1812G0700000508	Tu7	+	19675380	19678171	2791	3.16481
TuG1812G0700000509	Tu7	+	19690278	19693656	3378	0.0494949
TuG1812G0700000511	Tu7	+	19708367	19713339	4972	31.471
TuG1812G0700000516	Tu7	+	20040648	20043459	2811	1.04683
TuG1812G0700000517	Tu7	+	20052629	20063639	11010	5.15218
TuG1812G0700000518	Tu7	+	20109064	20112306	3242	0.0824928
TuG1812G0700000519	Tu7	+	20117203	20121569	4366	0.0874282
TuG1812G0700000538	Tu7	+	20498058	20504424	6366	1.13908
TuG1812G0700000688	Tu7	-	30914722	30919742	5020	0
TuG1812G0700000756	Tu7	-	35584018	35584807	789	0
TuG1812G0700000758	Tu7	-	35780849	35782190	1341	0
TuG1812G0700000759	Tu7	-	35856093	35858412	2319	0
TuG1812G0700000916	Tu7	-	48394109	48396072	1963	0
TuG1812G0700001030	Tu7	-	58713393	58717144	3751	0.0706808
TuG1812G0700001031	Tu7	+	58842938	58852721	9783	0
TuG1812G0700001064	Tu7	-	61459206	61464123	4917	0.0160247
TuG1812G0700001140	Tu7	-	66553254	66557471	4217	11.2386
TuG1812G0700001141	Tu7	-	66577428	66580361	2933	11.2386
TuG1812G0700001160	Tu7	+	67638142	67641470	3328	0
TuG1812G0700001203	Tu7	-	71764679	71769213	4534	1.77532
TuG1812G0700001348	Tu7	-	81994216	81994580	364	0
TuG1812G0700001350	Tu7	-	81998944	82003618	4674	0
TuG1812G0700001373	Tu7	+	83978359	83986123	7764	2.41157
TuG1812G0700001461	Tu7	-	89214362	89218067	3705	16.6711
TuG1812G0700001462	Tu7	+	89282446	89304715	22269	15.4552
TuG1812G0700001555	Tu7	-	100673219	100680987	7768	2.38871
TuG1812G0700001678	Tu7	-	111745862	111756266	10404	0
TuG1812G0700002120	Tu7	-	155464086	155465556	1470	0
TuG1812G0700002412	Tu7	-	195620816	195625538	4722	0.0613644
TuG1812G0700002597	Tu7	+	223276134	223279974	3840	0.0931472
TuG1812G0700002838	Tu7	-	268594446	268596384	1938	0
TuG1812G0700002839	Tu7	-	268599918	268601593	1675	0.0509325
TuG1812G0700001139	Tu7	-	279907997	279909904	1907	0
TuG1812G0700002893	Tu7	-	279910358	279914575	4217	11.2386
TuG1812G0700003601	Tu7	+	472046301	472052422	6121	0.674962
TuG1812G0700003716	Tu7	+	489347139	489353687	6548	0.10429
TuG1812G0700004080	Tu7	-	539312346	539314620	2274	4.12444
TuG1812G0700004189	Tu7	+	553439612	553442265	2653	0.824414
TuG1812G0700004363	Tu7	-	571028409	571031890	3481	0
TuG1812G0700004432	Tu7	+	585501577	585503261	1684	0.16792
TuG1812G0700000078	Tu7	+	591946281	591947459	1178	0.34167
TuG1812G0700004454	Tu7	-	597314058	597325477	11419	0.263454
TuG1812G0700004551	Tu7	+	602989282	602991805	2523	2.47675
TuG1812G0700004610	Tu7	-	608013351	608016403	3052	0.126478
TuG1812G0700004705	Tu7	+	616333645	616336448	2803	0
TuG1812G0700004787	Tu7	+	624103131	624117078	13947	0
TuG1812G0700004976	Tu7	-	644425187	644431027	5840	2.61068
TuG1812G0700004985	Tu7	-	645199534	645214102	14568	5.68913
TuG1812G0700004986	Tu7	+	645261701	645265008	3307	13.6848
TuG1812G0700005098	Tu7	+	652397873	652401339	3466	0
TuG1812G0700005243	Tu7	-	662147837	662159258	11421	0.239678
TuG1812G0700005267	Tu7	+	663990065	663992939	2874	13.7895
TuG1812G0700005268	Tu7	+	664021769	664023718	1949	0
TuG1812G0700005368	Tu7	-	673366121	673370540	4419	0.116394
TuG1812G0700005675	Tu7	-	694244286	694245256	970	0
TuG1812G0700005687	Tu7	+	694702648	694707502	4854	4.93118
TuG1812G0700005688	Tu7	-	694708928	694713842	4914	4.76164
TuG1812G0700005690	Tu7	+	694729085	694734292	5207	0.30886
TuG1812G0700005751	Tu7	+	697836354	697837395	1041	0
TuG1812G0700005766	Tu7	+	698862015	698863077	1062	0
TuG1812G0700005767	Tu7	+	698864776	698868016	3240	0
TuG1812G0700005784	Tu7	+	700658368	700661032	2664	1.14759
TuG1812G0700005856	Tu7	+	705135440	705136232	792	0
TuG1812G0700005857	Tu7	+	705151589	705154393	2804	0
TuG1812G0700005895	Tu7	+	707074458	707077409	2951	3.14328
TuG1812G0700005898	Tu7	+	707092327	707094168	1841	0
TuG1812G0700005905	Tu7	+	707606647	707611163	4516	0
TuG1812G0700005911	Tu7	+	707873289	707879593	6304	0
TuG1812G0700005912	Tu7	+	707904792	707906561	1769	0
TuG1812G0700005922	Tu7	-	708510406	708513932	3526	3.35288
TuG1812G0700005927	Tu7	-	708678011	708682550	4539	3.57201
TuG1812G0700005953	Tu7	+	710827790	710832238	4448	42.1728
TuG1812G0700005963	Tu7	+	711134261	711135099	838	0
TuG1812G0700005992	Tu7	-	712575072	712576886	1814	0
TuG1812G0700005996	Tu7	-	712632413	712634216	1803	0
TuG1812G0700005999	Tu7	-	712656529	712659896	3367	0
TuG1812G0700006001	Tu7	-	712676269	712677720	1451	0
TuG1812G0700006006	Tu7	-	712787331	712790704	3373	0.42919
TuG1812G0700006007	Tu7	-	712861507	712862128	621	0
TuG1812G0700006008	Tu7	-	712966832	712974876	8044	0
TuG1812G0700006009	Tu7	-	713122732	713123855	1123	8.90171
TuG1812G0700006013	Tu7	-	713289144	713291846	2702	0.0781818
TuG1812G0700006014	Tu7	-	713329371	713331126	1755	0.29649
TuG1812G0700006019	Tu7	-	713608588	713611677	3089	0
TuG1812G0700006029	Tu7	+	713993043	713996363	3320	0.0217217
TuG1812G0700006053	Tu7	-	715243591	715246264	2673	0
TuG1812G0700006057	Tu7	-	715381603	715383336	1733	0
TuG1812G0700006068	Tu7	-	715745399	715747312	1913	0
TuG1812G0700006070	Tu7	+	715886819	715890686	3867	0.0192427
TuG1812G0700006073	Tu7	+	715949388	715950535	1147	0.13901
TuG1812G0700006076	Tu7	-	715990366	715993299	2933	0
TuG1812G0700006077	Tu7	-	716005410	716009062	3652	0.166243
TuG1812G0700006078	Tu7	-	716011963	716014620	2657	0
TuG1812G0700006082	Tu7	+	716081017	716084080	3063	0
TuG1812G0700006108	Tu7	-	716627105	716630912	3807	0
TuG1812G0700006113	Tu7	-	716810393	716813774	3381	0
TuG1812G0700006115	Tu7	+	716855270	716858543	3273	0
TuG1812G0700006120	Tu7	+	717444928	717449117	4189	0.05417
TuG1812G0700006125	Tu7	+	717767023	717775825	8802	0
TuG1812G0700006130	Tu7	+	718544288	718547072	2784	0.683108
TuG1812G0700006132	Tu7	-	718789893	718798888	8995	5.11613
TuG1812G0700006133	Tu7	+	718892173	718893886	1713	0.0770305
TuG1812G0700006136	Tu7	-	719093994	719098277	4283	0.00834804
