# Supplementary material for: Genome sequence of the progenitor of wheat A subgenome Triticum urartu
Source: Nature. 2018 May 9;557(7705):424–8. doi: 10.1038/s41586-018-0108-0 (PMC6784869; doi:10.1038/s41586-018-0108-0)
Supplement: Supplementary file 7 — This file contains a list of prolamin genes. [file 41586_2018_108_MOESM7_ESM.xlsx]

## Sheet: Sheet1
Supplementary Data 5. List of Prolamin genes
Gene_id	Chr.	Start_positon	End_Position	Annotation	Sequence
TuG1812G0100003642	Tu1	510347849	510350937	HMW-GS	ATGACTAAGCGGTTGGTTCTTTTTGCGGCGGTAGTCGTCGCCCTCGTGGCTCTCACCGCTTCTGAAGGTGAAGCCTCTGGGCAACTACAGTGTGAGCGCGAGCTCCAGGAGCACTCGCTTAAGACATGCCGACAGGTCGTAGACCAGCAGCTCCGAGACGTCAGCCCCGAGTGCCAACCCGTCGTCGTCGGCCCGGTCGCGAGACAATACGAGCAGCAAGTCGTGGTGCCGCCCAAGGGTGGATCTTTCTACCCCGGCGAGACCACGCCACCACAGCAACTCCAACAAAGTATACTTTGGGGAATACCTGCACTACTAAGAAGGTATTACCTAAATGTAACTTCTCCGCAACAGGTTTCATACTATCCAGGCCAAGCTTCTTCGCAACGGCCAGGACAA…
TuG1812G0100003644	Tu1	510445368	510447825	HMW-GS	ATGGCTAAGCGGTTGGTCCTCTTTGCGACAGTAGTCATTGGCCTCGTGGCTCTCACCGTCGCTGAAGGTGAGGCCTCTAGGCAACTACAGTGCGAGCGCGAGCTCCAGGAGAGCTCGCTTGAGGCATGCCGGCTGGTCGTGGACCAACAGTTGGCCGGCCGGCTGCCATGGAGCACGGGGCTCCAGATGCGGTGCTGCCAGCAGCTCCGAGATATTAGTGCCAAGTGTCGCCCCGTCGCCGTCAGCCAAGTCGCAAGACAATATGGGCAAACCGCGGTGCCGCCCAAGGGCGGATCCTTCTACCCTCGCGAGACCACGCCACTGCAGCAACTCCAACAAGGAATATTTGGGGGAACATCTTCACAAACAGTACAAGGGTATTACCCAAGTGTAATATCT…
TuG1812G0100000161	Tu1	8481121	8482438	LMW-GS	ATGAAGACATTCCTCGTCATTGCCCTCCTCGCTCTTGCGGCGGCAAGTGCCGTTGCGCAAATTTCACAGCAGCAACAACAACAACCATTTCCGCAGCAACAACAACCACCATTTTCGCAGCAACAAGAGCCACCATATTCACAGCAACAGCAACCACCATTTTCGCAACAACAACAATCACCATTTTCGCAGCAACAACAACAACCACCATTTTTGCAGCAACACCAACCACCGTTTTCACAACAGCCACCAATTTCACAGCAGCAACAACCACCATTTTCACAGCAACAACAACCACCATTTTCACAGCAACAACAACCGCCATTTTCGCAGCAGCAACAACAACCGCCATTTTCGCAGCAGCAACAACAACAACAACCACCATTTTCACAGCAACAA…
TuG1812S0000998900	Tu1	8481206	8482438	LMW-GS	ATGAAGACATTCCTCGTCATTGCCCTCCTCGCTCTTGCGGCGGCAAGTGCCGTTGCGCAAATTTCACAGCAGCAACAACAACAACCATTTCCGCAGCAACAACAACCACCATTTTCGCAGCAACAAGAGCCACCATATTCACAGCAACAGCAACCACCATTTTCGCAACAACAACAATCACCATTTTCGCAGCAACAACAACAACCACCATTTTTGCAGCAACACCAACCACCGTTTTCACAACAGCCACCAATTTCACAGCAGCAACAACCACCATTTTCACAGCAACAACAACCACCATTTTCACAGCAACAACAACCGCCATTTTCGCAGCAGCAACAACAACCGCCATTTTCGCAGCAGCAACAACAACAACAACCACCATTTTCACAGCAACAA…
TuG1812G0100000160	Tu1	8396182	8397498	LMW-GS	ATGAAGACCTTCCTCGTCTTTGCCCTCCTCGCTCTTGCGGCGGCAAGTGCCGTTGCGCAAATTTCACAGCAACAACAACCACCACCATTTTCGGAGCAACAACAACCACCATTTTCACAGAAACAACAACCACCATTTTCGCAGCAACAGCAATCACCATTTTCGCAACAACAACAACAACCTCCATTTTCGCAGCAACAACAACCACCGTTTTCACAACAACCACCAATTTCACAGCAGCAACAACCACCATTTTCACAGCAACAACAACCACAATTTTCACAGCAACAACAGCCACCATATTCGCAGCAACAACAGCCACCATATTCGCAGCAACAACAACCACCATTTTCGCAGCAACAACAACCACCATTTTCGCAGCAACAACAACAACCACCA…
TuG1812G0100000152	Tu1	8053430	8054718	LMW-GS	ATGAAGACCTTCCTCGTCTTTGCCATCCTCGCTCTTGCGGCGGCAAGTGCCGTTGCGCAAATTTCACAGCAACAACAAGCACCACCATTTTCGCAGCAACAACAACCACCATTTTCACAGCAACAACAACCACCATTTTCGCAGCAACAGCAATCACCATTTTCGCAACAACAACAACAACCACCATTTGCGCAGCAACAACAACCACCGTTTTCACAACAACCACCAATTTCACAGCAGCAACAACCACCATTTTCACAGCAACAACAACCACAATTTTCACAGCAACAGCAACCACCATATTCGCAGCAACAACAGCCACCATATTCGCAGCAACAACAACCACCATTTTCGCAGCAACAACAACCACCATTTTCGCAGCAACAACAACAACCACCA…
TuG1812G0100000320	Tu1	15115676	15116854	omega-gliadin	ATGAAGACCCTCCTCATCTTTGTCCTCCTTGGCATGGTGATGAACATCGCCACTGCCGCTAGGCAGCTAAACCCTAGCAACAAAGAGTTACAGTCACCCCAACAATCATTTTTCCATCAACAACAACCATTTCCAACACAACAATCATATCCGCAGCAGCCATATCCACAACAACCATATCCACCACAACAACCATATTCATCGCAACAACCATTTCCCACAATCCAACAACAATTCTCTCAGCAACCACAACAACCATTTCCCCAGCCCCAACAACCGATCCCCCTACAACCACAACAACCATTTCCCCAGCAACCCCAACAACCACAACAACCTTTTCCACAGCCCCAACAACCATTTCCCTGGCAACCACAACAACCATTCCCTCTACAACCACAA…
TuG1812G0100000006	Tu1	96899	98082	omega-gliadin	ATGAAGACCTTCCTCATCTTTGTCCTCCTTGCCATGGCGATGAACATCGCCACTGCCGCTAGGCAGCTAAACCCTAGCAACAAAGAATTACAATCACCTCAACAATCATTTTCCCATCAACAACAACCATTTCTACAGGAGCCATATCCACAACAACCATATCCATCACAGCAACCATATCCATCGCAACAACCATTTCCCACACCCCAACAACAATTTTCCCAGCAATCACAACAACCATTTCCCCAGACCCAACAATCGTTCCCTCTGCAACCACAACAGCCATTCCCCCAGCAACCCCAACAACCATTTCCCCAGCCCCAACTACCATTCCCCCTGCAACCACAACAAAAAATTCCCCAGCAACCCCAACAACCATTCCCCCTGCAACCGCAACAA…
TuG1812G0100000115	Tu1	6030333	6031640	omega-gliadin	ATGGTTGTTGTGGTTGCTGGGGAATTGGTTGTTGGAGTTCAGGAAATAATTGTTGGGGTCAGGGAAAAGGTTGTTGTGATTGTTGGGATTGCTGGGGGAATGGTTGTTGTGGTTGCACGGGGATTGGTTGTTGGGGCTGGGGAAATGGTTGTTGGGGTTGCTGGGGGAATGCTTGTTGGGGTTGCAGGGGGAATGGTTGTTGGGGTTGTTGGGGAATTATTTGTTCTGGTTGCTGGGGAATTATTTGTTCTGGTTGTTGGGGGAATGGTAGTTGGGGCTGGGGAAATGGTTGTTGGGGTTGCTGGGGGAATGGCTGTTGTGGTTGCAGAGGGAACGACTGTTGGGTCTGGGGAAATGGTTGTTGTGGTTGCCAGGAAAATGGTTGTTGGGGCTGTGGAA…
TuG1812G0100000117	Tu1	6150079	6151466	omega-gliadin	ATGGTTGTTGTTGTGGATATGGTTGTTGAGGTTGGTGTGGTTGCTGGGGGAATGGTTGTTGGGGTTGCTGGGAAATTGTGTGTTCTAGTTGCTGGGATAATTGTTGTTGGGGCTGCAGAAATGGTTGTTGTGATTGTTGTGGTTGTTGTGGTTACAGGATGGATGGTTGTTGTGGTTGTTGGGGTTGGGGCTGGGGAAATGATTGTTGTGATTGTTGGGGTTGATGGGAAAATGGTTGTTGCGGTCGTAGGGGGAATGGTTGTTGTGGTTGTAGAGGGAAAGGTTGTTGTGGTTGTTGAGGGAATGTTTGTTGTGGTTGTTGGGGGAATGGTTGTTGCGGTTGCAGGGGGAATGGTTGTTGTGGTTGTTGGGGGAATGGTTGTTGTGGTTGCTGGGGGA…
TuG1812G0100000122	Tu1	6430548	6431875	gamma-gliadin	ATGAAGACCTTACTCATCCTGACAATCATTGCGGTGGCACTAACTACCACCACCGCCAATATACAGGTCGACCCTAGTGGCCAAGTACAATGGCCACAACAACAACAACCATTCCCCCAGCCCCAACAACCATTCTCCCAACAACCACAACAAATTTTTCCCCAACCCCAACAAACATTCCCCCATCAACCACAACAAGCATTTCCCCAACCCCAACAAACATTCCCCCATCAACCACAACAACAATTTCCCCAGCCCCAGCAACCACAACAACCATTTCCCCAGCAACCACAACAACAATTTCCCCAGCCCCAACAACCACAACAACCATTTCTCCAGCAACCACAACAACAATTTCCCCAGCCCCAAAAACCACAACAACCATTTCCCCAGCCCCAA…
TuG1812G0600000504	Tu6	26526733	26527886	alpha-gliadin	ATGAAGACCTTTCTCATCCTTGCCCTCCTTGCTATCGTGGCGACCACCGCCACAACTGCAGTTAGAGTTCCAGTGCCACAATTGCAGCCACAAAATCCATCTCAGCAACAGCCACAAGAGCAAGTTCCATTGGTACAACAACAACAATTTCTAGGGCAGCAACAACCATTTCCACCACAACAACCATATCCACAGCCGCAACCATTTCCATCACAACAACCATATCTGCAGCTGCAACCATTTCCGCAGCCGCAACTACCATATTCGCAGCCACAACCATTTCGACCACAACAACCATATCCACAACCGCAACCACAGTATTCGCAACCACAACAACCAATTTCACAGCAGCAGCAGCAGCAGCAGCAGCAA
TuG1812G0600000464	Tu6	22875254	22876129	alpha-gliadin	ATGAAGACCTTTCTCATCCTTGCCCTCCTTGCTATCGTGGCGACCACCGGCACAACTGCAGTTAGAGTTCCAGTGCCACAATTGCAGCCACAAAATCCATCTCAGCAACAGCCACAAGAGCAAGTTCCATCGGTACAACAACAACAATTTCTAGGGCAGGAACAACCATTTCCACCACAACAACCATATCCACAGCCGCAACCATTTCCATCACAACAACCATATCTGCAACTGCAACCATTTCCGCAGCCGCAACTACCATATTCGCAGCCACAACCATTTCGACCACAACAACCATATCCACAACCGCAACCACAGTATTCGCAACCACAACAACCAATTTCACAGCAGCAGCAGAAGCAGCAGCAGCAACAACAACAACAACAACAACAACAACAA…
TuG1812G0600000503	Tu6	26477383	26478288	alpha-gliadin	ATGAAGACCTTTCTCATCCTTGCCCTCCTTGCTATCGTGGCGACCACCGCCACAACTGCAGTTAGAGTTCCAGTGCCACAATTGCAGCCACAAAATCCATCTCAGCAACAGCCACAAGAGCAAGTTACATTGGTACAACAACAACAACAATTTCTAGGGCAGCAACAACCATTTCCACCACAACAACCATATCCACAGCCGCAACCATTTCCATCACAACAACCATATCTGCAGCTGCAACCATTTCCGCAGCCGCAACTACCATATTCGCAGCCACAACCATTTCGACCACAACAACCATATCCACAACCGCAACCACAGTATTCGCAACCACAACAACCAATTTCACAGCAGCAGCAGCAGCAGCAGCAGCAACAACAACAACAACAACAACAACAA…
TuG1812G0600000463	Tu6	22821823	22822431	alpha-gliadin	ATGAAGACATTTCTCATCCTTGCCCTCCTTGCTATCGTGGCGACCACCGCCACAACTGCAGTTAGAGTTCCAGTGCCACAATTGCAGCCACAAAATCCATCTCAGCAACAACCACAAGAGCAAGTTCCATTGGTACAACAACAACAATTTCTAGGGCAGCAACAACCATTTCCACCACAACAACCATATCCACAGCCGCAACCATTTCCATCACAACAACCATATCTGCAGCTGCAACCATTTCCGCAGCCGCAACTACCATATTCGCAGCCACAACCATTTCGACCACAACAACCATATCCACAACCGCAACCACAGTATTCGCAACCACAACAACCAATTTCACAGCAGCAGCAACAGCAACAACAACAACAACAACAACAAGAACAACAAATCCTT…
TuG1812G0600000498	Tu6	25660446	25661247	alpha-gliadin	ACCGCCACAACTGCAGTTAGAGTTCCAGTGCCACAATTGCAGCCACAAAATCCATCTCAACAACAGCCACAAGAGCAAGTTCCATTGGTACAACAACAAAAATTTCTAGGGCAGCAACAACAATTTCCACCACAACACCCAGATCCACAGCCGCAACCATTTCCATCACAACAACCATATCTGCAGCTGCAACCATTTCCGCAGCCGCAACTACCATATTCGCAGCCGCAACCATTTCGACCACAACAACCTTATCCACAACCGCAACCACAGTATTCGCAACCACAACAACCAATTTCGCAGCAACAATAACAACAACAACAACAACAAATCCTTCAACAAATTTTGCAACAACAACTGATTCCATGCATGGATGTTGTATTGCAGCAACACAACATA…
TuG1812G0697999600	Tu6	22731093	22732174	alpha-gliadin	ATGAAGACATTTCTCATCCTTGCCCTCCTTGCTATCGTGGCGACCACCGCCACAACTGCAGTTAGAGTTCCAGTGCCACAATTGCAGCCACAAAATCCATCTCAGCAACAACCACAAGAGCAAGTTCCATTGGTACAACAACAACAATTTCTAGGGCAGCAACAACCATTTCCACCACAACAACCATATCCACAGCCGCAACCATTTCCATCACAACAACCATATCTGCAGCTGCAACCATTTCCGCAGCCGCAACTACCATATTCGCAGCCACAACCATTTCGACCACAACAACCATATCCACAACCGCAACCACAGTATTCGCAACCACAACAACCAATTTCACAGCAGCAGCAACAGCAACAACAACAACAACAACAACAACAACAACAAGAACAA…
TuG1812G0600000500	Tu6	25792073	25792567	alpha-gliadin	CAACAAGCACAACAACAACAACAACAACAAATCCTTCAACAAATTTTGCAACAACAACTGATTCCATGTAGGGATGTTGTCTTGCAACAACACAACATAGCGCGTGCAAGATCACAAGTTTTGCAACAAAGCACTTACCAGCCATTGCAACAATTGTGTTGTCAACAGCTGTGGCAGATCCCCGAGCAGTCGCGGTGCCAAGCCATCCACAATGTTGTTCATGCTATTATTCTGCATCAACAACAGCGACAACAACAACCATCGTGTCAGGTCTCCTTCCAACAGCCTCAGCAACAATATCCATCAGGTCAGGGCTCCTTCCAGCCATCTCAGCAAAACCCACAGGCCCAGGGCTCTGTCCAACCCCAACAACTGCCCCAGTTCGAGGAAATAAGGAAC…
TuG1812G0600000504	Tu6	26526733	26527886	alpha-gliadin	ATGAAGACCTTTCTCATCCTTGCCCTCCTTGCTATCGTGGCGACCACCGCCACAACTGCAGTTAGAGTTCCAGTGCCACAATTGCAGCCACAAAATCCATCTCAGCAACAGCCACAAGAGCAAGTTCCATTGGTACAACAACAACAATTTCTAGGGCAGCAACAACCATTTCCACCACAACAACCATATCCACAGCCGCAACCATTTCCATCACAACAACCATATCTGCAGCTGCAACCATTTCCGCAGCCGCAACTACCATATTCGCAGCCACAACCATTTCGACCACAACAACCATATCCACAACCGCAACCACAGTATTCGCAACCACAACAACCAATTTCACAGCAGCAGCAGCAGCAGCAGCAGCAA
TuG1812G0600000507	Tu6	26743496	26744344	alpha-gliadin	ATGAAGACCTTTCTCATCCTTGCCCTCCTTGCTATCGTGGCGACCACCGCAACAACTGCAGTTAGAGTTCCAGTGCCACAATTGCAGCCACAAAATCCATCTCAGCAACAGCCACGAGAGCAAGTTCCATTGGTACAACAACAACAATTTCTAGGGCAGCAACAACCATTTCCACCACAACAACCATATCCACAGCCGCAACCATTTCCATCACAACAACCATATCTACAGCTGCAACTATTTCCGCAGCCGCAACAACCATATTCACAGCCGCAACCATTTCGACCACAACAACCATATCCACAACCGCAACCACAGTATTCGCAACCACAACAACCAATTTCGCAGCAGCAACAACAACAACAACAACAACAACAACAACAAATCCTTCAACAAATT…
TuG1812G0600000505	Tu6	26614695	26615781	alpha-gliadin	ATGAAGACCTTTCTCATCCTTGCCCTCCTTGCTATCGTGGCGACCACCGCCACAACTGCAGTTAGAGTTCCAGTGCTACAATTGCAGCCACAAAATCCATCTCAGCAACAGCCACAAGAGCAAGTTCCATTGGTACAACAACAACAATTTCTAGGGCAGCAACAACCATTTCCACCACAACAACCATATCCACAGCCGCAACCATTTCCATCACAACAACCATATCTGCAGCTGCAACCATTTCCGCAGCCGCAACTACCATATTCACAGCCACAACCATTTCGACCACAACAACCATATCCACAACCGCAACCACAGTATTCGCAACCACAACAACCAATTTCACAGCAGCAGCAGCAGCAGCAACAACAACAACAACAACAACAACAACAACAAATC…
TuG1812G0400002962	TuUngrouped	---	---	alpha-gliadin	ATGAAGACCTTTCTCATCCTTGCCCTCCTTGCAATCGTGGCGACCACTGCCACAACTGCAGTTAGAGTTCCAGTGCCACAATTGCAGCCACAAAATCCATCTCAGCAACAGCCACAAGAGCAAGTTCCATTGGTACAACAACAACAATTTCTAGGGCAGCAACAACCATTTCCACCACAACAATCATATCCACAGCCGCAACCATTTCCATCACAACAACCATATCTGCAGCTGCAACCATTTCCGCAGCCGCAACTACCATATTCGCAGCCACAACCATTTCGACCACAACAACCATATCCACAACCGCAACCACAGTATTCGCAACCACAACAACCAATTTCACAGCAGCAGCAGCAACAACAACAACAACAACAACAACAACAACAACAACAACAA…
TuG1812U9999000100	TuUngrouped	---	---	alpha-gliadin	ATGAAGACATTTCTCATCCTTGCCCTCCTTGCTATCGTGGCGACCACCGCCACAACTGCAGTTAGAGTTCCAGTGCCACAATTGCAGCCACAAAATCCATCTCAGCAACAACCACAAGAGCAAGTTCCATTGGTACAACAACAACAATTTCTAGGGCAGCAACAACCATTTCCACCACAACAACCATATCCACAGCCGCAACCATTTCCATCACAACAACCATATCTGCAGCTGCAACCATTTCCGCAGCCGCAACTACCATATTCGCAGCCACAACCATTTCGACCACAACAACCATATCCACAACCGCAACCACAGTATTCGCAACCACAACAACCAATTTCACAGCAGCAGCAACAGCAACAACAACAACAACAACAACAACAACAAGAACAACAA…
TuG1812U9999000200	TuUngrouped	---	---	alpha-gliadin	ATGAAGACATTTCTCATCCTTGCCCTCCTTGCTATCGTGGCGACCACCGCCACAACTGCAGTTAGAGTTCCAGTGCCACAATTGCAGCCACAAAGTCCATCTCAGCAACAACCACAAGAGCAAGTTCCATTGGTACAACAACAACAATTTCTAGGGCAGCAACAACCATTTCCACCACAACAACCATATCCACAGCCGCAACCATTTCCATCACAACAACCATATCTACAGCTGCAACCATTTCCGCAGCCGCAACTACCATATTCGCAGCCACAACCATTTCGACCACAACAACCATATCCACAACCGCAACCACAGTATTCGCAACCACAACAACCAATTTCACAGCAGCAGCAACAGCAACaACAACAACAACAACAACAAGAACAACAAGAACAA…
TuG1812U9999000300	TuUngrouped	---	---	alpha-gliadin	ATGAAGACATTTCTCATCCTTGCCCTCCTTGCTATCGTGGCGACCACCGCCACAACTGCAgTTAGAGTTCCAGTGCCACAATTGCAGCCACAAAATCCATCTCAGCAACAACCACAAGAGCAAGTTCCATTGGTACAACAACAACAATTTCTAGGGCAGCAACAACCATTTCCACCACAACAACCATATCCACAGCCGCAACCATTTCCATCACAACAACCATATCTGCAGCTGCAACCATTTCCGCAGCCGCAACTACCATATTCGCAGCCACAACCATTTCGACCACAACAACCATATCCACAACCGCAACCACAGTATTCGCAACCACAACAACCAATTTCACAGCAGCAGCAACAGCAgCAACAACAACAAGAACAACAAATCCTTCAACAAATT…
TuG1812U9999000400	TuUngrouped	---	---	alpha-gliadin	ATGAAGACCTTTCTCATCCTTGCCCTCCTTGCCATCGTGGCAACCACCGCCACAACTGCAGTTAGAGTTCCAGTGCCACAACCGCAGCCACAAAATCCATCTCAGCCACAGCCACAAGGGCAAGTTCCATTGGTACAACAACAACAATTTCCAGGGCAGCAACAACCATTTCCACCACAACAGCCATATCCGCAGCCGCAACCATTTCCATCACAACAACCATATCTGCAACTGCAACCATTTCCACAACCGCAACCATTTCCGCCACAACTACCATATCCGCAGCCACCACCATTTTCACCACAACAACCATATCCACAACCGCAACCACAGTATCCGCAACCACAACAACCAATTTCATAGCAACAAGCACAACAACAACAACAACAACAAATCCTT…
TuG1812U9999000500	TuUngrouped	---	---	alpha-gliadin	ATGAAGACCTTTCTCATCCTTGCCCTCCTTGCAATCGTGGCGACCACTGCCACAACTGCAGTTAGAGTTCCAGTGCCACAATTGCAGCCACAAAATCCATCTCAGCAACAGCCACAAGAGCAAGTTCCATTGGTACAACAACAACAATTTCTAGGGCAGCAACAACCATTTCCACCACAACAATCATATCCACAGCCGCAACCATTTCCATCACAACAACCATATCTGCAGCTGCAACCATTTCCGCAGCCGCAACTACCATATTCGCAGCCACAACCATTTCGACCACAACAACCATATCCACAACCGCAACCACAGTATTCGCAACCACAACAACCAATTTCACAGCAGCAGCAGCAACAACAACAACAACAACAACAACAACAACAACAACAACAA…
