# Supplementary material for: Genome sequence of the progenitor of wheat A subgenome Triticum urartu
Source: Nature. 2018 May 9;557(7705):424–8. doi: 10.1038/s41586-018-0108-0 (PMC6784869; doi:10.1038/s41586-018-0108-0)
Supplement: Supplementary file 8 — This file contains the synteny between T. urartu (Tu) and B. distachyon (Bd), O. sativa (Os) and S. bicolor (Sb). [file 41586_2018_108_MOESM8_ESM.xlsx]

## Sheet: Synteny
Supplementary Data 6. Synteny between T. urartu (Tu) and B. distachyon (Bd), O. sativa (Os) and S. bicolor (Sb).
Syntenic block	Tu		Bd		Os		Sb
	Chr	Range (Mb)	Chr	Range (Mb)	Chr	Range (Mb)	Chr	Range (Mb)
1	Tu1	0-220	Bd2	31-40	Os5	0-8	Sb9	0-12
2	Tu1	116-374	Bd3	27-36	Os10	14-23	Sb1	16-53‡
3	Tu1	392-563	Bd2	41-58	Os1	22-42	Sb3	50-73
4	Tu1	373-569	Bd2	12-29	Os5	16-29	Sb9	40-59
5	Tu2	20-371	Bd1	13-22	Os7	18-29	Sb2	66-77
6	Tu2	35-132	Bd1	58-65	Os3	9-18	Sb1	53-62
7	Tu2	422-740	Bd5	7-28	Os4	16-35	Sb6	36-62
8	Tu2	423-670	Bd3	44-55	Os2	16-28	Sb4	47-64
9	Tu3†	1-645	Bd2	0-23	Os1	0-12	Sb3	0-12
					Os5	18-29	Sb9	46-59
10	Tu3	239-733	Bd2	40-59	Os1	20-43	Sb3	48-74
11	Tu4	134-591	Bd1	60-72	Os3	2-16	Sb1	56-72
12	Tu4	5-88	Bd1	4-10	Os3	25-31	Sb1	5-14‡
13	Tu4	29-58	Bd1	9-11	Os3	22-26	Sb1	12-14
14	Tu4	566-604	Bd1	0-3	Os3	34-36	Sb1	0-3
15	Tu4*	51-141	Bd4	22-31	Os11	0-11	Sb5	0-12
					Os12	0-7	Sb8	0-8
16	Tu5	533-604	Bd1	2-6	Os3	30-34	Sb1	2-7
17	Tu5	604-648	Bd1	72-74	Os3	0-2	Sb1	70-73
18	Tu5	525-533	Bd1	9-11	Os3	24-25	Sb1	12-13
19	Tu5	6-78	Bd1	8-11	Os3	22-28	Sb1	9-15
20	Tu5	548-598	Bd1	51-58‡	Os7	1-7	Sb2	0-9
21	Tu5*	315-530	Bd3	37-44	Os8	14-27	Sb2	44-67
			Bd4	32-43	Os9	0-22	Sb7	48-64
22	Tu5	0-160	Bd4	0-6	Os12	17-27	Sb8	41-55
23	Tu5	163-315	Bd4	44-48	Os12	0-4	Sb8	0-10
24	Tu6	58-194	Bd1	25-33	Os6	22-29	Sb10	50-59
25	Tu6	1-375	Bd3	0-8	Os2	0-9	Sb4	0-13
26	Tu6	195-570	Bd3	47-59‡	Os2	20-35	Sb4	49-68‡
27	Tu6	367-466	Bd5	17-23	Os4	24-30	Sb6	49-56
28	Tu6	470-550	Bd1	39-47	Os6	3-13	Sb10	4-22
29	Tu7	0-205	Bd1	38-50	Os6	0-13	Sb10	0-24
30	Tu7	72-208	Bd3	54-59‡	Os2	29-35	Sb4	56-67‡
31	Tu7	168-329	Bd3	41-44	Os8	24-28	Sb7	56-64
32	Tu7	200-281	Bd4	38-41	Os9	18-21	Sb2	63-66
33	Tu7	315-470	Bd3	11-15	Os8	0-5	Sb7	0-8
34	Tu7	457-711	Bd1	24-36	Os6	14-31‡	Sb10	40-60‡
35	Tu7	483-562	Bd3	4-8	Os2	5-11	Sb4	5-12‡
36	Tu7	567-681	Bd3	2-4	Os2	1-4	Sb4	3-5
* Multiple collinear regions correspond to the same Tu segment.
† Collinearity of one Tu segment is separated in Os
‡ Collinear region is separated into multiple regions

## Sheet: Syntenic orthologues
Supplementary Data 6. Orthologous syntenic blocks between T. urartu (Tu) and other genomes (B. distachyon, O. sativa and S. bicolor).
Syntenic block	Tu		Bd		Os		Sb
	Chr	Range (Mb)	Chr	Range (Mb)	Chr	Range (Mb)	Chr	Range (Mb)
1	Tu1	0-220	Bd2	31-40	Os5	0-8	Sb9	0-12
2	Tu1	116-374	Bd3	27-36	Os10	14-23	Sb1	16-53
3	Tu1	373-569	Bd2	12-29	Os5	16-29	Sb9	40-59
4	Tu2	0-21	Bd5	0-7	Os4	0-10	Sb6	0-6
5	Tu2	20-374	Bd1	13-22	Os7	18-29	Sb2	66-77
6	Tu2	347-420	Bd1	4-6	Os7	0-4	Sb2	0-6
7	Tu2	422-740	Bd5	7-28	Os4	16-35	Sb6	36-62
8	Tu3	1-247	Bd2	0-12	Os1	0-10	Sb3	0-12
9	Tu3	239-733	Bd2	40-59	Os1	20-43	Sb3	48-74
10	Tu4	5-88	Bd1	4-10	Os3	25-31	Sb1	5-14
11	Tu4	51-141	Bd4	22-31	Os11	0-11	Sb5	0-12
12	Tu4	134-591	Bd1	60-72	Os3	2-16	Sb1	56-72
13	Tu4	565-604	Bd1	0-3	Os3	34-36	Sb1	0-3
14	Tu5	0-160	Bd4	0-6	Os12	17-27	Sb8	41-55
15	Tu5	165-317	Bd4	44-48	Os12	0-4	Sb8	0-10
16	Tu5	315-530	Bd4	32-43	Os9	0-22	Sb2	44-67
17	Tu5	533-606	Bd1	2-6	Os3	30-34	Sb1	2-7
18	Tu5	605-648	Bd1	72-74	Os3	0-2	Sb1	70-73
19	Tu6	1-375	Bd3	0-8	Os2	0-9	Sb4	0-13
20	Tu6	195-570	Bd3	47-59	Os2	20-35	Sb4	49-68
21	Tu7	0-205	Bd1	38-50	Os6	0-13	Sb10	0-24
22	Tu7	168-329	Bd3	41-44	Os8	24-28	Sb7	56-64
23	Tu7	315-470	Bd3	11-15	Os8	0-5	Sb7	0-8
24	Tu7	459-709	Bd1	24-36	Os6	14-31	Sb10	40-60
