# Supplementary material for: Genome sequence of the progenitor of wheat A subgenome Triticum urartu
Source: Nature. 2018 May 9;557(7705):424–8. doi: 10.1038/s41586-018-0108-0 (PMC6784869; doi:10.1038/s41586-018-0108-0)
Supplement: Supplementary file 9 — This file contains gene insertions and deletions identified between Ta3B and Tu3. [file 41586_2018_108_MOESM9_ESM.xlsx]

## Sheet: Tu_ref_collinearity_indel
Supplementary Data 7. Gene insertions and deletions identified between Ta3B and Tu3
TuID	Tustart	Tuend	Insertion	TaID	Tastart	Taend	Deletion	BdID	Bdstart	Bdend	OsID	Osstart	Osend	SbID	Sbstart	Sbend
## Alignment 19:
TuG1812G0300003478	532391507	532395285	0	TaG3B12184900	527813252	527815655	0	Bradi2g50520	50418600	50421364	Os01g0760900	32010478	32013222	Sobic.003G303600.1.p	63399401	63402278
TuG1812G0300003479	532524309	532526890	0	--	--	--	0	--	--	--	Os01g0755500	31699518	31701126	--	--	--
TuG1812G0300003480	532601118	532606546	0	--	--	--	0	--	--	--	--	--	--	--	--	--
TuG1812G0300003481	532707631	532711264	0	--	--	--	0	--	--	--	--	--	--	--	--	--
TuG1812G0300003482	532741491	532742318	0	--	--	--	0	--	--	--	--	--	--	--	--	--
TuG1812G0300003483	532908854	532913615	0	TaG3B12191200	528245731	528250812	0	--	--	--	--	--	--	--	--	--
TuG1812G0300003484	533095193	533100549	0	--	--	--	0	--	--	--	--	--	--	--	--	--
TuG1812G0300003485	533102234	533105839	0	--	--	--	0	--	--	--	--	--	--	--	--	--
TuG1812G0300003486	533106962	533111472	0	--	--	--	0	--	--	--	--	--	--	--	--	--
TuG1812G0300003487	533136545	533138789	0	--	--	--	0	--	--	--	--	--	--	--	--	--
TuG1812G0300003488	533639916	533658915	0	TaG3B12195000	528399163	528419231	0	--	--	--	--	--	--	--	--	--
TuG1812G0300003489	534129343	534133611	0	TaG3B12217000	529622046	529626039	0	Bradi2g50610	50472135	50476126	Os01g0762000	32057400	32062829	Sobic.003G304200.1.p	63458669	63463023
TuG1812G0300003490	534363326	534364598	0	TaG3B12219400	529927742	529930610	0	Bradi2g50620	50477228	50478750	Os01g0762300	32070785	32072008	Sobic.003G304300.1.p	63464220	63465848
TuG1812G0300003491	534366019	534373562	0	TaG3B12221000	529932031	529939478	0	Bradi2g20050	17587163	17591982	Os01g0762400	32072708	32082549	Sobic.003G304400.1.p	63467693	63474650
TuG1812G0300003492	534614574	534615427	0	--	--	--	1	--	--	--	Os01g0762900	32088269	32089040	Sobic.003G304500.1.p	63482270	63483373
TuG1812G0300003493	534618967	534620801	0	TaG3B12224000	530082968	530084519	0	Bradi2g50660	50503267	50504809	--	--	--	Sobic.003G304600.1.p	63484536	63486229
TuG1812G0300003494	534625606	534629288	0	TaG3B12224800	530111636	530115385	0	Bradi2g50670	50505408	50509565	Os01g0763000	32091719	32094141	Sobic.003G304700.1.p	63486681	63489408
TuG1812G0300003495	534629429	534638491	0	TaG3B12226900	530167236	530178441	0	Bradi2g50680	50509889	50517210	Os01g0763100	32094307	32098510	--	--	--
TuG1812G0300003496	534809155	534811642	0	--	--	--	1	--	--	--	Os01g0761500	32038024	32040378	Sobic.003G304100.1.p	63445956	63448516
TuG1812G0300003497	534813957	534816531	0	--	--	--	1	--	--	--	Os01g0761400	32032727	32035011	Sobic.003G304000.1.p	63425050	63428043
TuG1812G0300003498	534816948	534825334	0	--	--	--	0	--	--	--	Os01g0761300	32028817	32035337	--	--	--
TuG1812G0300003499	535108261	535117055	0	--	--	--	1	--	--	--	Os01g0761100	32016706	32022401	Sobic.003G303800.1.p	63405506	63412274
TuG1812G0300003500	535117256	535120405	0	--	--	--	1	--	--	--	Os01g0761000	32014488	32016245	Sobic.003G303700.2.p	63403753	63405797
TuG1812G0300003501	535222999	535223539	0	TaG3B12244500	530795230	530799807	0	Bradi2g50500	50399489	50404003	Os01g0760600	31998877	32003690	Sobic.003G303300.1.p	63378303	63384142
TuG1812G0300003502	535307985	535310787	0	TaG3B12246200	530801907	530804811	0	Bradi2g50490	50396536	50399050	Os01g0760300	31986501	31989198	--	--	--
TuG1812G0300003503	535424788	535425587	0	--	--	--	1	--	--	--	Os01g0760000	31981933	31982776	Sobic.003G303100.1.p	63372759	63374708
TuG1812G0300003504	535801923	535803317	1	--	--	--	0	--	--	--	--	--	--	--	--	--
TuG1812G0300003505	536583946	536585462	0	--	--	--	1	--	--	--	Os01g0759000	31925866	31926934	Sobic.003G302400.1.p	63318751	63320181
TuG1812G0300003506	536586377	536589314	0	TaG3B12272900	531170710	531176009	0	Bradi2g50410	50354318	50358699	Os01g0758900	31919494	31922325	Sobic.003G302100.1.p	63302019	63304736
TuG1812G0300003507	536719814	536721645	1	--	--	--	0	--	--	--	--	--	--	--	--	--
TuG1812G0300003508	536721904	536724015	1	--	--	--	0	--	--	--	--	--	--	--	--	--
TuG1812G0300003509	536955355	536956922	1	--	--	--	0	--	--	--	--	--	--	--	--	--
TuG1812G0300003510	536957425	536958378	1	--	--	--	0	--	--	--	--	--	--	--	--	--
TuG1812G0300003511	536962867	536977821	1	--	--	--	0	--	--	--	--	--	--	--	--	--
TuG1812G0300003512	537279530	537284231	0	--	--	--	1	--	--	--	Os01g0766900	32318616	32319527	Sobic.003G308100.1.p	63669915	63674144
TuG1812G0300003513	537688768	537690408	0	--	--	--	1	--	--	--	Os01g0763800	32143765	32145444	Sobic.003G305500.1.p	63529430	63531284
TuG1812G0300003514	537690596	537692429	0	--	--	--	0	--	--	--	--	--	--	--	--	--
TuG1812G0300003515	537694634	537698778	0	--	--	--	0	--	--	--	--	--	--	--	--	--
TuG1812G0300003516	537706325	537706610	0	--	--	--	0	--	--	--	--	--	--	--	--	--
TuG1812G0300003517	538117134	538120352	0	--	--	--	0	--	--	--	--	--	--	--	--	--
TuG1812G0300003518	538137828	538139003	0	TaG3B12293600	532769957	532771131	0	--	--	--	--	--	--	--	--	--
TuG1812G0300003519	538405934	538407164	0	--	--	--	0	--	--	--	--	--	--	--	--	--
TuG1812G0300003520	538410572	538411854	0	--	--	--	0	--	--	--	--	--	--	--	--	--
TuG1812G0300003521	538433112	538437919	0	TaG3B12295200	532783643	532788137	0	Bradi2g50960	50668930	50674755	Os01g0766600	32298893	32303035	Sobic.003G307900.1.p	63662757	63666566
TuG1812G0300003522	538590638	538591210	1	--	--	--	0	--	--	--	--	--	--	--	--	--
TuG1812G0300003523	538646447	538647118	1	--	--	--	0	--	--	--	--	--	--	--	--	--
TuG1812G0300003524	538723700	538726286	0	TaG3B12304700	532995116	532997632	0	Bradi2g50927	50654744	50660132	Os01g0766000	32270047	32272354	Sobic.003G307600.2.p	63644246	63646771
TuG1812G0300003525	538734988	538735633	0	TaG3B12306900	533014064	533014381	0	Bradi2g50920	50653276	50653953	Os01g0765600	32258915	32260026	Sobic.003G307400.1.p	63638335	63639021
TuG1812G0300003526	538846377	538848511	0	TaG3B12312300	533334325	533337201	0	Bradi2g50910	50647427	50650286	Os01g0765500	32252128	32255022	--	--	--
TuG1812G0300003527	538849317	538850348	0	TaG3B12315500	533363768	533365202	0	Bradi2g50900	50645095	50646537	Os01g0765400	32249975	32251602	Sobic.003G307100.1.p	63626526	63629182
TuG1812G0300003528	538850666	538864527	0	TaG3B12316400	533365904	533381126	0	Bradi2g50890	50630771	50643166	Os01g0765300	32245206	32250127	Sobic.003G307000.2.p	63614295	63623715
TuG1812G0300003529	538911544	538915536	0	TaG3B12319500	533921855	533926170	0	Bradi2g50870	50625171	50628888	Os01g0765000	32233141	32238980	--	--	--
TuG1812G0300003530	538919074	538926425	0	TaG3B12320300	533970161	533980612	0	Bradi2g50860	50621157	50623198	Os01g0764950	32230712	32232641	Sobic.003G306800.1.p	63604257	63606195
TuG1812G0300003531	538926965	538927818	0	--	--	--	0	--	--	--	Os01g0764850	32223295	32224590	--	--	--
TuG1812G0300003532	538927059	538930859	0	TaG3B12322800	533981734	533985181	0	Bradi2g50840	50611747	50615439	Os01g0764800	32221378	32225121	Sobic.003G306500.1.p	63587722	63591672
TuG1812G0300003533	539081251	539084827	0	--	--	--	0	--	--	--	--	--	--	--	--	--
TuG1812G0300003534	539092042	539099374	0	--	--	--	0	--	--	--	Os01g0764700	32189932	32193266	--	--	--
TuG1812G0300003535	539098888	539102942	0	--	--	--	0	--	--	--	Os01g0764600	32185411	32189756	--	--	--
TuG1812G0300003536	539103137	539107967	0	--	--	--	0	--	--	--	Os01g0764500	32177351	32179312	--	--	--
TuG1812G0300003537	539136841	539140777	0	--	--	--	1	--	--	--	Os01g0764300	32167881	32171339	Sobic.003G305900.1.p	63548172	63551507
TuG1812G0300003538	539141860	539142727	0	--	--	--	0	--	--	--	--	--	--	Sobic.003G306000.1.p	63551374	63552709
TuG1812G0300003539	539144671	539148110	0	--	--	--	1	--	--	--	Os01g0764400	32171834	32174870	Sobic.003G306100.1.p	63556412	63560824
TuG1812G0300003540	539235158	539250076	0	--	--	--	0	--	--	--	--	--	--	--	--	--
TuG1812G0300003541	539253479	539257732	0	--	--	--	0	--	--	--	Os01g0764000	32148159	32152034	--	--	--
TuG1812G0300003542	539425611	539433854	0	--	--	--	0	--	--	--	--	--	--	--	--	--
TuG1812G0300003543	539529369	539536964	0	--	--	--	0	--	--	--	--	--	--	--	--	--
TuG1812G0300003544	539675401	539679241	0	--	--	--	0	--	--	--	--	--	--	--	--	--
TuG1812G0300003545	539686750	539688140	0	--	--	--	0	--	--	--	--	--	--	--	--	--
TuG1812G0300003546	539826398	539829718	0	--	--	--	1	--	--	--	Os01g0767100	32334681	32338053	Sobic.003G308300.1.p	63688297	63692703
TuG1812G0300003547	539850171	539856228	0	--	--	--	0	--	--	--	Os01g0767000	32327830	32328818	--	--	--
TuG1812G0300003548	539857858	539861571	0	--	--	--	0	--	--	--	--	--	--	--	--	--
TuG1812G0300003549	539922521	539928815	0	--	--	--	0	--	--	--	--	--	--	--	--	--
TuG1812G0300003550	540324839	540325159	0	--	--	--	0	--	--	--	--	--	--	--	--	--
TuG1812G0300003551	540326038	540328716	0	--	--	--	1	--	--	--	Os01g0767600	32346889	32350070	Sobic.003G308400.1.p	63697122	63700598
TuG1812G0300003552	540334689	540345073	0	TaG3B12341200	534721986	534733091	0	Bradi2g51017	50721586	50731658	Os01g0767700	32350513	32360564	Sobic.003G308500.1.p	63703175	63713965
TuG1812G0300003553	540460950	540463177	0	--	--	--	1	--	--	--	Os01g0768300	32386510	32388520	Sobic.003G308900.1.p	63745732	63748437
TuG1812G0300003554	540463295	540468552	1	--	--	--	0	--	--	--	--	--	--	--	--	--
TuG1812G0300003555	540472232	540475571	1	--	--	--	0	--	--	--	--	--	--	--	--	--
TuG1812G0300003556	540601141	540603370	1	--	--	--	0	--	--	--	--	--	--	--	--	--
TuG1812G0300003557	540603488	540608745	1	--	--	--	0	--	--	--	--	--	--	--	--	--
TuG1812G0300003559	540689437	540693318	0	TaG3B12360900	534913810	534917691	0	Bradi2g51030	50734236	50739009	Os01g0767900	32367736	32371643	Sobic.003G308700.1.p	63729938	63734226
TuG1812G0300003558	540689804	540692968	0	--	--	--	0	--	--	--	--	--	--	--	--	--
TuG1812G0300003560	540760692	540761261	0	--	--	--	0	--	--	--	--	--	--	--	--	--
TuG1812G0300003561	541127579	541129232	0	--	--	--	0	--	--	--	--	--	--	--	--	--
TuG1812G0300003562	541140444	541141124	0	--	--	--	0	--	--	--	--	--	--	--	--	--
TuG1812G0300003563	541142344	541142772	0	TaG3B12381400	535813824	535814252	0	Bradi2g51090	50781226	50781675	--	--	--	--	--	--
TuG1812G0300003564	541143327	541143716	0	--	--	--	0	--	--	--	--	--	--	--	--	--
TuG1812G0300003565	541151635	541153682	0	--	--	--	0	--	--	--	--	--	--	--	--	--
TuG1812G0300003566	541168000	541170062	0	TaG3B12404700	536171883	536173952	0	Bradi2g51560	51181544	51184583	Os01g0769700	32461878	32465053	--	--	--
TuG1812G0300003567	541171210	541174563	0	TaG3B12406300	536176652	536179886	0	Bradi2g20230	17746762	17749297	--	--	--	Sobic.003G309300.1.p	63773197	63777914
TuG1812G0300003568	541227816	541229169	0	TaG3B12419500	536496766	536497972	0	--	--	--	--	--	--	--	--	--
TuG1812G0300003570	541356712	541361910	0	--	--	--	0	--	--	--	--	--	--	Sobic.003G309600.1.p	63801546	63804967
TuG1812G0300003569	541359825	541366942	0	--	--	--	1	--	--	--	Os01g0769900	32470279	32476597	Sobic.003G309500.1.p	63797012	63803132
TuG1812G0300003571	541398527	541398745	0	--	--	--	0	--	--	--	--	--	--	--	--	--
TuG1812G0300003572	541496856	541498126	0	--	--	--	0	--	--	--	--	--	--	--	--	--
TuG1812G0300003573	541551741	541553155	0	--	--	--	0	--	--	--	--	--	--	--	--	--
TuG1812G0300003574	541773995	541789620	0	TaG3B12467700	539386901	539411064	0	Bradi2g20360	17859355	17865355	--	--	--	--	--	--
TuG1812G0300003575	542294345	542303550	0	--	--	--	0	--	--	--	--	--	--	--	--	--
TuG1812G0300003576	542338201	542343820	0	TaG3B12480800	540026642	540031718	0	Bradi2g51280	50947447	50952514	Os01g0771900	32580716	32586143	--	--	--
TuG1812G0300003577	542730902	542732238	0	TaG3B12521700	542366068	542367221	0	Bradi2g51360	50991820	50993254	Os01g0772500	32611416	32613138	Sobic.003G311800.1.p	63993289	63995114
TuG1812G0300003578	542754549	542757811	0	TaG3B12524200	542391552	542394603	0	Bradi2g51350	50988277	50991510	Os01g0772400	32608386	32611306	--	--	--
TuG1812G0300003579	542804134	542805025	0	TaG3B12550000	544191336	544192060	0	--	--	--	--	--	--	--	--	--
TuG1812G0300003580	542805802	542808153	0	TaG3B12550800	544202709	544204611	0	Bradi2g51320	50975057	50977391	Os01g0772150	32594937	32597265	--	--	--
TuG1812G0300003581	542813135	542816649	0	TaG3B12551600	544345583	544348838	0	--	--	--	Os01g0772200	32598084	32601804	--	--	--
TuG1812G0300003583	543887261	543897418	0	--	--	--	1	--	--	--	Os01g0773600	32699034	32708541	Sobic.003G312700.1.p	64103313	64122587
TuG1812G0300003582	543896708	543898048	0	--	--	--	1	--	--	--	Os01g0773700	32708550	32709283	Sobic.003G313000.1.p	64121852	64124022
TuG1812G0300003584	543901172	543901592	0	--	--	--	0	--	--	--	Os01g0773800	32714779	32716649	--	--	--
TuG1812G0300003585	544807090	544808214	0	--	--	--	1	--	--	--	Os01g0771000	32534857	32535912	Sobic.003G310500.1.p	63871788	63872459
TuG1812G0300003586	544814191	544826489	0	--	--	--	1	--	--	--	Os01g0771100	32538907	32541617	Sobic.003G310600.1.p	63879869	63883567
TuG1812G0300003587	544856424	544859370	1	--	--	--	0	--	--	--	--	--	--	--	--	--
TuG1812G0300003589	544877044	544879009	0	--	--	--	1	--	--	--	Os01g0771200	32543304	32545191	Sobic.003G310700.1.p	63885397	63887886
TuG1812G0300003588	544877195	544878995	0	--	--	--	0	--	--	--	--	--	--	--	--	--
TuG1812G0300003590	545130773	545151373	0	--	--	--	0	--	--	--	Os01g0771400	32553344	32569462	--	--	--
TuG1812G0300003591	545257163	545259090	0	--	--	--	0	--	--	--	--	--	--	--	--	--
TuG1812G0300003592	546275415	546310626	0	--	--	--	1	--	--	--	Os01g0772700	32625958	32646696	Sobic.003G312100.2.p	64015740	64043334
TuG1812G0300003593	546754125	546756904	1	--	--	--	0	--	--	--	--	--	--	--	--	--
TuG1812G0300003594	546760336	546763411	0	--	--	--	1	--	--	--	Os01g0772800	32652482	32656533	Sobic.003G312200.1.p	64051363	64055445
TuG1812G0300003595	546767984	546769321	1	--	--	--	0	--	--	--	--	--	--	--	--	--
TuG1812G0300003596	546836783	546837402	1	--	--	--	0	--	--	--	--	--	--	--	--	--
TuG1812G0300003597	546945589	546950483	1	--	--	--	0	--	--	--	--	--	--	--	--	--
TuG1812G0300003598	546952000	546954759	1	--	--	--	0	--	--	--	--	--	--	--	--	--
TuG1812G0300003599	546961066	546963023	1	--	--	--	0	--	--	--	--	--	--	--	--	--
TuG1812G0300003600	547120478	547122214	1	--	--	--	0	--	--	--	--	--	--	--	--	--
TuG1812G0300003601	547135073	547135486	1	--	--	--	0	--	--	--	--	--	--	--	--	--
TuG1812G0300003602	547173011	547174420	1	--	--	--	0	--	--	--	--	--	--	--	--	--
TuG1812G0300003603	547450729	547451340	1	--	--	--	0	--	--	--	--	--	--	--	--	--
TuG1812G0300003604	547512684	547519409	0	TaG3B12552300	544384044	544393360	0	Bradi2g51300	50955437	50963560	Os01g0772000	32586928	32591875	--	--	--
TuG1812G0300003605	547621513	547622950	1	--	--	--	0	--	--	--	--	--	--	--	--	--
TuG1812G0300003606	547890482	547892290	1	--	--	--	0	--	--	--	--	--	--	--	--	--
TuG1812G0300003607	547903370	547903607	1	--	--	--	0	--	--	--	--	--	--	--	--	--
TuG1812G0300003608	548003297	548011381	0	--	--	--	1	--	--	--	Os01g0777300	32893402	32899783	Sobic.003G314900.1.p	64290678	64296679
TuG1812G0300003609	548037372	548037721	0	--	--	--	0	--	--	--	--	--	--	--	--	--
TuG1812G0300003610	548084436	548090258	0	--	--	--	0	--	--	--	Os01g0777200	32886869	32892451	--	--	--
TuG1812G0300003611	548160059	548167198	0	--	--	--	0	--	--	--	Os01g0777000	32869293	32874316	--	--	--
TuG1812G0300003612	548373519	548374751	0	--	--	--	0	--	--	--	--	--	--	--	--	--
TuG1812G0300003613	548570409	548570925	0	TaG3B12563000	544639154	544640043	0	Bradi2g51940	51504978	51509325	Os01g0784200	33227652	33231831	--	--	--
TuG1812G0300003614	548588773	548589993	1	--	--	--	0	--	--	--	--	--	--	--	--	--
TuG1812G0300003615	548629763	548631361	1	--	--	--	0	--	--	--	--	--	--	--	--	--
TuG1812G0300003616	548632882	548636942	0	--	--	--	1	--	--	--	Os01g0776400	32838525	32842473	Sobic.003G314300.2.p	64243535	64247998
TuG1812G0300003617	548678782	548683420	0	--	--	--	0	--	--	--	Os01g0776600	32848286	32852539	--	--	--
TuG1812G0300003618	549116142	549119047	0	--	--	--	0	--	--	--	--	--	--	--	--	--
TuG1812G0300003619	549446676	549449305	0	--	--	--	0	--	--	--	--	--	--	--	--	--
TuG1812G0300003620	549484569	549494526	0	--	--	--	1	--	--	--	Os01g0778800	32965371	32976817	Sobic.003G316300.1.p	64401661	64413633
TuG1812G0300003621	549495302	549502187	0	--	--	--	0	--	--	--	--	--	--	--	--	--
TuG1812G0300003622	549743090	549743559	0	--	--	--	0	--	--	--	--	--	--	--	--	--
TuG1812G0300003623	549795130	549795741	0	--	--	--	0	--	--	--	--	--	--	--	--	--
TuG1812G0300003624	550227378	550228829	0	--	--	--	0	--	--	--	Os01g0777400	32901281	32902616	--	--	--
TuG1812G0300003625	550228466	550255110	0	--	--	--	1	--	--	--	Os01g0777500	32904020	32905293	Sobic.003G315166.1.p	64299314	64315650
TuG1812G0300003626	550273525	550277588	0	--	--	--	1	--	--	--	Os01g0777800	32929073	32932792	Sobic.003G315332.1.p	64317904	64322263
TuG1812G0300003627	550491965	550494471	0	--	--	--	0	--	--	--	--	--	--	--	--	--
TuG1812G0300003628	550530243	550531179	0	--	--	--	0	--	--	--	--	--	--	--	--	--
TuG1812G0300003629	550559749	550560222	0	--	--	--	0	--	--	--	--	--	--	--	--	--
TuG1812G0300003630	550610484	550612665	0	--	--	--	0	--	--	--	--	--	--	--	--	--
TuG1812G0300003631	551153007	551157080	0	--	--	--	0	--	--	--	--	--	--	--	--	--
TuG1812G0300003632	552347830	552357928	0	--	--	--	0	--	--	--	Os01g0775300	32773565	32783571	--	--	--
TuG1812G0300003633	552358110	552362491	0	--	--	--	0	--	--	--	--	--	--	--	--	--
TuG1812G0300003634	552437191	552438888	0	--	--	--	0	--	--	--	--	--	--	--	--	--
TuG1812G0300003635	552692234	552697963	0	--	--	--	0	--	--	--	Os01g0775100	32759157	32764753	--	--	--
TuG1812G0300003636	552840411	552841882	0	TaG3B12566200	544658966	544660184	0	--	--	--	--	--	--	--	--	--
TuG1812G0300003637	553295007	553300728	0	TaG3B12572400	544783566	544789224	0	--	--	--	--	--	--	--	--	--
TuG1812G0300003638	553615680	553620254	0	TaG3B12576100	545077944	545081999	0	Bradi2g51550	51174962	51178730	Os01g0775600	32815111	32819452	Sobic.003G314100.1.p	64230908	64236889
TuG1812G0300003639	553693023	553694320	0	TaG3B12580200	545136109	545137341	0	--	--	--	--	--	--	--	--	--
TuG1812G0300003640	553695032	553697414	0	TaG3B12580900	545138191	545140598	0	--	--	--	--	--	--	--	--	--
TuG1812G0300003641	553788822	553793419	0	--	--	--	0	--	--	--	--	--	--	--	--	--
TuG1812G0300003643	554215794	554220721	0	--	--	--	0	--	--	--	--	--	--	--	--	--
TuG1812G0300003642	554217191	554223344	0	--	--	--	0	--	--	--	Os01g0773400	32693760	32696873	--	--	--
TuG1812G0300003644	554234815	554242468	0	--	--	--	0	--	--	--	Os01g0773200	32676081	32681407	--	--	--
TuG1812G0300003645	554243756	554244586	0	--	--	--	0	--	--	--	--	--	--	--	--	--
TuG1812G0300003646	554245449	554250420	0	--	--	--	0	--	--	--	--	--	--	--	--	--
TuG1812G0300003647	554251091	554258919	0	--	--	--	0	--	--	--	Os01g0773100	32669542	32676082	--	--	--
TuG1812G0300003648	554673802	554682830	0	--	--	--	0	--	--	--	--	--	--	--	--	--
TuG1812G0300003649	555104616	555105446	0	--	--	--	0	--	--	--	--	--	--	--	--	--
TuG1812G0300003650	555229561	555230692	0	--	--	--	0	--	--	--	--	--	--	--	--	--
TuG1812G0300003651	555467810	555468911	0	--	--	--	0	--	--	--	--	--	--	--	--	--
TuG1812G0300003652	555772548	555773702	0	--	--	--	1	--	--	--	Os01g0779800	33029111	33030489	Sobic.003G316601.1.p	64446837	64448132
TuG1812G0300003653	556166848	556167063	1	--	--	--	0	--	--	--	--	--	--	--	--	--
TuG1812G0300003654	556343554	556351555	0	--	--	--	1	--	--	--	Os01g0780400	33050684	33058490	Sobic.003G316700.1.p	64451826	64461029
TuG1812G0300003655	556352099	556359425	0	--	--	--	0	--	--	--	Os01g0780701	33065108	33066774	--	--	--
TuG1812G0300003656	556357345	556360268	0	--	--	--	0	--	--	--	--	--	--	Sobic.003G317000.1.p	64467394	64470264
TuG1812G0300003657	556370750	556372045	0	--	--	--	0	--	--	--	--	--	--	--	--	--
TuG1812G0300003658	556686302	556687482	0	TaG3B12614900	547036982	547038255	0	--	--	--	Os01g0781000	33089210	33090179	Sobic.003G317200.1.p	64497809	64500281
TuG1812G0300003659	556689202	556690513	0	TaG3B12618100	547046258	547053486	0	Bradi2g51807	51429374	51434756	Os01g0781200	33098082	33103904	Sobic.003G317300.2.p	64501889	64505748
TuG1812G0300003660	556690626	556691296	0	--	--	--	0	--	--	--	--	--	--	--	--	--
TuG1812G0300003661	556692606	556694250	0	--	--	--	0	--	--	--	--	--	--	--	--	--
TuG1812G0300003662	556695542	556700249	0	--	--	--	0	--	--	--	--	--	--	--	--	--
TuG1812G0300003663	556700555	556703602	0	TaG3B12619000	547053565	547056524	0	--	--	--	Os01g0782200	33137907	33152527	--	--	--
TuG1812G0300003664	556828463	556835102	0	--	--	--	0	--	--	--	--	--	--	--	--	--
TuG1812G0300003665	556966880	556969080	0	--	--	--	0	--	--	--	--	--	--	--	--	--
TuG1812G0300003666	556971253	556975280	0	--	--	--	0	--	--	--	--	--	--	--	--	--
TuG1812G0300003667	557048748	557053449	0	--	--	--	0	--	--	--	--	--	--	--	--	--
TuG1812G0300003668	557053801	557054259	0	--	--	--	0	--	--	--	--	--	--	--	--	--
TuG1812G0300003669	557054323	557056660	0	--	--	--	0	--	--	--	--	--	--	--	--	--
TuG1812G0300003670	557103107	557109545	0	--	--	--	0	--	--	--	--	--	--	Sobic.003G318700.1.p	64635302	64642572
TuG1812G0300003671	557110160	557113870	0	--	--	--	0	--	--	--	Os01g0783100	33182589	33186141	--	--	--
TuG1812G0300003672	557125841	557126227	0	--	--	--	0	--	--	--	--	--	--	--	--	--
TuG1812G0300003673	557129151	557134059	0	--	--	--	0	--	--	--	--	--	--	--	--	--
TuG1812G0300003674	557289772	557290088	0	--	--	--	0	--	--	--	--	--	--	--	--	--
TuG1812G0300003675	557314612	557316720	0	--	--	--	0	--	--	--	--	--	--	--	--	--
TuG1812G0300003676	557566130	557568565	0	--	--	--	0	--	--	--	--	--	--	--	--	--
TuG1812G0300003677	557568306	557568650	0	--	--	--	0	--	--	--	--	--	--	--	--	--
TuG1812G0300003678	557763950	557764399	0	--	--	--	0	--	--	--	--	--	--	--	--	--
TuG1812G0300003679	557818448	557822736	0	--	--	--	0	--	--	--	--	--	--	Sobic.003G319400.1.p	64684791	64688005
TuG1812G0300003680	557835197	557836729	0	--	--	--	0	--	--	--	--	--	--	--	--	--
TuG1812G0300003681	557841581	557858760	0	--	--	--	0	--	--	--	--	--	--	--	--	--
TuG1812G0300003682	557859419	557863082	0	--	--	--	0	--	--	--	--	--	--	--	--	--
TuG1812G0300003683	557948930	557952053	0	--	--	--	0	--	--	--	--	--	--	--	--	--
TuG1812G0300003684	557997313	558001933	0	--	--	--	0	--	--	--	--	--	--	--	--	--
TuG1812G0300003685	558002590	558005818	0	--	--	--	0	--	--	--	Os01g0784600	33244777	33248099	--	--	--
TuG1812G0300003686	558006481	558016867	0	--	--	--	0	--	--	--	--	--	--	--	--	--
TuG1812G0300003687	558098732	558098980	0	TaG3B12634700	547362843	547363392	0	--	--	--	--	--	--	--	--	--
## Alignment 20:
TuG1812G0300003851	576815275	576818994	0	--	--	--	0	--	--	--	--	--	--	--	--	--
TuG1812G0300003850	576815275	576819204	0	TaG3B13347600	577073366	577077255	0	--	--	--	Os01g0821900	35082084	35085074	Sobic.003G338200.1.p	66127742	66131528
TuG1812G0300003852	577054787	577057406	0	--	--	--	0	--	--	--	--	--	--	--	--	--
TuG1812G0300003853	577125020	577126779	0	--	--	--	0	--	--	--	--	--	--	--	--	--
TuG1812G0300003854	577126912	577128160	0	--	--	--	0	--	--	--	--	--	--	--	--	--
TuG1812G0300003855	577524662	577532092	0	--	--	--	0	--	--	--	Os01g0819800	34946618	34949027	--	--	--
TuG1812G0300003856	577543337	577546091	0	--	--	--	0	--	--	--	--	--	--	--	--	--
TuG1812G0300003857	577606198	577608179	0	--	--	--	0	--	--	--	Os01g0819700	34943808	34945708	--	--	--
TuG1812G0300003858	577670376	577670906	0	--	--	--	0	--	--	--	--	--	--	--	--	--
TuG1812G0300003859	577757325	577757852	0	--	--	--	0	--	--	--	--	--	--	--	--	--
TuG1812G0300003860	577760260	577763855	0	--	--	--	0	--	--	--	Os01g0819500	34941447	34941800	--	--	--
TuG1812G0300003861	577909674	577914942	0	--	--	--	0	--	--	--	Os01g0819100	34899988	34901713	--	--	--
TuG1812G0300003862	577918395	577923488	0	--	--	--	1	--	--	--	Os01g0819000	34888313	34892652	Sobic.003G336800.1.p	66006019	66010775
TuG1812G0300003863	577927268	577930755	0	TaG3B13358700	577530706	577533405	0	--	--	--	--	--	--	--	--	--
TuG1812G0300003864	578031384	578043116	0	TaG3B13360100	577622804	577623765	0	Bradi2g22140	19612134	19621923	Os01g0818700	34873061	34880637	Sobic.003G336700.1.p	65983483	65994229
TuG1812G0300003865	578084156	578100542	1	--	--	--	0	--	--	--	--	--	--	--	--	--
TuG1812G0300003866	578324939	578335725	1	--	--	--	0	--	--	--	--	--	--	--	--	--
TuG1812G0300003867	578335855	578339227	0	TaG3B13366400	577663985	577668418	0	--	--	--	Os01g0818400	34862487	34865889	Sobic.003G336600.1.p	65980444	65986209
TuG1812G0300003868	578429967	578432006	0	TaG3B13373000	577905861	577911107	0	--	--	--	--	--	--	--	--	--
TuG1812G0300003869	578445307	578450439	0	--	--	--	0	--	--	--	Os01g0817800	34808259	34812170	--	--	--
TuG1812G0300003870	578533440	578534021	0	--	--	--	0	--	--	--	--	--	--	--	--	--
TuG1812G0300003871	578604144	578608591	0	--	--	--	1	--	--	--	Os01g0817700	34804310	34808023	Sobic.003G336000.1.p	65924904	65930337
TuG1812G0300003872	578661309	578661777	1	--	--	--	0	--	--	--	--	--	--	--	--	--
TuG1812G0300003873	579070246	579071263	0	--	--	--	1	--	--	--	Os01g0817650	34801187	34802060	Sobic.003G335900.1.p	65915654	65917614
TuG1812G0300003874	579136629	579137655	1	--	--	--	0	--	--	--	--	--	--	--	--	--
TuG1812G0300003876	579143281	579149200	1	--	--	--	0	--	--	--	--	--	--	--	--	--
TuG1812G0300003875	579148938	579166028	1	--	--	--	0	--	--	--	--	--	--	--	--	--
TuG1812G0300003877	579170363	579171050	1	--	--	--	0	--	--	--	--	--	--	--	--	--
TuG1812G0300003878	579344083	579346878	1	--	--	--	0	--	--	--	--	--	--	--	--	--
TuG1812G0300003879	579354902	579355165	1	--	--	--	0	--	--	--	--	--	--	--	--	--
TuG1812G0300003880	579380507	579392774	1	--	--	--	0	--	--	--	--	--	--	--	--	--
TuG1812G0300003881	579815242	579816142	0	TaG3B13411500	580411036	580411897	0	--	--	--	Os01g0819800	34946618	34949027	Sobic.003G337200.1.p	66033224	66035149
TuG1812G0300003882	579873806	579875791	1	--	--	--	0	--	--	--	--	--	--	--	--	--
TuG1812G0300003883	579876749	579888516	0	TaG3B13412400	580413017	580423360	0	--	--	--	Os01g0819900	34949168	34959353	Sobic.003G337300.1.p	66036164	66046378
TuG1812G0300003885	579914753	579917561	1	--	--	--	0	--	--	--	--	--	--	--	--	--
TuG1812G0300003884	579914753	579917570	0	TaG3B13420200	580605993	580608831	0	--	--	--	Os01g0820000	34961974	34963697	Sobic.003G337400.1.p	66049426	66052170
TuG1812G0300003886	579990621	579993730	0	TaG3B13426900	580830356	580831890	0	--	--	--	Os01g0821600	35062738	35064472	Sobic.003G337600.1.p	66070688	66076206
TuG1812G0300003887	579995690	579996155	0	--	--	--	0	--	--	--	--	--	--	--	--	--
TuG1812G0300003888	580274978	580279577	0	--	--	--	0	--	--	--	--	--	--	--	--	--
TuG1812G0300003889	580368691	580373683	0	--	--	--	0	--	--	--	--	--	--	--	--	--
TuG1812G0300003890	580377099	580381106	0	--	--	--	0	--	--	--	--	--	--	--	--	--
TuG1812G0300003891	580898249	580900307	0	TaG3B13428300	580838614	580840034	0	--	--	--	--	--	--	--	--	--
TuG1812G0300003892	581511183	581511716	0	--	--	--	0	--	--	--	--	--	--	--	--	--
TuG1812G0300003893	581517888	581518542	0	--	--	--	0	--	--	--	--	--	--	--	--	--
TuG1812G0300003894	581634269	581636910	0	--	--	--	1	--	--	--	Os01g0816700	34746860	34749514	Sobic.003G335200.1.p	65856615	65859309
TuG1812G0300003895	581642379	581645887	1	--	--	--	0	--	--	--	--	--	--	--	--	--
TuG1812G0300003896	581675272	581678960	1	--	--	--	0	--	--	--	--	--	--	--	--	--
TuG1812G0300003897	581729564	581732430	1	--	--	--	0	--	--	--	--	--	--	--	--	--
TuG1812G0300003898	581903790	581905376	0	TaG3B13456000	582612149	582613765	0	Bradi2g22290	19815029	19816767	Os01g0823100	35145517	35147323	--	--	--
TuG1812G0300003899	581928784	581933399	0	TaG3B13473200	583772316	583776060	0	--	--	--	Os01g0823300	35153705	35155694	--	--	--
TuG1812G0300003900	581937886	581940631	0	--	--	--	1	--	--	--	Os01g0823400	35156414	35159205	Sobic.003G338900.1.p	66197647	66200842
TuG1812G0300003901	582088979	582091318	0	--	--	--	0	--	--	--	--	--	--	--	--	--
TuG1812G0300003902	582426723	582428236	0	TaG3B13493700	584673573	584675016	0	--	--	--	Os01g0825000	35257561	35259062	--	--	--
TuG1812G0300003903	582615450	582615974	0	--	--	--	0	--	--	--	--	--	--	--	--	--
TuG1812G0300003904	582637605	582641036	0	--	--	--	0	--	--	--	--	--	--	--	--	--
TuG1812G0300003905	582779802	582781111	0	TaG3B13505300	585501757	585503070	0	--	--	--	--	--	--	--	--	--
TuG1812G0300003906	582785011	582791184	0	TaG3B13507000	585506782	585511607	0	--	--	--	--	--	--	--	--	--
TuG1812G0300003907	582921793	582922544	0	--	--	--	0	--	--	--	Os01g0835900	35840539	35841246	--	--	--
TuG1812G0300003908	582934812	582937969	0	--	--	--	1	--	--	--	Os01g0825900	35328778	35331207	Sobic.003G340900.1.p	66380837	66384135
TuG1812G0300003909	582948699	582951250	0	--	--	--	1	--	--	--	Os01g0826400	35347982	35350546	Sobic.003G341100.1.p	66392943	66395715
TuG1812G0300003910	583492608	583493997	0	--	--	--	1	--	--	--	Os01g0827400	35407605	35408396	Sobic.003G341600.1.p	66424208	66426939
TuG1812G0300003911	583497259	583499533	1	--	--	--	0	--	--	--	--	--	--	--	--	--
TuG1812G0300003912	583539654	583544586	1	--	--	--	0	--	--	--	--	--	--	--	--	--
TuG1812G0300003913	583545234	583550996	1	--	--	--	0	--	--	--	--	--	--	--	--	--
TuG1812G0300003914	583562031	583562928	1	--	--	--	0	--	--	--	--	--	--	--	--	--
TuG1812G0300003915	583564382	583574599	1	--	--	--	0	--	--	--	--	--	--	--	--	--
TuG1812G0300003916	583659406	583661689	1	--	--	--	0	--	--	--	--	--	--	--	--	--
TuG1812G0300003917	583664337	583664699	1	--	--	--	0	--	--	--	--	--	--	--	--	--
TuG1812G0300003918	583673496	583682245	1	--	--	--	0	--	--	--	--	--	--	--	--	--
TuG1812G0300003919	583682716	583685589	1	--	--	--	0	--	--	--	--	--	--	--	--	--
TuG1812G0300003920	583687620	583690385	1	--	--	--	0	--	--	--	--	--	--	--	--	--
TuG1812G0300003921	583690961	583693216	1	--	--	--	0	--	--	--	--	--	--	--	--	--
TuG1812G0300003922	584003090	584003980	1	--	--	--	0	--	--	--	--	--	--	--	--	--
TuG1812G0300003923	584553967	584559290	0	TaG3B13513500	585840272	585845097	0	Bradi2g54010	53031376	53036951	Os01g0830700	35538475	35544326	--	--	--
TuG1812G0300003924	584579524	584581019	1	--	--	--	0	--	--	--	--	--	--	--	--	--
TuG1812G0300003925	584592855	584593728	1	--	--	--	0	--	--	--	--	--	--	--	--	--
TuG1812G0300003926	584596504	584598586	0	--	--	--	1	--	--	--	Os01g0830500	35525560	35527592	Sobic.003G343900.1.p	66545914	66548034
TuG1812G0300003927	584646886	584648398	1	--	--	--	0	--	--	--	--	--	--	--	--	--
TuG1812G0300003928	585004689	585009198	1	--	--	--	0	--	--	--	--	--	--	--	--	--
TuG1812G0300003929	585076129	585082192	1	--	--	--	0	--	--	--	--	--	--	--	--	--
TuG1812G0300003930	585115534	585115944	1	--	--	--	0	--	--	--	--	--	--	--	--	--
TuG1812G0300003931	585133819	585134445	1	--	--	--	0	--	--	--	--	--	--	--	--	--
TuG1812G0300003932	585138372	585141228	0	--	--	--	1	--	--	--	Os01g0835700	35827222	35828772	Sobic.003G347680.1.p	66829693	66832253
TuG1812G0300003933	585149098	585157613	0	--	--	--	0	--	--	--	Os01g0835500	35813149	35817706	--	--	--
TuG1812G0300003934	585222858	585223104	0	--	--	--	0	--	--	--	--	--	--	--	--	--
TuG1812G0300003935	585291603	585295051	0	--	--	--	1	--	--	--	Os01g0833100	35661145	35663837	Sobic.003G345400.1.p	66662303	66665298
TuG1812G0300003936	585295269	585296769	0	--	--	--	1	--	--	--	Os01g0833000	35658744	35660945	Sobic.003G345300.1.p	66659965	66662196
TuG1812G0300003937	585309834	585314659	0	--	--	--	0	--	--	--	Os01g0832900	35653186	35658307	--	--	--
TuG1812G0300003938	585391366	585395707	0	--	--	--	1	--	--	--	Os01g0832600	35636303	35640933	Sobic.003G345100.2.p	66637777	66642392
TuG1812G0300003939	585480241	585484303	0	--	--	--	1	--	--	--	Os01g0832200	35609621	35613094	Sobic.003G344900.1.p	66609921	66613176
TuG1812G0300003940	585484443	585485157	1	--	--	--	0	--	--	--	--	--	--	--	--	--
TuG1812G0300003941	585656902	585658358	1	--	--	--	0	--	--	--	--	--	--	--	--	--
TuG1812G0300003942	585716250	585718397	0	TaG3B13548900	587329896	587331657	0	Bradi2g53830	52930022	52932297	Os01g0832100	35605705	35607771	Sobic.003G341900.1.p	66433943	66435860
TuG1812G0300003943	585825330	585827401	0	--	--	--	0	--	--	--	--	--	--	--	--	--
TuG1812G0300003944	585837031	585841422	0	--	--	--	0	--	--	--	--	--	--	--	--	--
TuG1812G0300003945	585843478	585849161	0	--	--	--	0	--	--	--	--	--	--	--	--	--
TuG1812G0300003946	585919895	585920609	0	--	--	--	0	--	--	--	--	--	--	--	--	--
TuG1812G0300003947	585926817	585930926	0	--	--	--	0	--	--	--	Os01g0832000	35601142	35603964	--	--	--
TuG1812G0300003948	585931946	585935828	0	--	--	--	0	--	--	--	--	--	--	--	--	--
TuG1812G0300003949	585948713	585950435	0	--	--	--	0	--	--	--	Os01g0831900	35597093	35599018	--	--	--
TuG1812G0300003950	585950528	585954254	0	--	--	--	1	--	--	--	Os01g0831200	35582280	35585575	Sobic.003G344600.1.p	66595635	66598918
TuG1812G0300003951	586074628	586075533	0	--	--	--	0	--	--	--	--	--	--	--	--	--
TuG1812G0300003952	586103669	586111339	0	--	--	--	0	--	--	--	--	--	--	Sobic.003G346000.5.p	66695225	66699159
TuG1812G0300003953	586119043	586125674	0	--	--	--	0	--	--	--	--	--	--	--	--	--
TuG1812G0300003954	586126409	586127914	0	--	--	--	0	--	--	--	--	--	--	--	--	--
TuG1812G0300003955	586129638	586133028	0	--	--	--	0	--	--	--	--	--	--	--	--	--
TuG1812G0300003956	586133387	586134481	0	--	--	--	0	--	--	--	Os01g0833400	35686409	35687796	--	--	--
TuG1812G0300003957	586134810	586137908	0	TaG3B13602300	591597879	591605569	0	Bradi2g54127	53121849	53123585	Os01g0833150	35682337	35682777	--	--	--
TuG1812G0300003958	586284632	586285455	0	--	--	--	0	--	--	--	Os01g0827800	35420889	35421862	--	--	--
TuG1812G0300003959	586338581	586339995	0	--	--	--	0	--	--	--	--	--	--	--	--	--
TuG1812G0300003960	586349431	586351489	0	--	--	--	1	--	--	--	Os01g0828100	35431411	35432857	Sobic.003G342100.1.p	66458475	66460765
TuG1812G0300003961	586390206	586394201	1	--	--	--	0	--	--	--	--	--	--	--	--	--
TuG1812G0300003962	586395207	586396829	0	--	--	--	1	--	--	--	Os01g0828200	35433722	35435429	Sobic.003G342500.2.p	66467291	66476921
TuG1812G0300003963	586401585	586407190	0	--	--	--	0	--	--	--	Os01g0828300	35436761	35441722	--	--	--
TuG1812G0300003964	586642560	586643468	0	--	--	--	0	--	--	--	--	--	--	--	--	--
TuG1812G0300003965	586710990	586713195	0	--	--	--	1	--	--	--	Os01g0829000	35477420	35479511	Sobic.003G342700.1.p	66496575	66501406
TuG1812G0300003966	586714036	586715875	0	--	--	--	1	--	--	--	Os01g0829100	35480071	35482185	Sobic.003G342800.1.p	66501733	66504155
TuG1812G0300003967	586767080	586768013	0	--	--	--	1	--	--	--	Os01g0829400	35491910	35492921	Sobic.003G342900.1.p	66509511	66511995
TuG1812G0300003968	586778338	586779037	0	--	--	--	0	--	--	--	--	--	--	--	--	--
TuG1812G0300003969	587096059	587097117	0	--	--	--	0	--	--	--	--	--	--	--	--	--
TuG1812G0300003970	587568967	587574182	0	--	--	--	0	--	--	--	--	--	--	Sobic.003G343200.1.p	66518857	66523679
TuG1812G0300003971	587574829	587577669	0	--	--	--	1	--	--	--	Os01g0829900	35501996	35505052	Sobic.003G343300.1.p	66523854	66526620
TuG1812G0300003972	587602217	587604603	0	--	--	--	0	--	--	--	--	--	--	Sobic.003G343600.1.p	66537213	66538946
TuG1812G0300003973	587605056	587608802	0	--	--	--	1	--	--	--	Os01g0830100	35508869	35513088	Sobic.003G343500.1.p	66532578	66536382
TuG1812G0300003974	587609280	587613978	0	--	--	--	1	--	--	--	Os01g0830000	35505513	35508520	Sobic.003G343400.1.p	66527661	66532092
TuG1812G0300003975	587614488	587615453	0	--	--	--	0	--	--	--	--	--	--	--	--	--
TuG1812G0300003976	587706391	587710991	0	--	--	--	0	--	--	--	--	--	--	Sobic.003G343700.1.p	66540609	66544688
TuG1812G0300003977	587860982	587861431	0	--	--	--	0	--	--	--	--	--	--	--	--	--
TuG1812G0300003978	587974031	587976685	0	--	--	--	0	--	--	--	--	--	--	--	--	--
TuG1812G0300003979	588049515	588050492	0	--	--	--	0	--	--	--	--	--	--	--	--	--
TuG1812G0300003980	588169728	588172109	0	TaG3B13633500	592966674	592969073	0	--	--	--	--	--	--	--	--	--
TuG1812G0300003981	588228690	588232856	0	TaG3B13639200	593008863	593014751	0	Bradi2g54177	53153111	53158651	Os01g0834100	35721021	35722721	--	--	--
TuG1812G0300003982	588751906	588752913	0	TaG3B13687200	595180471	595181613	0	--	--	--	--	--	--	--	--	--
TuG1812G0300003983	588780946	588782499	0	--	--	--	0	--	--	--	--	--	--	--	--	--
TuG1812G0300003985	588791155	588793334	0	--	--	--	0	--	--	--	--	--	--	--	--	--
TuG1812G0300003984	588791155	588793821	0	--	--	--	1	--	--	--	Os01g0836600	35861267	35863888	Sobic.003G348100.1.p	66860178	66862828
TuG1812G0300003986	589122805	589126609	0	--	--	--	0	--	--	--	Os01g0837300	35897015	35900580	--	--	--
TuG1812G0300003987	589174094	589177300	0	TaG3B13693100	595433960	595435308	0	--	--	--	Os01g0837200	35894448	35895172	--	--	--
TuG1812G0300003988	589181217	589182623	0	--	--	--	0	--	--	--	--	--	--	--	--	--
TuG1812G0300003989	589183386	589184735	0	--	--	--	0	--	--	--	--	--	--	--	--	--
TuG1812G0300003990	589362561	589366505	0	--	--	--	0	--	--	--	--	--	--	Sobic.003G348400.1.p	66881410	66885198
TuG1812G0300003991	589367372	589372703	0	--	--	--	0	--	--	--	--	--	--	--	--	--
TuG1812G0300003992	589730550	589736909	0	--	--	--	0	--	--	--	--	--	--	--	--	--
TuG1812G0300003993	589738336	589741601	0	--	--	--	0	--	--	--	--	--	--	--	--	--
TuG1812G0300003994	589992241	589992758	0	--	--	--	1	--	--	--	Os01g0838200	35952915	35953433	Sobic.003G349400.1.p	66930543	66931558
TuG1812G0300003995	590179061	590179266	1	--	--	--	0	--	--	--	--	--	--	--	--	--
TuG1812G0300003996	590179636	590193721	0	TaG3B13705400	596534955	596540559	0	Bradi2g23070	20613340	20617453	Os01g0837800	35917435	35921969	Sobic.003G349200.1.p	66914666	66920611
TuG1812G0300003997	590200195	590201721	1	--	--	--	0	--	--	--	--	--	--	--	--	--
TuG1812G0300003998	590366052	590366654	0	TaG3B13719600	597444864	597445540	0	--	--	--	Os01g0838600	35965949	35966946	Sobic.003G349600.1.p	66942482	66943837
TuG1812G0300003999	590390406	590391784	0	--	--	--	0	--	--	--	Os01g0838800	35981651	35984194	--	--	--
TuG1812G0300004000	590393253	590396655	0	--	--	--	0	--	--	--	Os01g0838900	35984258	35987592	--	--	--
TuG1812G0300004001	590710789	590711379	0	--	--	--	0	--	--	--	Os01g0839100	36001242	36002101	--	--	--
TuG1812G0300004002	590728050	590730583	0	TaG3B13769700	601153420	601155985	0	--	--	--	Os01g0839200	36002559	36005000	Sobic.003G349800.1.p	66971905	66974985
TuG1812G0300004003	590962629	590964660	0	--	--	--	0	--	--	--	--	--	--	--	--	--
TuG1812G0300004004	591159219	591161410	0	--	--	--	0	--	--	--	--	--	--	--	--	--
TuG1812G0300004005	591190878	591192571	0	--	--	--	0	--	--	--	--	--	--	--	--	--
TuG1812G0300004006	591365287	591365561	0	--	--	--	0	--	--	--	--	--	--	--	--	--
TuG1812G0300004007	591375671	591379113	0	--	--	--	0	--	--	--	--	--	--	--	--	--
TuG1812G0300004008	591398160	591398828	0	--	--	--	0	--	--	--	--	--	--	--	--	--
TuG1812G0300004009	591421640	591423801	0	TaG3B13772700	601367606	601369381	0	--	--	--	--	--	--	--	--	--
TuG1812G0300004010	591447295	591449973	0	TaG3B13776700	601548940	601551729	0	Bradi2g23207	20751835	20754313	Os01g0839300	36007402	36009895	Sobic.003G349900.1.p	66977371	66980907
TuG1812G0300004011	591495975	591502518	1	--	--	--	0	--	--	--	--	--	--	--	--	--
TuG1812G0300004012	591507276	591509569	0	--	--	--	1	--	--	--	Os01g0840700	36083073	36084198	Sobic.003G351000.1.p	67054926	67057336
TuG1812G0300004013	591625226	591627981	1	--	--	--	0	--	--	--	--	--	--	--	--	--
TuG1812G0300004014	592131357	592131933	1	--	--	--	0	--	--	--	--	--	--	--	--	--
TuG1812G0300004015	592144356	592144993	1	--	--	--	0	--	--	--	--	--	--	--	--	--
TuG1812G0300004016	592145310	592147405	1	--	--	--	0	--	--	--	--	--	--	--	--	--
TuG1812G0300004017	592148792	592154577	0	TaG3B13807300	602964688	602970667	0	Bradi2g23240	20768633	20771967	Os01g0839700	36017205	36023468	--	--	--
TuG1812G0300004018	592235447	592236390	0	--	--	--	0	--	--	--	--	--	--	--	--	--
TuG1812G0300004019	592261121	592261611	0	--	--	--	0	--	--	--	--	--	--	--	--	--
TuG1812G0300004020	592690989	592697370	0	--	--	--	0	--	--	--	--	--	--	--	--	--
TuG1812G0300004021	593195852	593198127	0	--	--	--	0	--	--	--	--	--	--	--	--	--
TuG1812G0300004022	593210942	593214204	0	--	--	--	0	--	--	--	--	--	--	--	--	--
TuG1812G0300004023	593282608	593287573	0	--	--	--	0	--	--	--	Os01g0842600	36182463	36187878	--	--	--
TuG1812G0300004024	593308190	593308732	0	--	--	--	0	--	--	--	--	--	--	--	--	--
TuG1812G0300004025	593313929	593316420	0	--	--	--	0	--	--	--	--	--	--	Sobic.003G352700.1.p	67166655	67170817
TuG1812G0300004026	593320556	593322194	0	--	--	--	0	--	--	--	--	--	--	--	--	--
TuG1812G0300004027	593654637	593666159	0	--	--	--	0	--	--	--	--	--	--	--	--	--
TuG1812G0300004028	593669390	593673040	0	--	--	--	0	--	--	--	--	--	--	--	--	--
TuG1812G0300004029	593832854	593835495	0	--	--	--	0	--	--	--	--	--	--	--	--	--
TuG1812G0300004030	593836472	593839875	0	--	--	--	0	--	--	--	--	--	--	--	--	--
TuG1812G0300004031	593843921	593848555	0	--	--	--	0	--	--	--	--	--	--	--	--	--
TuG1812G0300004032	593908093	593910554	0	--	--	--	0	--	--	--	--	--	--	--	--	--
TuG1812G0300004033	593964436	593966797	0	--	--	--	0	--	--	--	--	--	--	--	--	--
TuG1812G0300004034	594127789	594133944	0	--	--	--	1	--	--	--	Os01g0844400	36257567	36261744	Sobic.003G353400.1.p	67225322	67229166
TuG1812G0300004035	594134217	594137708	0	--	--	--	0	--	--	--	--	--	--	--	--	--
TuG1812G0300004036	594832672	594833158	0	--	--	--	0	--	--	--	--	--	--	--	--	--
TuG1812G0300004037	594975237	594975614	0	--	--	--	0	--	--	--	--	--	--	--	--	--
TuG1812G0300004038	595287961	595292522	0	TaG3B13865400	604942104	604945394	0	Bradi2g54650	53541015	53544067	--	--	--	--	--	--
TuG1812G0300004039	595293317	595295066	0	--	--	--	0	--	--	--	--	--	--	--	--	--
TuG1812G0300004040	595415671	595416715	0	--	--	--	0	--	--	--	--	--	--	--	--	--
TuG1812G0300004041	595421125	595422022	0	--	--	--	0	--	--	--	--	--	--	--	--	--
TuG1812G0300004042	595441779	595442912	0	--	--	--	0	--	--	--	--	--	--	--	--	--
TuG1812G0300004044	595464173	595464739	0	TaG3B13911300	608396760	608398352	0	--	--	--	--	--	--	--	--	--
TuG1812G0300004043	595464176	595464793	0	--	--	--	0	--	--	--	--	--	--	--	--	--
TuG1812G0300004045	596039006	596043222	0	--	--	--	0	--	--	--	--	--	--	--	--	--
TuG1812G0300004046	596424179	596428492	0	--	--	--	0	--	--	--	--	--	--	--	--	--
TuG1812G0300004047	596429135	596432459	0	--	--	--	0	--	--	--	--	--	--	--	--	--
TuG1812G0300004048	596726398	596731419	0	--	--	--	0	--	--	--	--	--	--	--	--	--
TuG1812G0300004049	597173273	597177755	0	--	--	--	0	--	--	--	--	--	--	--	--	--
TuG1812G0300004050	597426856	597432101	0	--	--	--	0	--	--	--	--	--	--	--	--	--
TuG1812G0300004051	597514549	597524616	0	--	--	--	0	--	--	--	--	--	--	--	--	--
TuG1812G0300004052	598325586	598325897	0	--	--	--	0	--	--	--	--	--	--	--	--	--
TuG1812G0300004053	598326021	598327989	0	--	--	--	0	--	--	--	--	--	--	--	--	--
TuG1812G0300004054	598416567	598422019	0	--	--	--	0	--	--	--	--	--	--	--	--	--
TuG1812G0300004055	598456964	598459479	0	--	--	--	0	--	--	--	--	--	--	--	--	--
TuG1812G0300004056	598610242	598610967	0	--	--	--	0	--	--	--	--	--	--	--	--	--
TuG1812G0300004057	598765334	598770340	0	--	--	--	1	--	--	--	Os01g0846800	36381991	36385123	Sobic.003G354900.1.p	67370594	67375870
TuG1812G0300004058	598780673	598780904	0	--	--	--	0	--	--	--	--	--	--	--	--	--
TuG1812G0300004059	598809132	598809928	0	--	--	--	0	--	--	--	--	--	--	--	--	--
TuG1812G0300004060	598810071	598814843	0	--	--	--	0	--	--	--	Os01g0846900	36385625	36390411	--	--	--
TuG1812G0300004062	599277176	599279694	0	--	--	--	1	--	--	--	Os01g0847200	36395486	36398031	Sobic.003G355200.1.p	67387221	67390118
TuG1812G0300004061	599277263	599279601	1	--	--	--	0	--	--	--	--	--	--	--	--	--
TuG1812G0300004063	599280503	599287661	0	--	--	--	1	--	--	--	Os01g0847300	36398984	36401707	Sobic.003G355300.1.p	67390651	67393387
TuG1812G0300004064	599477691	599481604	0	--	--	--	1	--	--	--	Os01g0847700	36410714	36414587	Sobic.003G355400.1.p	67393957	67397596
TuG1812G0300004065	599483234	599485273	1	--	--	--	0	--	--	--	--	--	--	--	--	--
TuG1812G0300004066	599485423	599487495	0	--	--	--	1	--	--	--	Os01g0847900	36420027	36422866	Sobic.003G355900.1.p	67412187	67417391
TuG1812G0300004067	599497617	599504048	0	--	--	--	1	--	--	--	Os01g0848200	36430978	36440843	Sobic.003G356000.1.p	67427644	67434548
TuG1812G0300004068	599504562	599506814	1	--	--	--	0	--	--	--	--	--	--	--	--	--
TuG1812G0300004069	599726879	599736641	0	TaG3B13921300	609336509	609347610	0	--	--	--	Os01g0844800	36278953	36286380	Sobic.003G353600.1.p	67243310	67250869
TuG1812G0300004070	599739302	599740884	0	--	--	--	0	--	--	--	--	--	--	--	--	--
TuG1812G0300004071	599759398	599759996	0	TaG3B13928700	609452896	609453479	0	--	--	--	--	--	--	--	--	--
TuG1812G0300004072	599766445	599768274	0	--	--	--	0	--	--	--	--	--	--	--	--	--
TuG1812G0300004073	599805169	599806228	0	--	--	--	0	--	--	--	--	--	--	--	--	--
TuG1812G0300004074	599808587	599810448	0	--	--	--	0	--	--	--	--	--	--	--	--	--
TuG1812G0300004075	600048431	600050586	0	TaG3B13932700	609906727	609908622	0	--	--	--	Os01g0846300	36343948	36346009	Sobic.003G354000.1.p	67273659	67275786
TuG1812G0300004076	600182557	600187271	0	TaG3B13939500	610042790	610046988	0	--	--	--	Os01g0846450	36353072	36358534	--	--	--
TuG1812G0300004077	600190046	600204280	0	--	--	--	0	--	--	--	--	--	--	--	--	--
TuG1812G0300004078	600207150	600213156	0	--	--	--	0	--	--	--	--	--	--	--	--	--
TuG1812G0300004079	600216904	600222525	0	--	--	--	0	--	--	--	--	--	--	--	--	--
TuG1812G0300004080	600579723	600581007	0	--	--	--	0	--	--	--	--	--	--	--	--	--
TuG1812G0300004081	600706095	600710007	0	--	--	--	0	--	--	--	--	--	--	--	--	--
TuG1812G0300004082	600805597	600808990	0	--	--	--	1	--	--	--	Os01g0850200	36597719	36600524	Sobic.003G357166.1.p	67545738	67548456
TuG1812G0300004083	600849667	600854043	1	--	--	--	0	--	--	--	--	--	--	--	--	--
TuG1812G0300004084	600925953	600929516	0	--	--	--	1	--	--	--	Os01g0850700	36622829	36627662	Sobic.003G357600.1.p	67578429	67582599
TuG1812G0300004085	600934825	600937338	1	--	--	--	0	--	--	--	--	--	--	--	--	--
TuG1812G0300004086	600944747	600945751	0	--	--	--	1	--	--	--	Os01g0850900	36639626	36640552	Sobic.003G357800.2.p	67589857	67590918
TuG1812G0300004087	600984508	600987604	0	--	--	--	0	--	--	--	Os01g0851000	36640971	36647111	--	--	--
TuG1812G0300004088	600987603	600990539	0	--	--	--	0	--	--	--	Os01g0851100	36643577	36648018	--	--	--
TuG1812G0300004089	601024881	601030566	0	--	--	--	1	--	--	--	Os01g0851400	36656370	36660768	Sobic.003G358300.1.p	67610990	67615652
TuG1812G0300004090	601405513	601407184	0	--	--	--	0	--	--	--	--	--	--	--	--	--
TuG1812G0300004091	601538323	601540189	0	--	--	--	0	--	--	--	--	--	--	--	--	--
TuG1812G0300004093	601550393	601551876	0	--	--	--	0	--	--	--	--	--	--	--	--	--
TuG1812G0300004092	601550767	601551876	0	--	--	--	0	--	--	--	--	--	--	--	--	--
TuG1812G0300004094	601557467	601559530	0	--	--	--	0	--	--	--	--	--	--	--	--	--
TuG1812G0300004095	601746359	601747242	0	--	--	--	0	--	--	--	--	--	--	--	--	--
TuG1812G0300004096	601785393	601788122	0	--	--	--	0	--	--	--	--	--	--	--	--	--
TuG1812G0300004097	601790023	601790910	0	--	--	--	0	--	--	--	--	--	--	--	--	--
TuG1812G0300004098	602134038	602144901	0	--	--	--	0	--	--	--	--	--	--	--	--	--
TuG1812G0300004099	602240397	602252365	0	--	--	--	0	--	--	--	--	--	--	--	--	--
TuG1812G0300004100	602255481	602256115	0	--	--	--	0	--	--	--	--	--	--	--	--	--
TuG1812G0300004101	602258718	602259552	0	--	--	--	0	--	--	--	--	--	--	--	--	--
TuG1812G0300004102	602261419	602278355	0	TaG3B13948900	610355364	610361767	0	--	--	--	--	--	--	--	--	--
TuG1812G0300004103	602284916	602286818	0	--	--	--	0	--	--	--	--	--	--	--	--	--
TuG1812G0300004104	602800642	602804942	0	--	--	--	0	--	--	--	--	--	--	--	--	--
TuG1812G0300004105	602906245	602908058	0	--	--	--	0	--	--	--	--	--	--	--	--	--
TuG1812G0300004106	602908135	602908660	0	--	--	--	0	--	--	--	--	--	--	--	--	--
TuG1812G0300004107	603233371	603235100	0	--	--	--	0	--	--	--	--	--	--	--	--	--
TuG1812G0300004108	603370167	603373197	0	--	--	--	0	--	--	--	--	--	--	--	--	--
TuG1812G0300004109	603428232	603435458	0	--	--	--	0	--	--	--	--	--	--	--	--	--
TuG1812G0300004110	603472573	603477534	0	--	--	--	0	--	--	--	--	--	--	--	--	--
TuG1812G0300004111	603661770	603664747	0	--	--	--	1	--	--	--	Os01g0851600	36666965	36668075	Sobic.003G358400.2.p	67621228	67632849
TuG1812G0300004112	603917788	603920032	1	--	--	--	0	--	--	--	--	--	--	--	--	--
TuG1812G0300004113	604513797	604514096	1	--	--	--	0	--	--	--	--	--	--	--	--	--
TuG1812G0300004114	605332371	605338717	0	--	--	--	1	--	--	--	Os01g0851700	36670321	36676478	Sobic.003G358600.1.p	67625942	67632168
TuG1812G0300004115	605601922	605608124	1	--	--	--	0	--	--	--	--	--	--	--	--	--
TuG1812G0300004116	605615843	605618925	0	--	--	--	1	--	--	--	Os01g0852100	36683837	36687072	Sobic.003G358800.1.p	67635175	67638879
TuG1812G0300004117	605619590	605623620	0	--	--	--	1	--	--	--	Os01g0852200	36687545	36695629	Sobic.003G358900.1.p	67639289	67642804
TuG1812G0300004118	605781035	605783442	0	--	--	--	0	--	--	--	--	--	--	--	--	--
TuG1812G0300004119	606026340	606028325	0	--	--	--	0	--	--	--	--	--	--	--	--	--
TuG1812G0300004120	606124047	606128864	0	--	--	--	0	--	--	--	--	--	--	--	--	--
TuG1812G0300004121	606134473	606138880	0	TaG3B13955400	610568497	610577066	0	--	--	--	Os01g0846900	36385625	36390411	--	--	--
## Alignment 21:
TuG1812G0300000930	46564025	46568350	0	TaG3B03165300	66391869	66396433	0	Bradi2g03400	2497557	2501914	--	--	--	--	--	--
TuG1812G0300000931	46577814	46578938	0	TaG3B03166200	66397499	66398321	0	--	--	--	--	--	--	--	--	--
TuG1812G0300000932	46589114	46592005	0	--	--	--	0	--	--	--	--	--	--	--	--	--
TuG1812G0300000933	46612583	46613771	0	--	--	--	0	--	--	--	--	--	--	--	--	--
TuG1812G0300000934	46665605	46667274	0	--	--	--	0	--	--	--	--	--	--	--	--	--
TuG1812G0300000935	46735101	46735748	0	--	--	--	0	--	--	--	--	--	--	--	--	--
TuG1812G0300000936	46750102	46753050	0	--	--	--	0	--	--	--	--	--	--	--	--	--
TuG1812G0300000937	46833626	46836536	0	--	--	--	0	--	--	--	--	--	--	--	--	--
TuG1812G0300000938	46854381	46854709	0	--	--	--	0	--	--	--	--	--	--	--	--	--
TuG1812G0300000939	46855963	46856187	0	--	--	--	0	--	--	--	--	--	--	--	--	--
TuG1812G0300000940	46885770	46889083	0	--	--	--	0	--	--	--	--	--	--	--	--	--
TuG1812G0300000941	47174282	47179385	0	--	--	--	0	--	--	--	--	--	--	--	--	--
TuG1812G0300000942	47358703	47359837	0	TaG3B03206000	67786922	67789298	0	--	--	--	Os01g0104200	216212	217345	--	--	--
TuG1812G0300000943	47364633	47375911	0	--	--	--	0	--	--	--	--	--	--	--	--	--
TuG1812G0300000944	47459956	47461174	0	--	--	--	0	--	--	--	--	--	--	--	--	--
TuG1812G0300000945	47594618	47600396	0	--	--	--	0	--	--	--	--	--	--	--	--	--
TuG1812G0300000946	47610149	47613817	0	--	--	--	0	--	--	--	--	--	--	--	--	--
TuG1812G0300000947	47614213	47615042	0	--	--	--	0	--	--	--	--	--	--	--	--	--
TuG1812G0300000948	47617585	47618201	0	--	--	--	0	--	--	--	--	--	--	--	--	--
TuG1812G0300000949	47727532	47731954	0	TaG3B03236700	69223300	69227725	0	--	--	--	--	--	--	--	--	--
TuG1812G0300000950	47796879	47799161	0	--	--	--	0	--	--	--	--	--	--	--	--	--
TuG1812G0300000951	47811194	47813274	0	--	--	--	0	--	--	--	--	--	--	--	--	--
TuG1812G0300000952	47812219	47817385	0	--	--	--	0	--	--	--	--	--	--	--	--	--
TuG1812G0300000953	47826666	47826941	0	--	--	--	0	--	--	--	--	--	--	--	--	--
TuG1812G0300000954	47828181	47828834	0	--	--	--	0	--	--	--	--	--	--	--	--	--
TuG1812G0300000955	47936171	47937665	0	--	--	--	0	--	--	--	--	--	--	--	--	--
TuG1812G0300000956	48159865	48164719	0	--	--	--	0	--	--	--	--	--	--	--	--	--
TuG1812G0300000957	48211675	48219208	0	--	--	--	0	--	--	--	--	--	--	--	--	--
TuG1812G0300000958	48233927	48236856	0	--	--	--	0	--	--	--	--	--	--	--	--	--
TuG1812G0300000959	48434481	48436298	0	TaG3B03251700	69459832	69461677	0	--	--	--	Os01g0100700	27143	28644	Sobic.003G109600.2.p	9889177	9891530
TuG1812G0300000960	48489323	48494361	0	TaG3B03254900	69563051	69567500	0	--	--	--	Os01g0100800	29818	34453	Sobic.003G109500.1.p	9880628	9885925
TuG1812G0300000961	48495509	48498210	0	--	--	--	0	--	--	--	--	--	--	--	--	--
TuG1812G0300000962	48508266	48512449	0	TaG3B03263400	69628180	69629335	0	--	--	--	--	--	--	--	--	--
TuG1812G0300000963	48577004	48585912	0	--	--	--	0	--	--	--	--	--	--	--	--	--
TuG1812G0300000964	48591282	48593963	0	--	--	--	0	--	--	--	--	--	--	--	--	--
TuG1812G0300000965	48621237	48628548	0	--	--	--	1	--	--	--	Os01g0101150	58658	61090	Sobic.003G109000.1.p	9832951	9835377
TuG1812G0300000966	48629861	48632387	0	--	--	--	0	--	--	--	--	--	--	--	--	--
TuG1812G0300000967	48676290	48676820	0	--	--	--	0	--	--	--	--	--	--	--	--	--
TuG1812G0300000968	48702784	48704750	0	--	--	--	0	--	--	--	--	--	--	--	--	--
TuG1812G0300000969	48728332	48728688	0	--	--	--	0	--	--	--	--	--	--	--	--	--
TuG1812G0300000970	48835899	48841385	0	--	--	--	0	--	--	--	--	--	--	--	--	--
TuG1812G0300000971	48842335	48844559	0	--	--	--	0	--	--	--	--	--	--	Sobic.003G108900.1.p	9827685	9831906
TuG1812G0300000972	48845231	48847193	0	--	--	--	0	--	--	--	Os01g0101200	62060	65537	--	--	--
TuG1812G0300000973	48846701	48849922	0	--	--	--	0	--	--	--	Os01g0101300	63350	66302	--	--	--
TuG1812G0300000974	49025497	49029612	0	--	--	--	0	--	--	--	--	--	--	--	--	--
TuG1812G0300000975	49083535	49084492	0	--	--	--	0	--	--	--	--	--	--	--	--	--
TuG1812G0300000976	49103737	49104822	0	TaG3B03285100	70162233	70163114	0	--	--	--	--	--	--	--	--	--
TuG1812G0300000977	49117111	49118934	0	--	--	--	0	--	--	--	--	--	--	--	--	--
TuG1812G0300000978	49154480	49155605	0	--	--	--	0	--	--	--	--	--	--	--	--	--
TuG1812G0300000979	49565657	49566207	0	--	--	--	0	--	--	--	--	--	--	Sobic.003G108000.1.p	9779774	9779986
TuG1812G0300000980	49574578	49576525	0	--	--	--	0	--	--	--	--	--	--	--	--	--
TuG1812G0300000981	49589609	49591167	0	TaG3B03316900	71084631	71091159	0	--	--	--	Os01g0102300	134300	135439	Sobic.003G107800.1.p	9750105	9752184
TuG1812G0300000982	49774977	49776984	1	--	--	--	0	--	--	--	--	--	--	--	--	--
TuG1812G0300000983	49841377	49843830	0	TaG3B03321700	71251937	71254401	0	Bradi2g03680	2640170	2642910	Os01g0102600	145603	147847	--	--	--
TuG1812G0300000984	49845476	49847816	1	--	--	--	0	--	--	--	--	--	--	--	--	--
TuG1812G0300000985	49879859	49882470	0	--	--	--	1	--	--	--	Os01g0102500	141959	144554	Sobic.003G107700.1.p	9733071	9736338
TuG1812G0300000986	49896025	49898522	0	--	--	--	0	--	--	--	--	--	--	--	--	--
TuG1812G0300000987	49900166	49902551	0	--	--	--	0	--	--	--	--	--	--	--	--	--
TuG1812G0300000988	49946275	49947112	0	--	--	--	0	--	--	--	--	--	--	--	--	--
TuG1812G0300000989	50018121	50022788	0	TaG3B03343900	71406613	71411012	0	--	--	--	--	--	--	--	--	--
TuG1812G0300000990	50026490	50028930	0	--	--	--	0	--	--	--	Os01g0102700	148085	150568	--	--	--
TuG1812G0300000991	50032810	50034911	0	--	--	--	0	--	--	--	--	--	--	--	--	--
TuG1812G0300000992	50066357	50071349	0	--	--	--	0	--	--	--	Os01g0102800	152853	156449	--	--	--
TuG1812G0300000993	50079877	50081851	0	--	--	--	0	--	--	--	--	--	--	--	--	--
TuG1812G0300000994	50202929	50206304	0	--	--	--	0	--	--	--	--	--	--	--	--	--
TuG1812G0300000995	50212862	50245389	0	--	--	--	0	--	--	--	--	--	--	--	--	--
TuG1812G0300000996	50247081	50247362	0	--	--	--	0	--	--	--	--	--	--	--	--	--
TuG1812G0300000997	50544805	50551753	0	TaG3B03353400	71551093	71558056	0	--	--	--	--	--	--	--	--	--
TuG1812G0300000998	50552818	50557263	0	--	--	--	0	--	--	--	--	--	--	--	--	--
TuG1812G0300000999	50561519	50564645	0	--	--	--	0	--	--	--	--	--	--	--	--	--
TuG1812G0300001000	50565473	50571642	0	--	--	--	0	--	--	--	--	--	--	--	--	--
TuG1812G0300001001	50572303	50575972	0	--	--	--	0	--	--	--	--	--	--	--	--	--
TuG1812G0300001002	50744463	50750366	0	--	--	--	0	--	--	--	--	--	--	--	--	--
TuG1812G0300001003	51070671	51073871	0	TaG3B03391900	72726545	72729839	0	--	--	--	--	--	--	--	--	--
TuG1812G0300001004	51074130	51076631	0	TaG3B03393600	72729650	72732416	0	--	--	--	--	--	--	Sobic.003G110400.1.p	9950806	9953890
TuG1812G0300001005	51216522	51217765	0	--	--	--	0	--	--	--	--	--	--	--	--	--
TuG1812G0300001006	51349391	51356744	0	TaG3B03421500	73849386	73856700	0	--	--	--	--	--	--	--	--	--
TuG1812G0300001007	51604877	51614949	0	--	--	--	0	--	--	--	--	--	--	--	--	--
TuG1812G0300001008	51618443	51619209	0	--	--	--	0	--	--	--	--	--	--	--	--	--
TuG1812G0300001009	51762238	51768817	0	TaG3B03437500	74398186	74412927	0	Bradi2g03990	2811001	2821909	--	--	--	--	--	--
TuG1812G0300001010	51772399	51773232	0	TaG3B03453400	74657025	74657684	0	--	--	--	--	--	--	--	--	--
TuG1812G0300001011	51777984	51778943	0	--	--	--	0	--	--	--	--	--	--	--	--	--
TuG1812G0300001012	51806257	51814693	0	--	--	--	0	--	--	--	--	--	--	--	--	--
TuG1812G0300001013	51868035	51868857	0	--	--	--	0	--	--	--	--	--	--	--	--	--
TuG1812G0300001014	51904604	51906358	0	--	--	--	0	--	--	--	--	--	--	--	--	--
TuG1812G0300001015	51907209	51910578	0	--	--	--	0	--	--	--	--	--	--	--	--	--
TuG1812G0300001016	51911195	51911593	0	--	--	--	0	--	--	--	--	--	--	--	--	--
TuG1812G0300001017	51916914	51918817	0	TaG3B03480400	74938821	74945669	0	--	--	--	--	--	--	--	--	--
TuG1812G0300001018	51952497	51954425	0	--	--	--	0	--	--	--	--	--	--	--	--	--
TuG1812G0300001019	51996909	52000456	0	--	--	--	0	--	--	--	--	--	--	--	--	--
TuG1812G0300001020	52040578	52048826	0	--	--	--	0	--	--	--	--	--	--	--	--	--
TuG1812G0300001021	52049864	52053741	0	--	--	--	1	--	--	--	Os01g0172000	3705424	3708989	Sobic.003G050900.1.p	4612321	4616404
TuG1812G0300001022	52057918	52061993	0	--	--	--	0	--	--	--	--	--	--	--	--	--
TuG1812G0300001023	52080659	52081024	0	--	--	--	0	--	--	--	--	--	--	--	--	--
TuG1812G0300001024	52099529	52100293	0	--	--	--	0	--	--	--	--	--	--	--	--	--
TuG1812G0300001025	52105881	52108071	0	--	--	--	0	--	--	--	--	--	--	--	--	--
TuG1812G0300001026	52118644	52119468	0	--	--	--	0	--	--	--	--	--	--	--	--	--
TuG1812G0300001027	52425851	52427841	0	--	--	--	0	--	--	--	--	--	--	Sobic.003G052900.1.p	4788870	4791162
TuG1812G0300001028	52437048	52450988	0	--	--	--	1	--	--	--	Os01g0169500	3559761	3574278	Sobic.003G052800.1.p	4764803	4780158
TuG1812G0300001029	52492845	52493490	1	--	--	--	0	--	--	--	--	--	--	--	--	--
TuG1812G0300001030	52503737	52514973	0	--	--	--	1	--	--	--	Os01g0169800	3577473	3579035	Sobic.003G052700.1.p	4756775	4761141
TuG1812G0300001031	53144097	53148252	0	--	--	--	1	--	--	--	Os01g0169900	3591827	3596152	Sobic.003G052400.1.p	4726522	4730429
TuG1812G0300001032	53202141	53207663	1	--	--	--	0	--	--	--	--	--	--	--	--	--
TuG1812G0300001033	53210110	53213133	0	--	--	--	1	--	--	--	Os01g0170000	3598451	3599668	Sobic.003G052300.1.p	4721513	4725477
TuG1812G0300001034	53268736	53272220	0	TaG3B03496100	75756633	75760076	0	Bradi2g04360	3097066	3103205	Os01g0170500	3633290	3639159	Sobic.003G052000.1.p	4681151	4686500
TuG1812G0300001035	53772518	53781701	1	--	--	--	0	--	--	--	--	--	--	--	--	--
TuG1812G0300001036	53989689	53993204	0	--	--	--	1	--	--	--	Os01g0170300	3621211	3625338	Sobic.003G052100.2.p	4689858	4694726
TuG1812G0300001037	54000569	54007280	0	TaG3B03505000	76066244	76072932	0	Bradi2g04317	3060508	3067364	Os01g0170100	3611353	3615657	Sobic.003G052200.2.p	4700818	4708377
TuG1812G0300001038	54021176	54023558	0	--	--	--	0	--	--	--	--	--	--	--	--	--
TuG1812G0300001039	54024232	54025155	0	--	--	--	0	--	--	--	--	--	--	--	--	--
TuG1812G0300001040	54025583	54030131	0	TaG3B03506400	76083353	76084880	0	--	--	--	--	--	--	--	--	--
TuG1812G0300001041	54079379	54081556	0	--	--	--	0	--	--	--	--	--	--	--	--	--
TuG1812G0300001042	54084906	54087407	0	--	--	--	0	--	--	--	--	--	--	--	--	--
TuG1812G0300001043	54087630	54091195	0	TaG3B03510900	76277372	76281908	0	--	--	--	Os01g0170600	3645508	3650691	--	--	--
TuG1812G0300001044	54092065	54093270	0	TaG3B03512500	76282661	76284135	0	--	--	--	--	--	--	Sobic.003G051600.1.p	4667295	4668993
TuG1812G0300001045	54093613	54095853	0	--	--	--	0	--	--	--	Os01g0170800	3661688	3664199	--	--	--
TuG1812G0300001046	54098050	54100700	0	--	--	--	0	--	--	--	--	--	--	--	--	--
TuG1812G0300001047	54102305	54103302	0	--	--	--	0	--	--	--	--	--	--	--	--	--
TuG1812G0300001048	54106292	54117182	0	--	--	--	0	--	--	--	--	--	--	--	--	--
TuG1812G0300001049	54125363	54128126	0	--	--	--	0	--	--	--	--	--	--	--	--	--
TuG1812G0300001050	54257266	54259362	0	--	--	--	0	--	--	--	--	--	--	--	--	--
TuG1812G0300001051	54261866	54262070	0	--	--	--	0	--	--	--	--	--	--	--	--	--
TuG1812G0300001052	54658047	54659008	0	--	--	--	0	--	--	--	--	--	--	--	--	--
TuG1812G0300001053	54691446	54693116	0	--	--	--	0	--	--	--	--	--	--	--	--	--
TuG1812G0300001054	54697127	54704836	0	--	--	--	0	--	--	--	--	--	--	--	--	--
TuG1812G0300001055	54724179	54725832	0	--	--	--	0	--	--	--	--	--	--	--	--	--
TuG1812G0300001056	54748050	54751412	0	--	--	--	0	--	--	--	--	--	--	--	--	--
TuG1812G0300001057	54752333	54754613	0	--	--	--	0	--	--	--	--	--	--	--	--	--
TuG1812G0300001058	54754351	54760179	0	--	--	--	0	--	--	--	--	--	--	--	--	--
TuG1812G0300001059	54765769	54766560	0	--	--	--	0	--	--	--	--	--	--	--	--	--
TuG1812G0300001060	54803178	54804191	0	--	--	--	1	--	--	--	Os01g0168800	3516766	3519077	Sobic.003G053400.1.p	4852586	4854806
TuG1812G0300001061	54815635	54819252	0	--	--	--	0	--	--	--	--	--	--	Sobic.003G053700.1.p	4867299	4871226
TuG1812G0300001062	54832498	54836344	0	--	--	--	0	--	--	--	Os01g0168500	3505759	3510343	--	--	--
TuG1812G0300001063	54844391	54848013	0	--	--	--	1	--	--	--	Os01g0168400	3501094	3504775	Sobic.003G053900.1.p	4881188	4884433
TuG1812G0300001064	54874598	54875058	0	TaG3B03562300	78477335	78478009	0	--	--	--	--	--	--	--	--	--
TuG1812G0300001065	54909788	54910361	0	--	--	--	0	--	--	--	--	--	--	--	--	--
TuG1812G0300001066	54947547	54948011	0	--	--	--	0	--	--	--	--	--	--	--	--	--
TuG1812G0300001067	55076098	55077747	0	--	--	--	0	--	--	--	--	--	--	--	--	--
TuG1812G0300001068	55078967	55080134	0	--	--	--	0	--	--	--	--	--	--	--	--	--
TuG1812G0300001069	55082152	55084880	0	--	--	--	0	--	--	--	--	--	--	--	--	--
TuG1812G0300001070	55414142	55417581	0	--	--	--	0	--	--	--	Os01g0167900	3473846	3477048	--	--	--
TuG1812G0300001071	55418961	55421459	0	--	--	--	0	--	--	--	--	--	--	Sobic.003G054400.1.p	4909925	4914989
TuG1812G0300001072	55434166	55437338	0	--	--	--	0	--	--	--	--	--	--	--	--	--
TuG1812G0300001073	55437811	55443408	0	TaG3B03572600	78985868	78992928	0	--	--	--	--	--	--	--	--	--
TuG1812G0300001074	55446076	55446928	0	--	--	--	0	--	--	--	--	--	--	--	--	--
TuG1812G0300001075	55534133	55539507	0	--	--	--	0	--	--	--	--	--	--	--	--	--
TuG1812G0300001076	55565109	55569290	0	--	--	--	0	--	--	--	Os01g0166800	3425794	3429573	--	--	--
TuG1812G0300001077	55570011	55573460	0	--	--	--	0	--	--	--	Os01g0167500	3446940	3450180	--	--	--
TuG1812G0300001078	55661598	55667158	0	--	--	--	0	--	--	--	--	--	--	--	--	--
TuG1812G0300001079	56073701	56081915	0	--	--	--	0	--	--	--	--	--	--	--	--	--
TuG1812G0300001080	56178589	56179347	0	--	--	--	0	--	--	--	--	--	--	--	--	--
TuG1812G0300001081	56191942	56199166	0	--	--	--	1	--	--	--	Os01g0167700	3456869	3464952	Sobic.003G055200.2.p	4958679	4966843
TuG1812G0300001082	56722783	56727529	0	--	--	--	0	--	--	--	--	--	--	--	--	--
TuG1812G0300001083	56810245	56812182	0	--	--	--	0	--	--	--	Os01g0167750	3465634	3467560	--	--	--
TuG1812G0300001084	56812625	56816959	0	--	--	--	0	--	--	--	Os01g0167800	3467858	3472105	--	--	--
TuG1812G0300001085	56819010	56826256	0	--	--	--	0	--	--	--	--	--	--	--	--	--
TuG1812G0300001087	56829655	56833167	0	--	--	--	0	--	--	--	--	--	--	--	--	--
TuG1812G0300001086	56832901	56833262	0	--	--	--	0	--	--	--	--	--	--	--	--	--
TuG1812G0300001088	57244133	57247023	0	--	--	--	0	--	--	--	--	--	--	--	--	--
TuG1812G0300001089	57252931	57254264	0	--	--	--	0	--	--	--	Os01g0167900	3473846	3477048	--	--	--
TuG1812G0300001090	57337204	57339987	0	TaG3B03575500	79064402	79067165	0	Bradi2g04070	2870666	2873724	Os01g0166100	3397441	3400487	Sobic.003G056000.1.p	5010726	5013013
TuG1812G0300001091	57369698	57372703	0	TaG3B03577900	79231172	79233780	0	--	--	--	--	--	--	--	--	--
TuG1812G0300001092	57373914	57376149	0	--	--	--	0	--	--	--	--	--	--	--	--	--
TuG1812G0300001093	57376994	57378933	0	TaG3B03580300	79241825	79245115	0	Bradi2g34527	34604913	34610369	Os01g0166400	3405466	3408694	Sobic.003G055900.1.p	5007785	5010250
TuG1812G0300001094	57405271	57406131	1	--	--	--	0	--	--	--	--	--	--	--	--	--
TuG1812G0300001095	57410922	57411817	1	--	--	--	0	--	--	--	--	--	--	--	--	--
TuG1812G0300001096	57482305	57485769	0	TaG3B03584900	79400467	79403761	0	Bradi2g04110	2888624	2891681	Os01g0166700	3422373	3425500	--	--	--
TuG1812G0300001097	57934483	57935625	0	--	--	--	0	--	--	--	--	--	--	--	--	--
TuG1812G0300001098	57984199	57991363	0	--	--	--	0	--	--	--	Os01g0164700	3336250	3343220	--	--	--
TuG1812G0300001099	57995939	57998554	0	--	--	--	0	--	--	--	--	--	--	--	--	--
TuG1812G0300001100	58080827	58085361	0	--	--	--	0	--	--	--	--	--	--	--	--	--
TuG1812G0300001101	58092150	58096880	0	--	--	--	0	--	--	--	--	--	--	--	--	--
TuG1812G0300001102	58117920	58119137	0	TaG3B03599800	79979387	79980439	0	--	--	--	--	--	--	--	--	--
TuG1812G0300001103	58119566	58122976	0	--	--	--	0	--	--	--	--	--	--	--	--	--
TuG1812G0300001105	58401363	58403609	0	--	--	--	0	--	--	--	--	--	--	--	--	--
TuG1812G0300001104	58401363	58403660	0	--	--	--	0	--	--	--	--	--	--	--	--	--
TuG1812G0300001106	58507674	58513491	0	--	--	--	0	--	--	--	--	--	--	--	--	--
TuG1812G0300001107	58587496	58588152	0	TaG3B03617300	81071154	81071635	0	Bradi2g04050	2865471	2866031	Os01g0165600	3376592	3377212	Sobic.003G057600.1.p	5100696	5101579
TuG1812G0300001108	58879589	58888877	1	--	--	--	0	--	--	--	--	--	--	--	--	--
TuG1812G0300001109	58897686	58900692	1	--	--	--	0	--	--	--	--	--	--	--	--	--
TuG1812G0300001110	58902567	58904072	1	--	--	--	0	--	--	--	--	--	--	--	--	--
TuG1812G0300001111	58907117	58907701	1	--	--	--	0	--	--	--	--	--	--	--	--	--
TuG1812G0300001112	58907977	58909070	1	--	--	--	0	--	--	--	--	--	--	--	--	--
TuG1812G0300001113	58920949	58924898	1	--	--	--	0	--	--	--	--	--	--	--	--	--
TuG1812G0300001114	58967442	58968038	1	--	--	--	0	--	--	--	--	--	--	--	--	--
TuG1812G0300001115	58995157	58995744	1	--	--	--	0	--	--	--	--	--	--	--	--	--
TuG1812G0300001116	59023452	59025532	1	--	--	--	0	--	--	--	--	--	--	--	--	--
TuG1812G0300001117	59068912	59069610	1	--	--	--	0	--	--	--	--	--	--	--	--	--
TuG1812G0300001118	59073414	59073716	1	--	--	--	0	--	--	--	--	--	--	--	--	--
TuG1812G0300001119	59075063	59078110	0	--	--	--	1	--	--	--	Os01g0158600	3067950	3071237	Sobic.003G058001.1.p	5126380	5130746
TuG1812G0300001120	59081098	59083232	0	--	--	--	0	--	--	--	--	--	--	--	--	--
TuG1812G0300001121	59084668	59088608	0	--	--	--	0	--	--	--	--	--	--	--	--	--
TuG1812G0300001122	59090172	59092542	0	--	--	--	0	--	--	--	--	--	--	--	--	--
TuG1812G0300001123	59177474	59178320	0	--	--	--	0	--	--	--	--	--	--	--	--	--
TuG1812G0300001124	59180063	59193571	0	--	--	--	0	--	--	--	--	--	--	--	--	--
TuG1812G0300001125	59219475	59220107	0	--	--	--	0	--	--	--	--	--	--	--	--	--
TuG1812G0300001126	59220363	59221658	0	--	--	--	0	--	--	--	--	--	--	--	--	--
TuG1812G0300001127	59243062	59247199	0	--	--	--	0	--	--	--	Os01g0160100	3136320	3140217	--	--	--
TuG1812G0300001128	59296031	59300200	0	--	--	--	0	--	--	--	--	--	--	--	--	--
TuG1812G0300001129	59376866	59380694	0	--	--	--	0	--	--	--	--	--	--	--	--	--
TuG1812G0300001130	59382017	59383966	0	--	--	--	0	--	--	--	--	--	--	--	--	--
TuG1812G0300001131	59403775	59404621	0	TaG3B03633800	81676521	81677118	0	--	--	--	--	--	--	--	--	--
TuG1812G0300001132	59407859	59408568	0	TaG3B03650100	81878789	81879563	0	--	--	--	--	--	--	--	--	--
TuG1812G0300001133	59426434	59427633	0	--	--	--	0	--	--	--	--	--	--	--	--	--
TuG1812G0300001134	59451554	59452830	0	--	--	--	0	--	--	--	--	--	--	--	--	--
TuG1812G0300001135	59659779	59662912	0	--	--	--	0	--	--	--	--	--	--	--	--	--
TuG1812G0300001136	59696977	59699835	0	--	--	--	0	--	--	--	--	--	--	--	--	--
TuG1812G0300001137	59710258	59712007	0	--	--	--	0	--	--	--	--	--	--	--	--	--
TuG1812G0300001138	59731098	59732909	0	--	--	--	1	--	--	--	Os01g0162300	3256822	3257901	Sobic.003G059100.2.p	5191298	5195013
TuG1812G0300001139	59735485	59739411	0	--	--	--	0	--	--	--	--	--	--	--	--	--
TuG1812G0300001140	59740077	59741515	0	--	--	--	0	--	--	--	--	--	--	Sobic.003G059500.2.p	5253823	5254508
TuG1812G0300001141	59770735	59774582	0	--	--	--	0	--	--	--	--	--	--	--	--	--
TuG1812G0300001142	59777590	59781168	0	--	--	--	0	--	--	--	--	--	--	--	--	--
TuG1812G0300001143	59786061	59790092	0	--	--	--	0	--	--	--	--	--	--	--	--	--
TuG1812G0300001144	59794344	59796347	0	--	--	--	0	--	--	--	--	--	--	--	--	--
TuG1812G0300001145	59798854	59799282	0	--	--	--	0	--	--	--	--	--	--	--	--	--
TuG1812G0300001146	59803858	59804271	0	--	--	--	0	--	--	--	Os01g0164075	3312670	3313206	--	--	--
TuG1812G0300001147	59809789	59813631	0	--	--	--	0	--	--	--	--	--	--	--	--	--
TuG1812G0300001148	59817085	59820508	0	--	--	--	0	--	--	--	--	--	--	--	--	--
TuG1812G0300001149	60038646	60042819	0	--	--	--	0	--	--	--	--	--	--	--	--	--
TuG1812G0300001150	60046853	60049188	0	--	--	--	0	--	--	--	--	--	--	--	--	--
TuG1812G0300001151	60296573	60304531	0	--	--	--	0	--	--	--	--	--	--	Sobic.003G030500.1.p	2709205	2717073
TuG1812G0300001152	60309027	60312387	0	TaG3B03664700	82451309	82459307	0	Bradi2g03960	2794324	2797703	Os01g0164500	3328572	3331963	Sobic.003G058800.1.p	5173266	5177614
## Alignment 22:
TuG1812G0300002703	410650863	410654412	0	TaG3B09782000	408902115	408905632	0	Bradi2g43160	43684069	43687632	--	--	--	--	--	--
TuG1812G0300002704	411083901	411084638	0	--	--	--	0	--	--	--	--	--	--	--	--	--
TuG1812G0300002705	411088009	411088481	0	--	--	--	0	--	--	--	--	--	--	--	--	--
TuG1812G0300002706	411358844	411370533	0	--	--	--	0	--	--	--	Os01g0617500	24534886	24546684	--	--	--
TuG1812G0300002707	412595996	412600455	0	--	--	--	0	--	--	--	--	--	--	--	--	--
TuG1812G0300002708	413940331	413943863	0	--	--	--	0	--	--	--	--	--	--	--	--	--
TuG1812G0300002709	413949441	413956399	0	--	--	--	0	--	--	--	--	--	--	--	--	--
TuG1812G0300002710	413966987	413967986	0	--	--	--	0	--	--	--	--	--	--	--	--	--
TuG1812G0300002711	414187848	414189696	0	--	--	--	0	--	--	--	--	--	--	--	--	--
TuG1812G0300002712	414283704	414286577	0	--	--	--	0	--	--	--	--	--	--	--	--	--
TuG1812G0300002713	414911716	414913538	0	--	--	--	1	--	--	--	Os01g0615300	24397564	24400652	Sobic.003G219700.1.p	55493799	55495216
TuG1812G0300002714	414915737	414920133	1	--	--	--	0	--	--	--	--	--	--	--	--	--
TuG1812G0300002715	415119192	415122563	1	--	--	--	0	--	--	--	--	--	--	--	--	--
TuG1812G0300002717	415372500	415374364	1	--	--	--	0	--	--	--	--	--	--	--	--	--
TuG1812G0300002716	415372561	415374316	1	--	--	--	0	--	--	--	--	--	--	--	--	--
TuG1812G0300002718	415374861	415375208	1	--	--	--	0	--	--	--	--	--	--	--	--	--
TuG1812G0300002719	415377287	415380617	1	--	--	--	0	--	--	--	--	--	--	--	--	--
TuG1812G0300002720	415380844	415384836	1	--	--	--	0	--	--	--	--	--	--	--	--	--
TuG1812G0300002721	415945168	415959920	1	--	--	--	0	--	--	--	--	--	--	--	--	--
TuG1812G0300002722	416426546	416437135	1	--	--	--	0	--	--	--	--	--	--	--	--	--
TuG1812G0300002723	417810210	417818907	1	--	--	--	0	--	--	--	--	--	--	--	--	--
TuG1812G0300002724	418826467	418828361	0	--	--	--	1	--	--	--	Os01g0617800	24569001	24571535	Sobic.003G221600.1.p	55730832	55734253
TuG1812G0300002725	418902520	418911055	1	--	--	--	0	--	--	--	--	--	--	--	--	--
TuG1812G0300002726	418973824	418975718	1	--	--	--	0	--	--	--	--	--	--	--	--	--
TuG1812G0300002727	419023348	419025827	0	TaG3B09827400	411540317	411543393	0	Bradi2g43690	44186867	44191793	Os01g0618100	24579647	24582075	Sobic.003G221800.1.p	55744905	55749617
TuG1812G0300002728	419139718	419145962	0	TaG3B09829700	411653752	411657790	0	Bradi2g43700	44192761	44208690	Os01g0618200	24584355	24589429	Sobic.003G222400.1.p	55810516	55815716
TuG1812G0300002729	419147556	419151620	0	TaG3B09830500	411661044	411665131	0	Bradi2g43710	44213320	44217882	Os01g0618500	24602227	24605484	Sobic.003G222600.1.p	55866729	55870422
TuG1812G0300002730	420151274	420151616	0	--	--	--	0	--	--	--	--	--	--	--	--	--
TuG1812G0300002731	420797218	420805210	0	--	--	--	0	--	--	--	Os01g0614900	24380637	24386666	--	--	--
TuG1812G0300002732	421355861	421359340	0	--	--	--	0	--	--	--	Os01g0614700	24375877	24379899	--	--	--
TuG1812G0300002733	422120578	422121195	0	--	--	--	0	--	--	--	--	--	--	--	--	--
TuG1812G0300002734	422493408	422493667	0	--	--	--	0	--	--	--	--	--	--	--	--	--
TuG1812G0300002735	422493709	422498513	0	--	--	--	0	--	--	--	--	--	--	--	--	--
TuG1812G0300002736	422689119	422690305	0	--	--	--	0	--	--	--	Os01g0613500	24343518	24345172	--	--	--
TuG1812G0300002737	422843206	422846842	0	--	--	--	0	--	--	--	--	--	--	--	--	--
TuG1812G0300002738	423794080	423798036	0	--	--	--	0	--	--	--	--	--	--	--	--	--
TuG1812G0300002739	424657099	424660348	0	--	--	--	0	--	--	--	--	--	--	--	--	--
TuG1812G0300002740	424894930	424896759	0	--	--	--	0	--	--	--	--	--	--	--	--	--
TuG1812G0300002742	424896809	424899122	0	--	--	--	0	--	--	--	--	--	--	--	--	--
TuG1812G0300002741	424896809	424899378	0	--	--	--	0	--	--	--	--	--	--	--	--	--
TuG1812G0300002743	424956659	424956955	0	--	--	--	0	--	--	--	--	--	--	--	--	--
TuG1812G0300002744	424957061	424961932	0	--	--	--	0	--	--	--	--	--	--	--	--	--
TuG1812G0300002745	426151502	426156016	0	TaG3B09901400	414167088	414171541	0	Bradi2g43900	44422043	44426857	Os01g0622300	24823998	24828139	Sobic.003G225100.1.p	56109187	56114373
TuG1812G0300002746	426190776	426192588	1	--	--	--	0	--	--	--	--	--	--	--	--	--
TuG1812G0300002747	426451620	426452535	1	--	--	--	0	--	--	--	--	--	--	--	--	--
TuG1812G0300002748	426453207	426457185	0	TaG3B09906900	414330195	414334471	0	Bradi2g15520	13781615	13785599	Os01g0622600	24839124	24843459	Sobic.003G225200.1.p	56120809	56126363
TuG1812G0300002749	426827227	426828442	1	--	--	--	0	--	--	--	--	--	--	--	--	--
TuG1812G0300002750	426829049	426835540	0	--	--	--	1	--	--	--	Os01g0624500	24941444	24942799	Sobic.003G226500.1.p	56287247	56292939
TuG1812G0300002751	427390467	427394927	0	--	--	--	0	--	--	--	Os01g0625200	24961079	24962826	--	--	--
TuG1812G0300002752	427562349	427564156	0	--	--	--	0	--	--	--	--	--	--	Sobic.003G226800.1.p	56376690	56378642
TuG1812G0300002753	427777192	427778286	0	--	--	--	0	--	--	--	Os01g0625900	24981269	24982666	--	--	--
TuG1812G0300002754	427837411	427839950	0	--	--	--	0	--	--	--	--	--	--	--	--	--
TuG1812G0300002755	428191536	428196945	0	TaG3B09960800	418177896	418184770	0	--	--	--	--	--	--	--	--	--
TuG1812G0300002756	428356195	428365775	0	--	--	--	0	--	--	--	--	--	--	--	--	--
TuG1812G0300002757	428437337	428439557	0	--	--	--	0	--	--	--	Os01g0628900	25119734	25121919	--	--	--
TuG1812G0300002758	428448228	428450695	0	--	--	--	0	--	--	--	--	--	--	Sobic.003G228300.1.p	56589485	56592430
TuG1812G0300002759	428534444	428535133	0	--	--	--	0	--	--	--	--	--	--	--	--	--
TuG1812G0300002760	428537863	428540495	0	--	--	--	0	--	--	--	--	--	--	--	--	--
TuG1812G0300002761	428554996	428555549	0	--	--	--	0	--	--	--	--	--	--	--	--	--
TuG1812G0300002762	428555959	428561484	0	--	--	--	0	--	--	--	--	--	--	--	--	--
TuG1812G0300002763	428765140	428767182	0	--	--	--	0	--	--	--	--	--	--	--	--	--
TuG1812G0300002764	428898293	428902530	0	--	--	--	0	--	--	--	--	--	--	--	--	--
TuG1812G0300002765	429257747	429269355	0	--	--	--	0	--	--	--	--	--	--	--	--	--
TuG1812G0300002766	429575680	429577262	0	--	--	--	0	--	--	--	--	--	--	--	--	--
TuG1812G0300002767	429905637	429907482	0	--	--	--	0	--	--	--	--	--	--	--	--	--
TuG1812G0300002768	429941474	429943371	0	--	--	--	0	--	--	--	--	--	--	--	--	--
TuG1812G0300002769	430795200	430799449	0	--	--	--	0	--	--	--	Os01g0639200	25640940	25647509	--	--	--
TuG1812G0300002770	430927987	430928791	0	--	--	--	0	--	--	--	--	--	--	--	--	--
TuG1812G0300002771	430937443	430938256	0	--	--	--	0	--	--	--	--	--	--	--	--	--
TuG1812G0300002772	431063978	431066621	0	--	--	--	0	--	--	--	--	--	--	--	--	--
TuG1812G0300002773	431113166	431114158	0	--	--	--	1	--	--	--	Os01g0633000	25350681	25351536	Sobic.003G230400.1.p	56994989	56996614
TuG1812G0300002774	431219671	431221581	0	--	--	--	1	--	--	--	Os01g0633400	25368481	25371006	Sobic.003G230700.1.p	57019605	57022659
TuG1812G0300002775	431228045	431229660	0	TaG3B10004600	419927784	419929325	0	Bradi2g44480	44987436	44989350	Os01g0633500	25382714	25384678	Sobic.003G230900.1.p	57029461	57031330
TuG1812G0300002776	431229296	431243550	0	--	--	--	1	--	--	--	Os01g0634300	25420384	25425723	Sobic.003G231100.1.p	57044406	57052188
TuG1812G0300002777	431300249	431301670	1	--	--	--	0	--	--	--	--	--	--	--	--	--
TuG1812G0300002778	431429721	431431853	0	--	--	--	1	--	--	--	Os01g0634600	25442602	25444219	Sobic.003G231500.1.p	57084764	57086696
TuG1812G0300002779	431448975	431449575	1	--	--	--	0	--	--	--	--	--	--	--	--	--
TuG1812G0300002780	431455403	431461141	0	TaG3B10014900	420735840	420741440	0	Bradi2g44530	45022550	45027625	Os01g0635400	25466388	25474144	Sobic.003G231900.1.p	57125691	57137274
TuG1812G0300002781	431465294	431466286	0	--	--	--	0	--	--	--	Os01g0635550	25476388	25477555	--	--	--
TuG1812G0300002782	431592705	431594875	0	TaG3B10016600	420761072	420763278	0	Bradi2g44550	45035887	45038884	Os01g0636400	25501902	25504409	Sobic.003G232400.1.p	57159061	57161884
TuG1812G0300002783	431708116	431712303	0	TaG3B10018100	420880488	420884634	0	Bradi2g14881	13351205	13352768	Os01g0636500	25513947	25518078	Sobic.003G232600.1.p	57172781	57176753
TuG1812G0300002784	431714091	431715638	0	TaG3B10019800	420886378	420891008	0	Bradi2g44760	45147833	45161032	Os01g0637600	25585914	25589162	Sobic.003G232700.1.p	57177745	57181696
TuG1812G0300002785	432038679	432039274	1	--	--	--	0	--	--	--	--	--	--	--	--	--
TuG1812G0300002786	432042207	432045536	0	--	--	--	1	--	--	--	Os01g0642900	25841673	25843494	Sobic.003G235700.1.p	57427593	57430349
TuG1812G0300002787	432241795	432242343	0	--	--	--	0	--	--	--	--	--	--	--	--	--
TuG1812G0300002788	432251323	432254732	0	--	--	--	0	--	--	--	--	--	--	Sobic.003G235800.1.p	57437629	57442175
TuG1812G0300002789	432576167	432579737	0	--	--	--	1	--	--	--	Os01g0643600	25880204	25883718	Sobic.003G235900.1.p	57452999	57457769
TuG1812G0300002790	433047050	433058235	0	--	--	--	0	--	--	--	Os01g0643800	25917636	25922976	--	--	--
TuG1812G0300002791	433485098	433486989	0	--	--	--	0	--	--	--	--	--	--	--	--	--
TuG1812G0300002792	433487363	433488251	0	--	--	--	1	--	--	--	Os01g0643900	25923454	25924149	Sobic.003G236200.2.p	57484061	57484642
TuG1812G0300002793	433518254	433524688	0	--	--	--	0	--	--	--	--	--	--	Sobic.003G236800.1.p	57551716	57558616
TuG1812G0300002794	433830624	433833265	0	--	--	--	0	--	--	--	--	--	--	Sobic.003G236900.3.p	57607592	57610741
TuG1812G0300002795	433885580	433887078	0	--	--	--	0	--	--	--	Os01g0645000	25959883	25961440	--	--	--
TuG1812G0300002796	433918819	433919475	0	--	--	--	0	--	--	--	--	--	--	--	--	--
TuG1812G0300002797	433924156	433929753	0	--	--	--	0	--	--	--	--	--	--	--	--	--
TuG1812G0300002798	434020585	434021349	0	--	--	--	0	--	--	--	--	--	--	--	--	--
TuG1812G0300002799	434166610	434170752	0	--	--	--	0	--	--	--	--	--	--	--	--	--
TuG1812G0300002800	434428497	434434163	0	--	--	--	0	--	--	--	--	--	--	--	--	--
TuG1812G0300002801	434548615	434561731	0	--	--	--	0	--	--	--	--	--	--	--	--	--
TuG1812G0300002802	434563421	434563696	0	--	--	--	0	--	--	--	--	--	--	--	--	--
TuG1812G0300002803	434767166	434770523	0	TaG3B10043300	421870107	421877096	0	Bradi2g44856	45291587	45298335	Os01g0640000	25708316	25716827	Sobic.003G234200.6.p	57297987	57310502
TuG1812G0300002804	434771400	434773218	0	TaG3B10048700	421986043	421988064	0	Bradi2g44880	45307790	45310774	Os01g0640600	25744767	25747925	--	--	--
TuG1812G0300002805	434773388	434775324	0	TaG3B10049600	421988252	421990188	0	--	--	--	--	--	--	Sobic.003G234800.1.p	57338756	57340628
TuG1812G0300002806	435086481	435089550	0	TaG3B10063400	422812545	422814811	0	--	--	--	Os01g0641800	25788671	25790988	Sobic.003G235300.1.p	57367678	57370325
TuG1812G0300002807	435144317	435153455	0	--	--	--	1	--	--	--	Os01g0642100	25798769	25800398	Sobic.003G235400.1.p	57374378	57381455
TuG1812G0300002808	435723350	435724472	0	TaG3B10113300	424606221	424607418	0	Bradi2g44957	45377082	45378005	Os01g0642600	25825625	25826696	--	--	--
TuG1812G0300002809	435916005	435916595	0	--	--	--	0	--	--	--	--	--	--	--	--	--
TuG1812G0300002810	435933334	435935181	0	--	--	--	0	--	--	--	Os01g0644000	25926370	25928206	--	--	--
TuG1812G0300002811	436006393	436010214	0	--	--	--	0	--	--	--	--	--	--	--	--	--
TuG1812G0300002812	436072969	436077000	0	--	--	--	0	--	--	--	--	--	--	--	--	--
TuG1812G0300002813	436083522	436087116	0	--	--	--	0	--	--	--	--	--	--	--	--	--
TuG1812G0300002814	436087697	436093774	0	--	--	--	0	--	--	--	--	--	--	--	--	--
TuG1812G0300002815	436273361	436273925	0	--	--	--	0	--	--	--	--	--	--	--	--	--
TuG1812G0300002816	436336761	436338367	0	--	--	--	0	--	--	--	--	--	--	--	--	--
TuG1812G0300002817	437091617	437093425	0	--	--	--	1	--	--	--	Os01g0647000	26075030	26076876	Sobic.003G237300.1.p	57666580	57670206
TuG1812G0300002818	437096368	437100966	0	--	--	--	1	--	--	--	Os01g0647100	26078129	26082198	Sobic.003G237400.1.p	57671841	57676529
TuG1812G0300002819	437101555	437102436	1	--	--	--	0	--	--	--	--	--	--	--	--	--
TuG1812G0300002820	437232888	437234920	0	--	--	--	1	--	--	--	Os01g0652300	26383595	26387037	Sobic.003G239100.1.p	57859901	57864097
TuG1812G0300002821	437236983	437238791	0	--	--	--	0	--	--	--	Os01g0651100	26293489	26298880	--	--	--
TuG1812G0300002822	437383461	437389968	0	--	--	--	0	--	--	--	--	--	--	Sobic.003G241000.1.p	58040657	58047342
TuG1812G0300002823	437389982	437395164	0	--	--	--	0	--	--	--	--	--	--	--	--	--
TuG1812G0300002824	437395395	437399748	0	--	--	--	0	--	--	--	--	--	--	--	--	--
TuG1812G0300002825	437479535	437480006	0	--	--	--	0	--	--	--	--	--	--	--	--	--
TuG1812G0300002826	437682497	437683826	0	--	--	--	0	--	--	--	--	--	--	--	--	--
TuG1812G0300002827	437871871	437877859	0	--	--	--	0	--	--	--	--	--	--	--	--	--
TuG1812G0300002828	437878585	437879197	0	--	--	--	0	--	--	--	--	--	--	--	--	--
TuG1812G0300002829	438021722	438023039	0	--	--	--	1	--	--	--	Os01g0651500	26312015	26313114	Sobic.003G239400.2.p	57882052	57883369
TuG1812G0300002830	438023821	438034995	0	TaG3B10174700	427991956	427997180	0	Bradi2g45207	45619955	45624939	Os01g0651400	26309253	26311638	Sobic.003G239300.1.p	57873823	57880305
TuG1812G0300002831	438594793	438596195	0	--	--	--	1	--	--	--	Os01g0652300	26383595	26387037	Sobic.003G239100.1.p	57859901	57864097
TuG1812G0300002832	438594829	438596135	0	--	--	--	0	--	--	--	Os01g0651150	26300193	26302513	--	--	--
TuG1812G0300002833	438693549	438695194	0	TaG3B10177100	428006243	428013675	0	--	--	--	Os01g0651000	26290150	26292389	Sobic.003G238800.1.p	57841496	57843340
TuG1812G0300002834	439007219	439009676	0	--	--	--	0	--	--	--	--	--	--	--	--	--
TuG1812G0300002835	439013638	439035405	0	--	--	--	0	--	--	--	Os01g0649000	26183883	26190120	--	--	--
TuG1812G0300002836	439099882	439103103	0	--	--	--	0	--	--	--	--	--	--	--	--	--
TuG1812G0300002837	439371032	439379308	0	--	--	--	0	--	--	--	--	--	--	--	--	--
TuG1812G0300002838	439380572	439384604	0	--	--	--	0	--	--	--	Os01g0648700	26173196	26177230	--	--	--
TuG1812G0300002839	439393895	439396362	0	--	--	--	0	--	--	--	--	--	--	Sobic.003G238400.1.p	57791557	57796167
TuG1812G0300002840	439396790	439402292	0	--	--	--	0	--	--	--	--	--	--	--	--	--
TuG1812G0300002841	439409544	439433015	0	--	--	--	0	--	--	--	--	--	--	--	--	--
TuG1812G0300002842	439437505	439438458	0	--	--	--	0	--	--	--	--	--	--	--	--	--
TuG1812G0300002843	439552281	439555113	0	--	--	--	0	--	--	--	Os01g0648500	26163786	26166472	--	--	--
TuG1812G0300002844	439556293	439560382	0	--	--	--	0	--	--	--	--	--	--	--	--	--
TuG1812G0300002845	439563441	439565908	0	--	--	--	0	--	--	--	--	--	--	--	--	--
TuG1812G0300002846	439581368	439581986	0	--	--	--	0	--	--	--	--	--	--	--	--	--
TuG1812G0300002847	440459855	440467369	0	--	--	--	0	--	--	--	--	--	--	Sobic.003G237900.1.p	57719603	57725845
TuG1812G0300002848	440468150	440471829	0	--	--	--	1	--	--	--	Os01g0647700	26106836	26111089	Sobic.003G237800.1.p	57713762	57718120
TuG1812G0300002849	440645489	440646173	1	--	--	--	0	--	--	--	--	--	--	--	--	--
TuG1812G0300002850	441175797	441178033	0	TaG3B10181700	428266621	428268717	0	Bradi2g15750	13929078	13931345	Os01g0652300	26383595	26387037	Sobic.003G239100.1.p	57859901	57864097
TuG1812G0300002851	441557298	441563479	0	TaG3B10193500	429131905	429137609	0	Bradi2g15767	13937143	13942403	Os01g0651932	26364766	26367362	Sobic.003G239600.2.p	57899955	57905837
TuG1812G0300002852	442077350	442086398	0	TaG3B10208800	429740258	429742237	0	Bradi2g45320	45722659	45726644	Os01g0652100	26368398	26374101	Sobic.003G240100.1.p	57929278	57931434
TuG1812G0300002853	442092684	442093304	1	--	--	--	0	--	--	--	--	--	--	--	--	--
TuG1812G0300002854	443267256	443268557	0	TaG3B10217800	429899795	429901087	0	--	--	--	Os01g0652800	26401569	26403477	Sobic.003G240100.1.p	57929278	57931434
TuG1812G0300002855	443967716	443972010	0	--	--	--	1	--	--	--	Os01g0654500	26533072	26537108	Sobic.003G241500.3.p	58066787	58071166
TuG1812G0300002856	444227026	444235860	0	--	--	--	0	--	--	--	Os01g0655300	26599136	26599632	--	--	--
TuG1812G0300002857	444435652	444437028	0	TaG3B10223300	430055395	430056870	0	Bradi2g45370	45762986	45764485	Os01g0653200	26420263	26421981	Sobic.003G240500.1.p	57958523	57960470
TuG1812G0300002858	444441612	444457605	0	TaG3B10224200	430137352	430154262	0	Bradi2g45380	45765180	45779299	Os01g0653800	26453784	26465951	Sobic.003G240700.1.p	57962526	57974567
TuG1812G0300002859	444688498	444694547	0	--	--	--	1	--	--	--	Os01g0655400	26601979	26608476	Sobic.003G241800.4.p	58103581	58113697
TuG1812G0300002860	445025359	445031159	0	--	--	--	0	--	--	--	Os01g0656600	26699254	26701573	--	--	--
TuG1812G0300002861	445166791	445168326	0	--	--	--	0	--	--	--	--	--	--	Sobic.003G242800.2.p	58197072	58201064
TuG1812G0300002862	445369822	445375228	0	--	--	--	1	--	--	--	Os01g0655500	26611799	26618704	Sobic.003G241900.1.p	58123148	58130981
TuG1812G0300002863	446182370	446187212	0	--	--	--	0	--	--	--	--	--	--	--	--	--
TuG1812G0300002864	446189489	446189791	0	--	--	--	0	--	--	--	--	--	--	--	--	--
TuG1812G0300002865	446190249	446192072	0	--	--	--	0	--	--	--	--	--	--	--	--	--
TuG1812G0300002866	446202679	446203215	0	--	--	--	0	--	--	--	--	--	--	--	--	--
TuG1812G0300002867	446364086	446368392	0	--	--	--	0	--	--	--	--	--	--	--	--	--
TuG1812G0300002868	446777431	446782339	0	--	--	--	0	--	--	--	--	--	--	--	--	--
TuG1812G0300002869	447144866	447147408	0	--	--	--	0	--	--	--	--	--	--	--	--	--
TuG1812G0300002870	447656683	447657795	0	--	--	--	0	--	--	--	--	--	--	--	--	--
TuG1812G0300002871	447724758	447728934	0	--	--	--	0	--	--	--	Os01g0659200	26811872	26816519	--	--	--
TuG1812G0300002872	448100253	448105021	0	--	--	--	0	--	--	--	--	--	--	Sobic.003G243100.1.p	58235732	58238584
TuG1812G0300002873	448106815	448107499	0	--	--	--	0	--	--	--	Os01g0657000	26722728	26724906	--	--	--
TuG1812G0300002874	448117593	448118303	0	--	--	--	0	--	--	--	--	--	--	--	--	--
TuG1812G0300002876	448509525	448519315	0	--	--	--	0	--	--	--	--	--	--	--	--	--
TuG1812G0300002875	448517966	448520454	0	--	--	--	0	--	--	--	--	--	--	--	--	--
TuG1812G0300002877	448607761	448612123	0	--	--	--	0	--	--	--	--	--	--	--	--	--
TuG1812G0300002878	448835219	448836815	0	--	--	--	0	--	--	--	--	--	--	--	--	--
TuG1812G0300002879	448877157	448878171	0	TaG3B10233500	430633010	430633824	0	Bradi2g45630	46062542	46063165	Os01g0660800	26967895	26968891	--	--	--
TuG1812G0300002881	448881885	448883794	1	--	--	--	0	--	--	--	--	--	--	--	--	--
TuG1812G0300002880	448882920	448883900	1	--	--	--	0	--	--	--	--	--	--	--	--	--
TuG1812G0300002882	449680693	449685046	1	--	--	--	0	--	--	--	--	--	--	--	--	--
TuG1812G0300002883	449686094	449687579	1	--	--	--	0	--	--	--	--	--	--	--	--	--
TuG1812G0300002884	449887456	449888654	0	TaG3B10253000	431709304	431713655	0	Bradi2g45590	46031899	46033381	Os01g0659800	26862081	26863434	Sobic.003G244300.1.p	58373047	58374019
TuG1812G0300002885	450104483	450105633	0	--	--	--	0	--	--	--	--	--	--	--	--	--
TuG1812G0300002886	450516214	450516416	0	--	--	--	0	--	--	--	--	--	--	--	--	--
TuG1812G0300002887	450532069	450541816	0	--	--	--	0	--	--	--	--	--	--	Sobic.003G242000.1.p	58133194	58141053
TuG1812G0300002888	450620346	450625054	0	--	--	--	0	--	--	--	--	--	--	Sobic.003G242200.1.p	58153721	58167558
TuG1812G0300002889	450627687	450627910	0	--	--	--	0	--	--	--	--	--	--	--	--	--
TuG1812G0300002890	450631565	450631823	0	--	--	--	0	--	--	--	--	--	--	--	--	--
TuG1812G0300002891	451136681	451141784	0	--	--	--	0	--	--	--	Os01g0661500	27008803	27012114	--	--	--
TuG1812G0300002892	451142434	451147549	0	--	--	--	0	--	--	--	--	--	--	--	--	--
TuG1812G0300002893	451250839	451251803	0	--	--	--	0	--	--	--	--	--	--	--	--	--
TuG1812G0300002894	451260577	451262799	0	--	--	--	0	--	--	--	--	--	--	Sobic.003G245800.1.p	58479359	58481542
TuG1812G0300002895	451265075	451265383	0	--	--	--	0	--	--	--	--	--	--	--	--	--
TuG1812G0300002896	451270568	451270809	0	--	--	--	0	--	--	--	--	--	--	--	--	--
TuG1812G0300002897	451406329	451406541	0	--	--	--	0	--	--	--	--	--	--	--	--	--
TuG1812G0300002898	451649406	451649873	0	--	--	--	0	--	--	--	--	--	--	--	--	--
TuG1812G0300002899	451657108	451657389	0	--	--	--	0	--	--	--	--	--	--	--	--	--
TuG1812G0300002900	451739395	451743487	0	--	--	--	0	--	--	--	--	--	--	Sobic.003G243700.1.p	58304974	58309960
TuG1812G0300002901	453142202	453145445	0	--	--	--	1	--	--	--	Os01g0659900	26872217	26875031	Sobic.003G244400.1.p	58382282	58387226
TuG1812G0300002902	453469957	453471112	0	--	--	--	0	--	--	--	--	--	--	Sobic.003G244600.1.p	58393940	58395378
TuG1812G0300002903	453472194	453479504	0	--	--	--	1	--	--	--	Os01g0660300	26888425	26895926	Sobic.003G244700.1.p	58397438	58406922
TuG1812G0300002904	453761438	453762082	0	--	--	--	0	--	--	--	--	--	--	Sobic.003G245300.2.p	58430977	58433031
TuG1812G0300002905	453943348	453946407	0	--	--	--	1	--	--	--	Os01g0663500	27095458	27100193	Sobic.003G247200.1.p	58596751	58601389
TuG1812G0300002906	454003155	454017815	0	--	--	--	1	--	--	--	Os01g0663800	27102158	27110014	Sobic.003G247300.1.p	58601290	58609905
TuG1812G0300002907	454079037	454086477	1	--	--	--	0	--	--	--	--	--	--	--	--	--
TuG1812G0300002908	454153642	454162483	0	--	--	--	1	--	--	--	Os01g0664000	27115631	27120123	Sobic.003G247400.2.p	58613381	58618772
TuG1812G0300002910	454422071	454425664	0	--	--	--	0	--	--	--	--	--	--	--	--	--
TuG1812G0300002909	454425426	454428118	0	TaG3B10313300	434993798	434994506	0	--	--	--	--	--	--	--	--	--
TuG1812G0300002911	454429033	454430973	0	--	--	--	0	--	--	--	--	--	--	Sobic.003G247700.1.p	58657802	58660062
TuG1812G0300002912	454610851	454614627	0	--	--	--	0	--	--	--	--	--	--	--	--	--
TuG1812G0300002913	454615619	454620386	0	--	--	--	1	--	--	--	Os01g0664100	27123488	27129361	Sobic.003G247500.1.p	58643058	58648821
TuG1812G0300002914	455316863	455317625	1	--	--	--	0	--	--	--	--	--	--	--	--	--
TuG1812G0300002915	455468970	455469979	1	--	--	--	0	--	--	--	--	--	--	--	--	--
TuG1812G0300002916	455747637	455749739	1	--	--	--	0	--	--	--	--	--	--	--	--	--
TuG1812G0300002917	455750979	455752364	1	--	--	--	0	--	--	--	--	--	--	--	--	--
TuG1812G0300002918	455820754	455822119	1	--	--	--	0	--	--	--	--	--	--	--	--	--
TuG1812G0300002919	455868033	455873743	0	TaG3B10320800	435604772	435610762	0	Bradi2g45880	46341658	46348634	Os01g0665300	27178705	27183840	--	--	--
## Alignment 23:
TuG1812G0300000081	2994888	3004523	0	TaG3B00256300	4116794	4124037	0	Bradi2g00910	561728	570271	Os01g0110700	562088	572092	Sobic.003G100600.1.p	8887247	8896169
TuG1812G0300000082	3035352	3035969	0	--	--	--	0	--	--	--	Os01g0111000	585876	586445	--	--	--
TuG1812G0300000083	3084309	3085457	0	TaG3B00262800	4199174	4200411	0	Bradi2g00950	591899	593461	Os01g0111100	586445	587696	Sobic.003G099400.1.p	8756213	8757624
TuG1812G0300000084	3098218	3098905	0	TaG3B00263600	4208768	4209210	0	--	--	--	--	--	--	--	--	--
TuG1812G0300000085	3220101	3224640	0	--	--	--	0	--	--	--	--	--	--	--	--	--
TuG1812G0300000086	3282290	3282511	0	--	--	--	0	--	--	--	--	--	--	--	--	--
TuG1812G0300000087	3382738	3384830	0	--	--	--	0	--	--	--	--	--	--	--	--	--
TuG1812G0300000088	3434417	3439279	0	--	--	--	0	--	--	--	--	--	--	--	--	--
TuG1812G0300000089	3478759	3482451	0	--	--	--	0	--	--	--	--	--	--	--	--	--
TuG1812G0300000090	3488954	3500126	0	--	--	--	0	--	--	--	--	--	--	--	--	--
TuG1812G0300000091	3523946	3524449	0	--	--	--	0	--	--	--	--	--	--	--	--	--
TuG1812G0300000092	3568181	3572588	0	--	--	--	0	--	--	--	--	--	--	--	--	--
TuG1812G0300000093	3578915	3581211	0	--	--	--	0	--	--	--	--	--	--	--	--	--
TuG1812G0300000094	3587938	3588918	0	--	--	--	0	--	--	--	--	--	--	--	--	--
TuG1812G0300000095	3618036	3619174	0	--	--	--	0	--	--	--	--	--	--	--	--	--
TuG1812G0300000096	3621537	3622281	0	--	--	--	0	--	--	--	--	--	--	--	--	--
TuG1812G0300000097	3679468	3682249	0	--	--	--	0	--	--	--	--	--	--	--	--	--
TuG1812G0300000098	3724656	3726700	0	TaG3B00289900	4694191	4696146	0	--	--	--	--	--	--	--	--	--
TuG1812G0300000099	3727640	3731769	0	TaG3B00291500	4697376	4700194	0	--	--	--	--	--	--	--	--	--
TuG1812G0300000100	3747144	3749144	0	TaG3B00293100	4727515	4729340	0	--	--	--	--	--	--	--	--	--
TuG1812G0300000101	3752814	3753388	0	--	--	--	1	--	--	--	Os01g0111700	620572	621516	Sobic.003G098700.1.p	8705099	8706200
TuG1812G0300000102	3767752	3768770	0	--	--	--	0	--	--	--	--	--	--	--	--	--
TuG1812G0300000103	3771759	3775072	0	--	--	--	0	--	--	--	--	--	--	--	--	--
TuG1812G0300000104	3775610	3780531	0	--	--	--	0	--	--	--	--	--	--	--	--	--
TuG1812G0300000105	3829197	3833918	0	--	--	--	0	--	--	--	--	--	--	--	--	--
TuG1812G0300000106	3838120	3840022	0	TaG3B00329100	5366298	5367495	0	--	--	--	--	--	--	--	--	--
TuG1812G0300000107	3847236	3850579	0	--	--	--	0	--	--	--	--	--	--	--	--	--
TuG1812G0300000108	3851210	3852658	0	--	--	--	0	--	--	--	--	--	--	--	--	--
TuG1812G0300000109	3853316	3854243	0	--	--	--	0	--	--	--	--	--	--	--	--	--
TuG1812G0300000110	3865648	3866760	0	--	--	--	0	--	--	--	--	--	--	--	--	--
TuG1812G0300000111	3873013	3873453	0	TaG3B00360500	5886386	5887015	0	--	--	--	--	--	--	--	--	--
TuG1812G0300000112	3874108	3874860	0	TaG3B00372600	5976236	5976730	0	--	--	--	--	--	--	--	--	--
TuG1812G0300000113	3875485	3875985	0	TaG3B00429200	7420612	7428631	0	--	--	--	--	--	--	--	--	--
TuG1812G0300000114	3893046	3894400	0	TaG3B00433900	7470258	7471644	0	--	--	--	Os01g0112400	645598	646722	Sobic.003G098100.1.p	8668414	8671066
TuG1812G0300000115	3910181	3911118	0	TaG3B00441200	7557043	7557424	0	--	--	--	--	--	--	--	--	--
TuG1812G0300000116	3936394	3940591	0	--	--	--	0	--	--	--	--	--	--	--	--	--
TuG1812G0300000117	3941622	3942562	0	--	--	--	0	--	--	--	--	--	--	--	--	--
TuG1812G0300000118	3947878	3948441	0	--	--	--	0	--	--	--	--	--	--	--	--	--
TuG1812G0300000119	3962256	3963728	0	--	--	--	0	--	--	--	--	--	--	--	--	--
TuG1812G0300000120	3976416	3976855	0	--	--	--	0	--	--	--	--	--	--	--	--	--
TuG1812G0300000121	3984468	3990367	0	TaG3B00458500	7709503	7715497	0	--	--	--	--	--	--	--	--	--
TuG1812G0300000122	3992330	3992977	0	TaG3B00459300	7717626	7718150	0	--	--	--	--	--	--	--	--	--
TuG1812G0300000123	4067678	4072292	0	TaG3B00461700	7797327	7801609	0	--	--	--	Os01g0112500	648288	651869	Sobic.003G098000.1.p	8664262	8668413
TuG1812G0300000124	4086116	4088243	1	--	--	--	0	--	--	--	--	--	--	--	--	--
TuG1812G0300000125	4162809	4164326	1	--	--	--	0	--	--	--	--	--	--	--	--	--
TuG1812G0300000126	4168145	4169428	1	--	--	--	0	--	--	--	--	--	--	--	--	--
TuG1812G0300000127	4188413	4192133	1	--	--	--	0	--	--	--	--	--	--	--	--	--
TuG1812G0300000128	4208289	4210284	1	--	--	--	0	--	--	--	--	--	--	--	--	--
TuG1812G0300000129	4223979	4227577	1	--	--	--	0	--	--	--	--	--	--	--	--	--
TuG1812G0300000130	4233625	4236652	1	--	--	--	0	--	--	--	--	--	--	--	--	--
TuG1812G0300000131	4284883	4288131	1	--	--	--	0	--	--	--	--	--	--	--	--	--
TuG1812G0300000132	4301201	4302746	1	--	--	--	0	--	--	--	--	--	--	--	--	--
TuG1812G0300000133	4333998	4335141	1	--	--	--	0	--	--	--	--	--	--	--	--	--
TuG1812G0300000134	4399023	4401526	1	--	--	--	0	--	--	--	--	--	--	--	--	--
TuG1812G0300000135	4463649	4464251	1	--	--	--	0	--	--	--	--	--	--	--	--	--
TuG1812G0300000136	4498693	4506796	1	--	--	--	0	--	--	--	--	--	--	--	--	--
TuG1812G0300000137	4602847	4611804	1	--	--	--	0	--	--	--	--	--	--	--	--	--
TuG1812G0300000138	4633198	4635849	0	--	--	--	1	--	--	--	Os01g0113700	742860	745177	Sobic.003G096500.4.p	8532845	8541634
TuG1812G0300000139	4636107	4639179	0	--	--	--	0	--	--	--	--	--	--	--	--	--
TuG1812G0300000140	4677303	4677965	0	--	--	--	0	--	--	--	--	--	--	--	--	--
TuG1812G0300000141	4685609	4686867	0	--	--	--	0	--	--	--	--	--	--	--	--	--
TuG1812G0300000142	4735404	4738822	0	--	--	--	0	--	--	--	--	--	--	--	--	--
TuG1812G0300000143	4748944	4751892	0	--	--	--	0	--	--	--	--	--	--	--	--	--
TuG1812G0300000144	4776720	4779010	0	--	--	--	0	--	--	--	--	--	--	--	--	--
TuG1812G0300000145	4792683	4798835	0	--	--	--	0	--	--	--	--	--	--	--	--	--
TuG1812G0300000146	4803601	4805299	0	--	--	--	0	--	--	--	--	--	--	--	--	--
TuG1812G0300000147	4811961	4812503	0	--	--	--	0	--	--	--	--	--	--	--	--	--
TuG1812G0300000148	4859576	4865797	0	TaG3B00525200	9337005	9341042	0	--	--	--	--	--	--	--	--	--
TuG1812G0300000149	5066601	5069751	0	--	--	--	0	--	--	--	--	--	--	--	--	--
TuG1812G0300000150	5145443	5145982	0	--	--	--	0	--	--	--	--	--	--	--	--	--
TuG1812G0300000151	5207291	5209282	0	TaG3B00557900	9552801	9554687	0	--	--	--	--	--	--	--	--	--
TuG1812G0300000152	5211900	5212237	0	--	--	--	0	--	--	--	--	--	--	--	--	--
TuG1812G0300000153	5215994	5216615	0	TaG3B00564100	9576034	9576418	0	--	--	--	--	--	--	--	--	--
TuG1812G0300000154	5253148	5254992	0	--	--	--	0	--	--	--	--	--	--	--	--	--
TuG1812G0300000155	5263922	5265101	0	--	--	--	0	--	--	--	--	--	--	--	--	--
TuG1812G0300000156	5274186	5275236	0	--	--	--	0	--	--	--	--	--	--	--	--	--
TuG1812G0300000157	5325768	5326658	0	--	--	--	0	--	--	--	--	--	--	--	--	--
TuG1812G0300000158	5333738	5334392	0	TaG3B00568100	9593834	9594409	0	--	--	--	--	--	--	--	--	--
TuG1812G0300000159	5337910	5338448	0	--	--	--	0	--	--	--	--	--	--	--	--	--
TuG1812G0300000160	5448171	5451000	0	--	--	--	0	--	--	--	--	--	--	--	--	--
TuG1812G0300000161	5483936	5489423	0	--	--	--	0	--	--	--	--	--	--	--	--	--
TuG1812G0300000162	5536178	5537425	0	--	--	--	0	--	--	--	--	--	--	--	--	--
TuG1812G0300000163	5546812	5548092	0	--	--	--	0	--	--	--	--	--	--	--	--	--
TuG1812G0300000164	5680123	5682517	0	--	--	--	0	--	--	--	--	--	--	--	--	--
TuG1812G0300000165	5692622	5694146	0	--	--	--	0	--	--	--	--	--	--	--	--	--
TuG1812G0300000166	5702686	5704594	0	TaG3B00573600	9633570	9635341	0	--	--	--	--	--	--	--	--	--
TuG1812G0300000167	5709080	5712260	0	--	--	--	0	--	--	--	--	--	--	--	--	--
TuG1812G0300000168	5712794	5714748	0	--	--	--	0	--	--	--	--	--	--	--	--	--
TuG1812G0300000169	5718618	5721629	0	TaG3B00580000	9733465	9736976	0	--	--	--	--	--	--	--	--	--
TuG1812G0300000170	5721808	5722624	0	--	--	--	0	--	--	--	--	--	--	--	--	--
TuG1812G0300000171	5726642	5739228	0	--	--	--	0	--	--	--	--	--	--	--	--	--
TuG1812G0300000172	5746720	5747582	0	--	--	--	0	--	--	--	--	--	--	--	--	--
TuG1812G0300000173	5748260	5751344	0	--	--	--	0	--	--	--	--	--	--	--	--	--
TuG1812G0300000174	5764597	5770210	0	--	--	--	0	--	--	--	--	--	--	--	--	--
TuG1812G0300000175	5784512	5785316	0	--	--	--	0	--	--	--	--	--	--	--	--	--
TuG1812G0300000176	5797910	5798570	0	--	--	--	0	--	--	--	--	--	--	--	--	--
TuG1812G0300000177	5801523	5802067	0	--	--	--	0	--	--	--	--	--	--	--	--	--
TuG1812G0300000178	5809139	5809687	0	--	--	--	0	--	--	--	--	--	--	--	--	--
TuG1812G0300000179	5893989	5894213	0	--	--	--	0	--	--	--	--	--	--	--	--	--
TuG1812G0300000180	5945528	5946196	0	--	--	--	0	--	--	--	--	--	--	--	--	--
TuG1812G0300000181	5957605	5958379	0	--	--	--	0	--	--	--	--	--	--	--	--	--
TuG1812G0300000182	5966317	5966981	0	--	--	--	0	--	--	--	--	--	--	--	--	--
TuG1812G0300000183	6025087	6026261	0	--	--	--	0	--	--	--	--	--	--	--	--	--
TuG1812G0300000184	6035422	6040521	0	--	--	--	0	--	--	--	--	--	--	--	--	--
TuG1812G0300000185	6221229	6222684	0	--	--	--	0	--	--	--	--	--	--	--	--	--
TuG1812G0300000186	6228837	6243693	0	--	--	--	0	--	--	--	--	--	--	--	--	--
TuG1812G0300000187	6264574	6264774	0	--	--	--	0	--	--	--	--	--	--	--	--	--
TuG1812G0300000188	6275721	6284305	0	TaG3B00641500	10509191	10517663	0	--	--	--	--	--	--	--	--	--
TuG1812G0300000189	6329740	6331686	0	TaG3B00678400	11213950	11214662	0	--	--	--	Os01g0113350	728968	731172	--	--	--
TuG1812G0300000190	6364175	6366160	0	--	--	--	0	--	--	--	--	--	--	--	--	--
TuG1812G0300000191	6369364	6370463	0	--	--	--	0	--	--	--	--	--	--	--	--	--
TuG1812G0300000192	6373108	6374802	0	TaG3B00695900	11621828	11623402	0	--	--	--	Os01g0114900	794499	795413	--	--	--
TuG1812G0300000193	6390723	6397314	0	--	--	--	0	--	--	--	--	--	--	--	--	--
TuG1812G0300000194	6418875	6423640	0	--	--	--	0	--	--	--	--	--	--	--	--	--
TuG1812G0300000195	6523077	6523595	0	--	--	--	0	--	--	--	--	--	--	--	--	--
TuG1812G0300000196	6708991	6711264	0	--	--	--	0	--	--	--	--	--	--	--	--	--
TuG1812G0300000197	6753757	6754476	0	--	--	--	0	--	--	--	--	--	--	--	--	--
TuG1812G0300000198	6762243	6767430	0	--	--	--	0	--	--	--	--	--	--	--	--	--
TuG1812G0300000199	6780535	6788205	0	--	--	--	0	--	--	--	--	--	--	--	--	--
TuG1812G0300000200	6817016	6821377	0	--	--	--	0	--	--	--	--	--	--	--	--	--
TuG1812G0300000201	6821672	6825356	0	--	--	--	0	--	--	--	--	--	--	--	--	--
TuG1812G0300000202	6835825	6838137	0	--	--	--	0	--	--	--	--	--	--	--	--	--
TuG1812G0300000203	6836277	6838137	0	--	--	--	0	--	--	--	--	--	--	--	--	--
TuG1812G0300000204	6856187	6862408	0	--	--	--	0	--	--	--	--	--	--	--	--	--
TuG1812G0300000205	6967516	6969274	0	--	--	--	0	--	--	--	--	--	--	Sobic.003G096100.1.p	8499492	8501691
TuG1812G0300000206	6989733	6991958	0	--	--	--	0	--	--	--	--	--	--	--	--	--
TuG1812G0300000207	6994393	6995444	0	--	--	--	0	--	--	--	--	--	--	--	--	--
TuG1812G0300000208	7004480	7010068	0	--	--	--	0	--	--	--	--	--	--	--	--	--
TuG1812G0300000209	7013959	7017180	0	--	--	--	0	--	--	--	--	--	--	--	--	--
TuG1812G0300000210	7020916	7021233	0	--	--	--	0	--	--	--	--	--	--	--	--	--
TuG1812G0300000211	7033070	7037470	0	--	--	--	0	--	--	--	--	--	--	--	--	--
TuG1812G0300000212	7079185	7080334	0	--	--	--	0	--	--	--	--	--	--	--	--	--
TuG1812G0300000213	7215633	7216097	0	TaG3B00752100	12296344	12297132	0	--	--	--	--	--	--	--	--	--
TuG1812G0300000214	7241169	7244011	0	TaG3B00759200	12340682	12341325	0	Bradi2g01310	804662	812018	Os01g0116900	924451	956639	--	--	--
TuG1812G0300000215	7244558	7247146	0	--	--	--	0	--	--	--	Os01g0117600	994712	997262	--	--	--
TuG1812G0300000216	7252578	7255222	0	--	--	--	0	--	--	--	--	--	--	--	--	--
TuG1812G0300000217	7259209	7260515	0	--	--	--	0	--	--	--	--	--	--	--	--	--
TuG1812G0300000218	7274772	7276109	0	--	--	--	0	--	--	--	--	--	--	--	--	--
TuG1812G0300000219	7280914	7281458	0	TaG3B00780400	12560832	12566592	0	--	--	--	--	--	--	--	--	--
## Alignment 24:
TuG1812G0300003079	475937296	475941169	0	TaG3B10957600	466764874	466771841	0	--	--	--	--	--	--	--	--	--
TuG1812G0300003080	476287811	476292457	0	TaG3B10962600	466929386	466934240	0	--	--	--	Os01g0696000	28798880	28803859	Sobic.003G267500.1.p	60406810	60408648
TuG1812G0300003081	476293606	476294820	0	TaG3B10965800	466935639	466936636	0	Bradi2g47367	47762386	47763867	Os01g0695900	28796526	28797649	--	--	--
TuG1812G0300003082	476415731	476423142	0	--	--	--	0	--	--	--	--	--	--	--	--	--
TuG1812G0300003083	476429984	476433067	0	TaG3B10971300	467122304	467125268	0	--	--	--	--	--	--	--	--	--
TuG1812G0300003084	476677977	476684243	0	--	--	--	0	--	--	--	--	--	--	--	--	--
TuG1812G0300003085	476752743	476763609	0	--	--	--	0	--	--	--	--	--	--	Sobic.003G267100.1.p	60381365	60393063
TuG1812G0300003086	476854708	476857848	0	--	--	--	0	--	--	--	Os01g0693900	28657603	28660499	--	--	--
TuG1812G0300003088	476860596	476864107	0	--	--	--	0	--	--	--	--	--	--	--	--	--
TuG1812G0300003087	476861838	476864043	0	--	--	--	0	--	--	--	Os01g0694000	28666309	28668105	--	--	--
TuG1812G0300003089	476865370	476868795	0	--	--	--	0	--	--	--	--	--	--	--	--	--
TuG1812G0300003090	476870817	476875372	0	--	--	--	1	--	--	--	Os01g0694200	28675518	28680153	Sobic.003G266001.1.p	60287490	60291333
TuG1812G0300003091	476962438	476968044	0	--	--	--	0	--	--	--	Os01g0698100	28885452	28890777	--	--	--
TuG1812G0300003092	476991402	476992591	0	--	--	--	0	--	--	--	Os01g0698200	28891193	28892278	--	--	--
TuG1812G0300003093	476993294	476997281	0	--	--	--	0	--	--	--	Os01g0698300	28892894	28897236	--	--	--
TuG1812G0300003094	476999252	477002577	0	--	--	--	0	--	--	--	--	--	--	--	--	--
TuG1812G0300003095	477131563	477146811	0	TaG3B11056100	470723011	470738584	0	Bradi2g47267	47641716	47659659	Os01g0694300	28683874	28686338	--	--	--
TuG1812G0300003096	477983728	477985136	0	--	--	--	0	--	--	--	--	--	--	--	--	--
TuG1812G0300003097	478068372	478069546	0	TaG3B11081800	471743182	471743751	0	Bradi2g47230	47604633	47605523	--	--	--	--	--	--
TuG1812G0300003098	478153955	478154932	0	--	--	--	0	--	--	--	--	--	--	--	--	--
TuG1812G0300003099	478176925	478178827	0	--	--	--	0	--	--	--	--	--	--	--	--	--
TuG1812G0300003100	478394677	478396970	0	--	--	--	0	--	--	--	--	--	--	--	--	--
TuG1812G0300003101	478512413	478515000	0	--	--	--	0	--	--	--	--	--	--	--	--	--
TuG1812G0300003102	478534807	478541666	0	--	--	--	0	--	--	--	--	--	--	Sobic.003G264800.1.p	60160599	60166930
TuG1812G0300003103	478543176	478546581	0	--	--	--	0	--	--	--	Os01g0692700	28583152	28586500	--	--	--
TuG1812G0300003104	479200956	479201903	0	--	--	--	0	--	--	--	--	--	--	--	--	--
TuG1812G0300003105	479666652	479672589	0	TaG3B11103100	472789313	472796151	0	--	--	--	--	--	--	--	--	--
TuG1812G0300003106	479929302	479934242	0	--	--	--	0	--	--	--	--	--	--	--	--	--
TuG1812G0300003107	480180915	480182957	0	--	--	--	0	--	--	--	--	--	--	--	--	--
TuG1812G0300003108	480180929	480182982	0	TaG3B11113000	473734058	473736148	0	--	--	--	Os01g0686800	28330800	28333317	--	--	--
TuG1812G0300003109	480185026	480187321	0	TaG3B11115300	473738607	473740551	0	Bradi2g17337	15421529	15423439	--	--	--	Sobic.003G261000.3.p	59877756	59880984
TuG1812G0300003110	480187217	480193481	0	TaG3B11116200	473740349	473746467	0	--	--	--	--	--	--	--	--	--
TuG1812G0300003111	480567944	480568393	0	--	--	--	0	--	--	--	--	--	--	--	--	--
TuG1812G0300003112	480596589	480601030	0	--	--	--	0	--	--	--	Os01g0690800	28524105	28534387	--	--	--
TuG1812G0300003113	480607106	480608871	0	--	--	--	1	--	--	--	Os01g0690200	28502293	28503364	Sobic.003G262900.1.p	60068893	60070079
TuG1812G0300003114	480661202	480663554	1	--	--	--	0	--	--	--	--	--	--	--	--	--
TuG1812G0300003115	480887417	480888944	1	--	--	--	0	--	--	--	--	--	--	--	--	--
TuG1812G0300003116	480974982	480975913	1	--	--	--	0	--	--	--	--	--	--	--	--	--
TuG1812G0300003117	480989490	480990414	0	--	--	--	1	--	--	--	Os01g0689900	28482950	28496176	Sobic.003G262650.1.p	60056299	60057192
TuG1812G0300003118	480991417	480991983	0	--	--	--	0	--	--	--	--	--	--	--	--	--
TuG1812G0300003119	480992879	480995066	0	--	--	--	0	--	--	--	--	--	--	Sobic.003G262600.3.p	60050174	60065488
TuG1812G0300003120	480995146	480998380	0	--	--	--	1	--	--	--	Os01g0689800	28479278	28482802	Sobic.003G262500.1.p	60047070	60051565
TuG1812G0300003121	481530236	481533650	0	--	--	--	1	--	--	--	Os01g0689600	28467690	28471172	Sobic.003G262400.1.p	60023680	60027177
TuG1812G0300003122	481613456	481624919	0	--	--	--	1	--	--	--	Os01g0689451	28447888	28458988	Sobic.003G262200.1.p	59998841	60009113
TuG1812G0300003123	481954293	481955626	0	TaG3B11144400	475876644	475877806	0	Bradi2g17410	15453916	15460741	Os01g0689000	28431993	28433405	Sobic.003G262100.1.p	59992509	59995371
TuG1812G0300003124	481984295	481984664	1	--	--	--	0	--	--	--	--	--	--	--	--	--
TuG1812G0300003125	482013146	482014286	0	--	--	--	1	--	--	--	Os01g0688600	28417330	28418601	Sobic.003G261900.1.p	59983562	59984787
TuG1812G0300003126	482142030	482151968	0	--	--	--	0	--	--	--	--	--	--	--	--	--
TuG1812G0300003127	482152223	482154983	0	--	--	--	0	--	--	--	--	--	--	--	--	--
TuG1812G0300003128	482221156	482227592	0	--	--	--	0	--	--	--	--	--	--	--	--	--
TuG1812G0300003129	482230116	482237896	0	--	--	--	0	--	--	--	--	--	--	--	--	--
TuG1812G0300003130	482358375	482365234	0	--	--	--	0	--	--	--	--	--	--	--	--	--
TuG1812G0300003131	482837653	482841212	0	--	--	--	0	--	--	--	--	--	--	--	--	--
TuG1812G0300003132	482889282	482892678	0	--	--	--	0	--	--	--	--	--	--	--	--	--
TuG1812G0300003133	482921550	482922609	0	--	--	--	0	--	--	--	--	--	--	--	--	--
TuG1812G0300003134	482929954	482931185	0	--	--	--	0	--	--	--	--	--	--	--	--	--
TuG1812G0300003135	483267409	483268477	0	--	--	--	0	--	--	--	--	--	--	--	--	--
TuG1812G0300003136	483962194	483966384	0	--	--	--	0	--	--	--	--	--	--	--	--	--
TuG1812G0300003137	484032305	484038676	0	--	--	--	0	--	--	--	--	--	--	--	--	--
TuG1812G0300003138	484400650	484401094	0	--	--	--	0	--	--	--	--	--	--	--	--	--
TuG1812G0300003139	484719299	484724854	0	--	--	--	0	--	--	--	Os01g0687300	28345842	28350882	--	--	--
TuG1812G0300003140	484731970	484735725	0	--	--	--	0	--	--	--	--	--	--	Sobic.003G261200.1.p	59899562	59904797
TuG1812G0300003141	484735860	484740639	0	--	--	--	0	--	--	--	--	--	--	Sobic.003G261300.1.p	59905941	59909252
TuG1812G0300003142	484744072	484747201	0	--	--	--	0	--	--	--	--	--	--	--	--	--
TuG1812G0300003143	484748462	484751856	0	--	--	--	0	--	--	--	--	--	--	--	--	--
TuG1812G0300003144	484779970	484782985	0	--	--	--	0	--	--	--	--	--	--	Sobic.003G260200.1.p	59802657	59807340
TuG1812G0300003145	485404899	485407226	0	--	--	--	0	--	--	--	--	--	--	--	--	--
TuG1812G0300003146	486185146	486187149	0	--	--	--	0	--	--	--	Os01g0676900	27833978	27835938	--	--	--
TuG1812G0300003147	486354283	486357423	0	TaG3B11192400	478116983	478121695	0	Bradi2g17290	15390854	15394363	Os01g0685800	28277699	28281938	Sobic.003G260600.1.p	59847293	59852503
TuG1812G0300003148	486760948	486775945	0	TaG3B11202100	478298948	478323115	0	Bradi2g46780	47242223	47255650	Os01g0685500	28261273	28267707	--	--	--
TuG1812G0300003149	486859044	486863606	1	--	--	--	0	--	--	--	--	--	--	--	--	--
TuG1812G0300003150	486866560	486868233	0	TaG3B11208600	478563170	478564720	0	Bradi2g17280	15383733	15385383	Os01g0685400	28250506	28251508	--	--	--
TuG1812G0300003151	486983606	486986874	0	--	--	--	0	--	--	--	Os01g0685200	28242906	28246259	--	--	--
TuG1812G0300003152	487054159	487057380	0	--	--	--	0	--	--	--	--	--	--	--	--	--
TuG1812G0300003153	487175433	487181501	0	TaG3B11232800	480010814	480015236	0	Bradi2g46720	47212702	47217649	Os01g0683400	28161732	28166115	Sobic.003G259600.1.p	59775130	59780099
TuG1812G0300003154	487315173	487315676	1	--	--	--	0	--	--	--	--	--	--	--	--	--
TuG1812G0300003155	487537811	487538498	1	--	--	--	0	--	--	--	--	--	--	--	--	--
TuG1812G0300003156	487549675	487555074	0	TaG3B11239600	480339736	480345937	0	Bradi2g46700	47161900	47167510	Os01g0683100	28136367	28143339	Sobic.003G259400.1.p	59730528	59736796
TuG1812G0300003157	487698741	487699424	1	--	--	--	0	--	--	--	--	--	--	--	--	--
TuG1812G0300003158	487702154	487706098	0	TaG3B11242000	480430835	480434728	0	Bradi2g46690	47151511	47155198	Os01g0682500	28126575	28130263	Sobic.003G259200.1.p	59716423	59719626
TuG1812G0300003159	487916766	487921165	0	--	--	--	1	--	--	--	Os01g0682200	28118327	28119161	Sobic.003G259100.1.p	59702329	59708377
TuG1812G0300003160	487921969	487931627	0	--	--	--	1	--	--	--	Os01g0681600	28080392	28083298	Sobic.003G258400.1.p	59634278	59638064
TuG1812G0300003161	488255014	488256992	0	--	--	--	0	--	--	--	--	--	--	--	--	--
TuG1812G0300003162	488407809	488408709	0	--	--	--	0	--	--	--	--	--	--	--	--	--
TuG1812G0300003163	488411942	488416416	0	--	--	--	0	--	--	--	--	--	--	--	--	--
TuG1812G0300003164	488905855	488908873	0	--	--	--	0	--	--	--	--	--	--	--	--	--
TuG1812G0300003165	489203781	489206989	0	--	--	--	0	--	--	--	--	--	--	--	--	--
TuG1812G0300003166	489228598	489235947	0	--	--	--	0	--	--	--	Os01g0681400	28070715	28076428	--	--	--
TuG1812G0300003167	489236038	489240150	0	--	--	--	0	--	--	--	--	--	--	Sobic.003G258400.1.p	59634278	59638064
TuG1812G0300003168	489385260	489395910	0	--	--	--	0	--	--	--	--	--	--	--	--	--
TuG1812G0300003169	489634780	489636195	0	--	--	--	0	--	--	--	--	--	--	Sobic.003G257400.1.p	59557217	59558392
TuG1812G0300003170	489649320	489650487	0	TaG3B11303300	485177511	485178230	0	Bradi2g46540	47000670	47001761	Os01g0678800	27930111	27930950	--	--	--
TuG1812G0300003171	489653434	489657402	0	--	--	--	0	--	--	--	--	--	--	--	--	--
TuG1812G0300003172	489656917	489666842	0	--	--	--	0	--	--	--	Os01g0679000	27938801	27947024	--	--	--
TuG1812G0300003173	489948256	489951998	0	TaG3B11309900	485805904	485812523	0	Bradi2g46560	47024743	47029433	Os01g0679500	27956735	27959135	--	--	--
TuG1812G0300003174	489953540	489955691	0	TaG3B11310700	486034516	486037376	0	Bradi2g46570	47029655	47033792	Os01g0679600	27961739	27965436	--	--	--
TuG1812G0300003175	489956763	489959174	0	TaG3B11311600	486038333	486040548	0	Bradi2g46580	47033770	47036378	Os01g0679700	27965722	27968107	Sobic.003G257050.1.p	59503924	59504472
TuG1812G0300003176	489960847	489961523	0	--	--	--	0	--	--	--	--	--	--	--	--	--
TuG1812G0300003177	489981678	489982687	0	--	--	--	0	--	--	--	--	--	--	--	--	--
TuG1812G0300003178	489984469	489985421	0	--	--	--	0	--	--	--	--	--	--	--	--	--
TuG1812G0300003179	490347257	490351147	0	--	--	--	0	--	--	--	--	--	--	--	--	--
TuG1812G0300003180	490481212	490487745	0	--	--	--	0	--	--	--	Os01g0679900	27983688	27990347	--	--	--
TuG1812G0300003181	490518531	490521162	0	--	--	--	0	--	--	--	--	--	--	--	--	--
TuG1812G0300003182	490804484	490806870	0	TaG3B11329100	487144072	487148964	0	Bradi2g46630	47087801	47090426	Os01g0680900	28028749	28031687	Sobic.003G257900.1.p	59599698	59602184
TuG1812G0300003183	491063341	491066251	1	--	--	--	0	--	--	--	--	--	--	--	--	--
TuG1812G0300003184	491324205	491328942	0	TaG3B11331500	487381869	487386550	0	Bradi2g46620	47077147	47082151	Os01g0680700	28016284	28021413	--	--	--
TuG1812G0300003185	491341696	491344071	1	--	--	--	0	--	--	--	--	--	--	--	--	--
TuG1812G0300003186	491540529	491546856	0	--	--	--	1	--	--	--	Os01g0680400	28009051	28011750	Sobic.003G257600.1.p	59576605	59579040
TuG1812G0300003187	491768170	491770460	0	--	--	--	0	--	--	--	--	--	--	Sobic.003G255600.1.p	59368252	59371112
TuG1812G0300003188	492031997	492051359	0	--	--	--	0	--	--	--	--	--	--	Sobic.003G256100.1.p	59423752	59439954
TuG1812G0300003189	492096949	492100182	0	--	--	--	0	--	--	--	--	--	--	Sobic.003G255900.1.p	59405311	59408004
TuG1812G0300003190	492263679	492268912	0	TaG3B11341400	488291323	488296665	0	Bradi2g16950	14956847	14961560	Os01g0677500	27860530	27862131	--	--	--
TuG1812G0300003191	492849856	492877341	0	--	--	--	0	--	--	--	--	--	--	--	--	--
TuG1812G0300003192	492877928	492882885	0	--	--	--	0	--	--	--	--	--	--	--	--	--
TuG1812G0300003194	493171158	493173895	0	--	--	--	0	--	--	--	--	--	--	--	--	--
TuG1812G0300003193	493171418	493174411	0	--	--	--	0	--	--	--	--	--	--	--	--	--
TuG1812G0300003195	493174587	493177875	0	--	--	--	0	--	--	--	--	--	--	--	--	--
TuG1812G0300003196	493324499	493329341	0	TaG3B11379200	489587204	489592257	0	--	--	--	--	--	--	--	--	--
TuG1812G0300003197	493339214	493346356	0	--	--	--	0	--	--	--	--	--	--	Sobic.003G253800.1.p	59246050	59250618
TuG1812G0300003198	493383160	493396212	0	--	--	--	0	--	--	--	--	--	--	--	--	--
TuG1812G0300003199	493660371	493664555	0	--	--	--	0	--	--	--	--	--	--	--	--	--
TuG1812G0300003200	493884459	493901409	0	--	--	--	0	--	--	--	--	--	--	Sobic.003G253600.1.p	59222111	59236014
TuG1812G0300003201	494760390	494765293	0	--	--	--	0	--	--	--	--	--	--	--	--	--
TuG1812G0300003202	495040080	495042265	0	--	--	--	0	--	--	--	--	--	--	--	--	--
TuG1812G0300003203	495101392	495108500	0	TaG3B11386500	490085447	490092606	0	Bradi2g46360	46854404	46861238	Os01g0674700	27725579	27731480	Sobic.003G254000.1.p	59253853	59259692
## Alignment 25:
TuG1812G0300003679	557818448	557822736	0	TaG3B12719300	550579623	550583284	0	Bradi2g51917	51494074	51499695	Os01g0783800	33210231	33216314	Sobic.003G319400.1.p	64684791	64688005
TuG1812G0300003680	557835197	557836729	1	--	--	--	0	--	--	--	--	--	--	--	--	--
TuG1812G0300003681	557841581	557858760	1	--	--	--	0	--	--	--	--	--	--	--	--	--
TuG1812G0300003682	557859419	557863082	1	--	--	--	0	--	--	--	--	--	--	--	--	--
TuG1812G0300003683	557948930	557952053	1	--	--	--	0	--	--	--	--	--	--	--	--	--
TuG1812G0300003684	557997313	558001933	1	--	--	--	0	--	--	--	--	--	--	--	--	--
TuG1812G0300003685	558002590	558005818	0	TaG3B12720900	550751474	550754534	0	Bradi2g51957	51515584	51521911	Os01g0784600	33244777	33248099	--	--	--
TuG1812G0300003686	558006481	558016867	1	--	--	--	0	--	--	--	--	--	--	--	--	--
TuG1812G0300003687	558098732	558098980	1	--	--	--	0	--	--	--	--	--	--	--	--	--
TuG1812G0300003688	558127105	558127945	0	--	--	--	1	--	--	--	Os01g0794100	33629559	33630287	Sobic.003G322900.1.p	64967932	64969546
TuG1812G0300003689	558136606	558137265	0	--	--	--	0	--	--	--	Os01g0793900	33625287	33626043	--	--	--
TuG1812G0300003690	558194820	558195579	0	--	--	--	0	--	--	--	--	--	--	--	--	--
TuG1812G0300003691	558296351	558303626	0	--	--	--	1	--	--	--	Os01g0793500	33609424	33614332	Sobic.003G322466.1.p	64945936	64948944
TuG1812G0300003692	558308298	558310074	0	--	--	--	0	--	--	--	Os01g0793300	33601018	33605323	--	--	--
TuG1812G0300003694	558318870	558322304	0	--	--	--	1	--	--	--	Os01g0793200	33593744	33597339	Sobic.003G322200.1.p	64931618	64934999
TuG1812G0300003693	558318962	558322214	1	--	--	--	0	--	--	--	--	--	--	--	--	--
TuG1812G0300003695	558325663	558327933	0	TaG3B12762100	553002915	553006980	0	Bradi2g20687	18152829	18159858	--	--	--	Sobic.003G319400.1.p	64684791	64688005
TuG1812G0300003696	558602690	558606429	0	--	--	--	1	--	--	--	Os01g0789100	33489285	33492959	Sobic.003G321900.2.p	64915378	64919345
TuG1812G0300003697	558681870	558686938	0	--	--	--	1	--	--	--	Os01g0789000	33484803	33487848	Sobic.003G321800.1.p	64913546	64915058
TuG1812G0300003698	558693548	558698529	1	--	--	--	0	--	--	--	--	--	--	--	--	--
TuG1812G0300003699	558844043	558848124	0	--	--	--	1	--	--	--	Os01g0788900	33478985	33481343	Sobic.003G321600.1.p	64901093	64903555
TuG1812G0300003700	558848248	558853249	0	--	--	--	0	--	--	--	Os01g0788800	33474895	33478458	--	--	--
TuG1812G0300003701	558855672	558857051	0	--	--	--	1	--	--	--	Os01g0788700	33468639	33470174	Sobic.003G321400.1.p	64892236	64894047
TuG1812G0300003702	559188028	559191407	0	--	--	--	1	--	--	--	Os01g0788500	33460402	33463754	Sobic.003G321300.1.p	64877239	64879962
TuG1812G0300003703	559313443	559316438	0	TaG3B12776900	553958563	553961208	0	Bradi2g52140	51653637	51656734	Os01g0788400	33453435	33460079	Sobic.003G321200.1.p	64873419	64875985
TuG1812G0300003704	559320901	559321835	0	--	--	--	1	--	--	--	Os01g0788200	33448396	33449269	Sobic.003G321101.1.p	64866680	64868146
TuG1812G0300003705	559330752	559338348	0	--	--	--	0	--	--	--	--	--	--	--	--	--
TuG1812G0300003706	559832164	559834112	0	--	--	--	0	--	--	--	--	--	--	--	--	--
TuG1812G0300003707	559874429	559875872	0	--	--	--	0	--	--	--	Os01g0787600	33409655	33415562	--	--	--
TuG1812G0300003708	560153596	560154852	0	--	--	--	0	--	--	--	--	--	--	--	--	--
TuG1812G0300003709	560555357	560557158	0	--	--	--	1	--	--	--	Os01g0787000	33382428	33384487	Sobic.003G320800.1.p	64842034	64843978
TuG1812G0300003710	560559788	560560813	0	--	--	--	0	--	--	--	--	--	--	--	--	--
TuG1812G0300003711	560584753	560594857	0	--	--	--	0	--	--	--	--	--	--	--	--	--
TuG1812G0300003712	560796435	560802492	0	--	--	--	0	--	--	--	Os01g0786900	33368985	33374621	--	--	--
TuG1812G0300003713	560803588	560808670	0	--	--	--	1	--	--	--	Os01g0786800	33364391	33367253	Sobic.003G320600.1.p	64829307	64833295
TuG1812G0300003714	560828699	560829699	0	--	--	--	1	--	--	--	Os01g0786500	33350154	33351195	Sobic.003G320500.1.p	64824813	64826227
TuG1812G0300003715	560960916	560963405	0	--	--	--	1	--	--	--	Os01g0785900	33329637	33331935	Sobic.003G320300.1.p	64808031	64810619
TuG1812G0300003716	560965866	560969150	0	--	--	--	1	--	--	--	Os01g0785700	33318039	33322908	Sobic.003G320100.1.p	64798870	64800807
TuG1812G0300003717	560969297	560970007	1	--	--	--	0	--	--	--	--	--	--	--	--	--
TuG1812G0300003718	560990327	560993593	1	--	--	--	0	--	--	--	--	--	--	--	--	--
TuG1812G0300003719	561544298	561546108	1	--	--	--	0	--	--	--	--	--	--	--	--	--
TuG1812G0300003720	561569048	561570992	1	--	--	--	0	--	--	--	--	--	--	--	--	--
TuG1812G0300003721	561575092	561576212	1	--	--	--	0	--	--	--	--	--	--	--	--	--
TuG1812G0300003722	561577782	561580802	0	TaG3B12828000	555763285	555766190	0	Bradi2g52317	51755410	51758745	Os01g0794400	33642080	33650929	Sobic.003G323500.1.p	65000639	65004307
TuG1812G0300003723	561677380	561680897	0	--	--	--	1	--	--	--	Os01g0794500	33651161	33655179	Sobic.003G323600.1.p	65004024	65007433
TuG1812G0300003725	561683006	561687892	1	--	--	--	0	--	--	--	--	--	--	--	--	--
TuG1812G0300003724	561683499	561687628	0	--	--	--	1	--	--	--	Os01g0794800	33659782	33663245	Sobic.003G323700.1.p	65033542	65037360
TuG1812G0300003726	561820756	561823091	0	TaG3B12865700	557266280	557268366	0	Bradi2g52350	51770320	51774137	Os01g0796400	33730378	33733010	Sobic.003G324000.1.p	65054869	65057062
TuG1812G0300003727	561823368	561829270	0	TaG3B12868200	557268534	557272507	0	Bradi2g52356	51772213	51777029	Os01g0796500	33733124	33735548	--	--	--
TuG1812G0300003728	562111646	562112950	0	--	--	--	0	--	--	--	--	--	--	--	--	--
TuG1812G0300003729	562358624	562359288	0	--	--	--	0	--	--	--	--	--	--	--	--	--
TuG1812G0300003730	562945930	562946676	0	--	--	--	0	--	--	--	--	--	--	--	--	--
TuG1812G0300003731	563085930	563089971	0	--	--	--	0	--	--	--	--	--	--	Sobic.003G324600.1.p	65124588	65129402
TuG1812G0300003732	563092567	563099100	0	--	--	--	1	--	--	--	Os01g0798500	33803155	33805386	Sobic.003G324700.1.p	65137646	65140583
TuG1812G0300003733	563123711	563130500	0	--	--	--	1	--	--	--	Os01g0798800	33812915	33815127	Sobic.003G325000.1.p	65146037	65149152
TuG1812G0300003734	563292255	563292722	0	--	--	--	1	--	--	--	Os01g0799100	33821312	33828770	Sobic.003G325300.1.p	65156739	65160875
TuG1812G0300003735	563328182	563330770	0	--	--	--	1	--	--	--	Os01g0799500	33837388	33840967	Sobic.003G325400.1.p	65165494	65168846
TuG1812G0300003736	563361319	563363856	0	--	--	--	1	--	--	--	Os01g0799900	33869142	33871835	Sobic.003G325500.1.p	65178744	65181664
TuG1812G0300003737	563403511	563405305	0	--	--	--	0	--	--	--	--	--	--	--	--	--
TuG1812G0300003738	563430083	563433314	0	--	--	--	0	--	--	--	--	--	--	--	--	--
TuG1812G0300003739	563439322	563440250	0	--	--	--	0	--	--	--	--	--	--	--	--	--
TuG1812G0300003740	563443987	563445695	0	--	--	--	0	--	--	--	--	--	--	--	--	--
TuG1812G0300003741	563540752	563545416	0	TaG3B12907600	559836565	559839841	0	--	--	--	--	--	--	--	--	--
TuG1812G0300003742	563548850	563550013	0	--	--	--	0	--	--	--	Os01g0800300	33890098	33891727	--	--	--
TuG1812G0300003743	563551536	563558662	0	--	--	--	0	--	--	--	--	--	--	--	--	--
TuG1812G0300003744	563578120	563582293	0	--	--	--	0	--	--	--	--	--	--	--	--	--
TuG1812G0300003745	563584551	563588125	0	--	--	--	0	--	--	--	--	--	--	--	--	--
TuG1812G0300003746	563600631	563602835	0	--	--	--	0	--	--	--	--	--	--	--	--	--
TuG1812G0300003747	563604343	563605916	0	--	--	--	1	--	--	--	Os01g0800400	33893760	33895996	Sobic.003G325900.2.p	65207836	65210956
TuG1812G0300003748	563610974	563615367	0	--	--	--	1	--	--	--	Os01g0800500	33897380	33904345	Sobic.003G326000.1.p	65211991	65218766
TuG1812G0300003749	563914646	563915336	0	--	--	--	1	--	--	--	Os01g0800600	33906337	33906762	Sobic.003G326200.1.p	65225249	65226065
TuG1812G0300003750	563960076	563960905	0	--	--	--	1	--	--	--	Os01g0800900	33917599	33918536	Sobic.003G326400.1.p	65234791	65236084
TuG1812G0300003751	564056600	564062148	0	TaG3B12934000	561141449	561145905	0	Bradi2g52540	51918878	51929826	Os01g0801000	33919497	33924589	Sobic.003G326500.1.p	65238666	65248550
TuG1812G0300003752	564143326	564145272	0	TaG3B12946600	561637245	561639542	0	Bradi2g21142	18492654	18496331	Os01g0801500	33949387	33951631	--	--	--
TuG1812G0300003753	564346690	564350785	0	TaG3B12949400	561750813	561754721	0	Bradi2g21150	18500977	18504600	Os01g0801600	33952187	33956006	Sobic.003G326800.1.p	65260392	65264499
TuG1812G0300003754	564609585	564612421	0	TaG3B12952400	561928451	561931173	0	Bradi2g52580	51953984	51956941	Os01g0801700	33956754	33960102	Sobic.003G326900.1.p	65265579	65268511
TuG1812G0300003755	564685003	564686132	0	TaG3B12954500	561939208	561940241	0	Bradi2g21197	18575057	18576708	Os01g0801901	33961844	33963347	--	--	--
TuG1812G0300003756	564691590	564700593	0	TaG3B12956100	562007075	562011835	0	--	--	--	Os01g0802100	33971226	33976464	Sobic.003G327200.1.p	65288315	65292796
TuG1812G0300003757	564896450	564897979	0	TaG3B12962400	562201207	562202808	0	Bradi2g21250	18605130	18607138	Os01g0802850	34017713	34019239	Sobic.003G327600.1.p	65317046	65319239
TuG1812G0300003758	565111387	565113221	0	--	--	--	0	--	--	--	Os01g0803200	34033159	34034924	--	--	--
TuG1812G0300003759	565178973	565182212	0	TaG3B12968300	562645398	562646534	0	--	--	--	--	--	--	--	--	--
TuG1812G0300003760	565185429	565188366	0	--	--	--	0	--	--	--	--	--	--	--	--	--
TuG1812G0300003761	565193070	565195041	0	TaG3B12972100	562672050	562673862	0	Bradi2g21300	18665394	18670261	--	--	--	Sobic.003G327800.1.p	65336670	65340440
TuG1812G0300003762	565809528	565812460	0	--	--	--	0	--	--	--	Os01g0805800	34163740	34166383	--	--	--
TuG1812G0300003763	565904218	565907300	0	--	--	--	0	--	--	--	Os01g0805900	34167936	34171573	--	--	--
TuG1812G0300003764	565907790	565910958	0	--	--	--	0	--	--	--	--	--	--	--	--	--
TuG1812G0300003765	565961397	565964429	0	TaG3B12980100	563026398	563028783	0	--	--	--	--	--	--	--	--	--
TuG1812G0300003766	566000943	566006526	0	--	--	--	0	--	--	--	--	--	--	--	--	--
TuG1812G0300003767	566315584	566316188	0	--	--	--	0	--	--	--	--	--	--	--	--	--
TuG1812G0300003768	566425890	566432145	0	--	--	--	0	--	--	--	--	--	--	--	--	--
TuG1812G0300003769	566437741	566439345	0	--	--	--	0	--	--	--	--	--	--	--	--	--
TuG1812G0300003770	566477518	566485245	0	--	--	--	1	--	--	--	Os01g0805700	34153483	34160139	Sobic.003G328600.1.p	65393617	65400347
TuG1812G0300003771	566494910	566497988	0	--	--	--	0	--	--	--	Os01g0805600	34149458	34151206	--	--	--
TuG1812G0300003772	566498206	566501426	0	--	--	--	0	--	--	--	Os01g0805500	34146163	34149144	--	--	--
TuG1812G0300003773	566891972	566893604	0	--	--	--	0	--	--	--	Os01g0805400	34141778	34145201	--	--	--
TuG1812G0300003774	567000321	567000536	0	--	--	--	0	--	--	--	--	--	--	--	--	--
TuG1812G0300003775	567029180	567031081	0	--	--	--	0	--	--	--	--	--	--	--	--	--
TuG1812G0300003776	567040282	567041698	0	--	--	--	0	--	--	--	Os01g0805300	34139768	34141211	--	--	--
TuG1812G0300003777	567041702	567043068	0	--	--	--	0	--	--	--	Os01g0805200	34138399	34139709	--	--	--
TuG1812G0300003778	567181257	567186297	0	--	--	--	0	--	--	--	--	--	--	--	--	--
TuG1812G0300003779	567288651	567297512	0	--	--	--	0	--	--	--	--	--	--	--	--	--
TuG1812G0300003780	567457422	567465654	0	--	--	--	0	--	--	--	--	--	--	--	--	--
TuG1812G0300003781	567467995	567469769	0	--	--	--	0	--	--	--	--	--	--	--	--	--
TuG1812G0300003782	567472957	567476921	0	--	--	--	0	--	--	--	--	--	--	--	--	--
TuG1812G0300003783	567477445	567477731	0	--	--	--	0	--	--	--	--	--	--	--	--	--
TuG1812G0300003784	568032120	568032959	0	--	--	--	1	--	--	--	Os01g0806400	34201519	34202550	Sobic.003G329100.1.p	65430243	65431553
TuG1812G0300003785	568211839	568229730	0	TaG3B13060400	564028679	564030426	0	Bradi2g52840	52140111	52145154	--	--	--	Sobic.003G329300.1.p	65456520	65460096
TuG1812G0300003786	568232113	568236030	0	TaG3B13062300	564035098	564039596	0	--	--	--	Os01g0807900	34295651	34305961	--	--	--
TuG1812G0300003787	568236436	568242024	0	TaG3B13063200	564039303	564044833	0	Bradi2g21380	18735130	18737458	Os01g0808100	34306542	34313315	Sobic.003G329500.1.p	65465408	65471285
TuG1812G0300003788	568307685	568308530	1	--	--	--	0	--	--	--	--	--	--	--	--	--
TuG1812G0300003789	568351729	568354790	0	TaG3B13063900	564246138	564248998	0	Bradi2g21390	18739809	18742184	Os01g0808400	34325310	34327888	Sobic.003G329600.1.p	65484568	65487446
TuG1812G0300003791	569334997	569341758	1	--	--	--	0	--	--	--	--	--	--	--	--	--
TuG1812G0300003790	569337135	569341058	0	TaG3B13091000	566011039	566011338	0	Bradi2g52955	52225062	52231588	Os01g0810800	34445750	34454439	--	--	--
TuG1812G0300003792	569342306	569342875	0	TaG3B13094200	566019179	566021233	0	--	--	--	--	--	--	--	--	--
TuG1812G0300003793	569888469	569888685	0	--	--	--	0	--	--	--	--	--	--	--	--	--
TuG1812G0300003794	569895501	569901783	0	--	--	--	0	--	--	--	--	--	--	--	--	--
TuG1812G0300003795	569903837	569910056	0	--	--	--	0	--	--	--	--	--	--	--	--	--
TuG1812G0300003796	570170762	570175350	0	--	--	--	1	--	--	--	Os01g0811400	34485352	34489832	Sobic.003G331000.1.p	65576697	65581760
TuG1812G0300003797	570175780	570179671	0	TaG3B13112900	566708751	566712529	0	Bradi2g21720	19102545	19103652	Os01g0811300	34480570	34484981	Sobic.003G330900.1.p	65571917	65576344
## Alignment 26:
TuG1812G0300005141	690469944	690473633	0	TaG3B17442000	726758506	726761605	0	--	--	--	--	--	--	--	--	--
TuG1812G0300005142	690542830	690544288	0	--	--	--	0	--	--	--	--	--	--	--	--	--
TuG1812G0300005143	690575847	690581209	0	--	--	--	0	--	--	--	--	--	--	--	--	--
TuG1812G0300005144	690582513	690584193	0	--	--	--	0	--	--	--	--	--	--	--	--	--
TuG1812G0300005145	690584580	690585522	0	--	--	--	0	--	--	--	--	--	--	--	--	--
TuG1812G0300005146	690588554	690594074	0	--	--	--	0	--	--	--	--	--	--	--	--	--
TuG1812G0300005147	690594300	690595085	0	--	--	--	1	--	--	--	Os01g0940600	41343327	41344264	Sobic.003G421400.1.p	72662702	72664120
TuG1812G0300005148	690751816	690753808	0	--	--	--	0	--	--	--	--	--	--	--	--	--
TuG1812G0300005149	690759322	690760805	0	--	--	--	0	--	--	--	--	--	--	Sobic.003G421500.1.p	72664760	72665885
TuG1812G0300005150	690779563	690780429	0	--	--	--	0	--	--	--	--	--	--	--	--	--
TuG1812G0300005151	690837150	690840434	0	--	--	--	0	--	--	--	--	--	--	--	--	--
TuG1812G0300005152	690881731	690882567	0	--	--	--	0	--	--	--	--	--	--	--	--	--
TuG1812G0300005153	690894469	690895553	0	--	--	--	0	--	--	--	--	--	--	--	--	--
TuG1812G0300005154	690959248	690966754	0	--	--	--	0	--	--	--	--	--	--	--	--	--
TuG1812G0300005155	690980997	690981681	0	--	--	--	0	--	--	--	--	--	--	--	--	--
TuG1812G0300005156	690993135	690996860	0	--	--	--	0	--	--	--	--	--	--	--	--	--
TuG1812G0300005157	691008684	691012753	0	--	--	--	0	--	--	--	--	--	--	--	--	--
TuG1812G0300005158	691013140	691013714	0	--	--	--	0	--	--	--	--	--	--	--	--	--
TuG1812G0300005159	691017012	691017963	0	--	--	--	0	--	--	--	--	--	--	--	--	--
TuG1812G0300005160	691017968	691018426	0	--	--	--	0	--	--	--	--	--	--	--	--	--
TuG1812G0300005161	691364594	691365292	0	--	--	--	0	--	--	--	--	--	--	--	--	--
TuG1812G0300005162	691365318	691392328	0	TaG3B17504400	727511068	727516098	0	--	--	--	--	--	--	--	--	--
TuG1812G0300005163	691519854	691524477	0	TaG3B17517900	727924026	727928274	0	Bradi2g60390	57784365	57789236	--	--	--	--	--	--
TuG1812G0300005164	691526333	691526758	0	TaG3B17522600	727968757	728000738	0	--	--	--	--	--	--	--	--	--
TuG1812G0300005165	691529780	691530092	0	--	--	--	0	--	--	--	--	--	--	--	--	--
TuG1812G0300005166	691629791	691632659	0	--	--	--	0	--	--	--	--	--	--	--	--	--
TuG1812G0300005167	691735816	691737216	0	--	--	--	0	--	--	--	--	--	--	--	--	--
TuG1812G0300005168	691747845	691749600	0	--	--	--	0	--	--	--	--	--	--	--	--	--
TuG1812G0300005169	691759508	691761192	0	--	--	--	0	--	--	--	--	--	--	--	--	--
TuG1812G0300005170	691794085	691798950	0	--	--	--	0	--	--	--	--	--	--	--	--	--
TuG1812G0300005171	691800037	691804204	0	--	--	--	0	--	--	--	--	--	--	--	--	--
TuG1812G0300005172	691807064	691811185	0	TaG3B17524700	728005805	728006171	0	Bradi2g60418	57799753	57807064	--	--	--	--	--	--
TuG1812G0300005173	691813762	691815546	0	--	--	--	0	--	--	--	--	--	--	--	--	--
TuG1812G0300005174	691817539	691821567	0	--	--	--	0	--	--	--	--	--	--	--	--	--
TuG1812G0300005175	691828604	691831362	0	--	--	--	0	--	--	--	--	--	--	--	--	--
TuG1812G0300005176	691843724	691845595	0	--	--	--	0	--	--	--	--	--	--	--	--	--
TuG1812G0300005177	691848425	691849001	0	--	--	--	0	--	--	--	--	--	--	--	--	--
TuG1812G0300005178	691848685	691849001	0	--	--	--	0	--	--	--	--	--	--	--	--	--
TuG1812G0300005179	691849852	691850281	0	--	--	--	0	--	--	--	--	--	--	--	--	--
TuG1812G0300005180	691874013	691878385	0	--	--	--	0	--	--	--	--	--	--	--	--	--
TuG1812G0300005181	691880066	691883011	0	--	--	--	0	--	--	--	--	--	--	--	--	--
TuG1812G0300005182	691917794	691919243	0	--	--	--	0	--	--	--	--	--	--	--	--	--
TuG1812G0300005183	691924542	691926263	0	--	--	--	0	--	--	--	--	--	--	--	--	--
TuG1812G0300005184	691973470	691974797	0	--	--	--	0	--	--	--	--	--	--	--	--	--
TuG1812G0300005185	691994855	691995607	0	--	--	--	0	--	--	--	--	--	--	--	--	--
TuG1812G0300005186	692005106	692006441	0	--	--	--	0	--	--	--	--	--	--	--	--	--
TuG1812G0300005187	692005106	692006457	0	TaG3B17575100	728613805	728614941	0	--	--	--	--	--	--	--	--	--
TuG1812G0300005188	692089768	692090183	0	--	--	--	0	--	--	--	--	--	--	--	--	--
TuG1812G0300005189	692120683	692129297	0	--	--	--	0	--	--	--	--	--	--	--	--	--
TuG1812G0300005190	692156762	692161855	0	--	--	--	0	--	--	--	--	--	--	--	--	--
TuG1812G0300005191	692167245	692168672	0	--	--	--	0	--	--	--	--	--	--	--	--	--
TuG1812G0300005192	692173904	692174770	0	--	--	--	0	--	--	--	--	--	--	--	--	--
TuG1812G0300005193	692175482	692177107	0	--	--	--	0	--	--	--	--	--	--	--	--	--
TuG1812G0300005194	692226031	692228324	0	--	--	--	0	--	--	--	--	--	--	--	--	--
TuG1812G0300005195	692258683	692259158	0	--	--	--	0	--	--	--	--	--	--	--	--	--
TuG1812G0300005196	692278148	692279737	0	--	--	--	0	--	--	--	--	--	--	--	--	--
TuG1812G0300005197	692392982	692395041	0	--	--	--	0	--	--	--	--	--	--	--	--	--
TuG1812G0300005198	692516625	692521213	0	--	--	--	0	--	--	--	--	--	--	--	--	--
TuG1812G0300005199	692537744	692538202	0	--	--	--	0	--	--	--	--	--	--	--	--	--
TuG1812G0300005200	692538433	692540227	0	--	--	--	0	--	--	--	--	--	--	--	--	--
TuG1812G0300005201	692553041	692557470	0	--	--	--	0	--	--	--	--	--	--	--	--	--
TuG1812G0300005202	692563105	692564780	0	TaG3B17623000	730402151	730403564	0	Bradi2g60441	57818501	57820376	Os01g0940700	41346647	41348373	--	--	--
TuG1812G0300005203	692610578	692611231	0	--	--	--	0	--	--	--	--	--	--	--	--	--
TuG1812G0300005204	692622074	692623750	0	--	--	--	0	--	--	--	--	--	--	--	--	--
TuG1812G0300005205	692746051	692747342	0	--	--	--	0	--	--	--	--	--	--	--	--	--
TuG1812G0300005206	692778204	692778536	0	TaG3B17637000	730733849	730734304	0	--	--	--	--	--	--	--	--	--
TuG1812G0300005207	693000930	693005501	0	--	--	--	0	--	--	--	--	--	--	--	--	--
TuG1812G0300005208	693012167	693018303	0	--	--	--	0	--	--	--	--	--	--	--	--	--
TuG1812G0300005209	693109995	693114570	0	--	--	--	0	--	--	--	--	--	--	--	--	--
TuG1812G0300005210	693217227	693220959	0	--	--	--	0	--	--	--	--	--	--	--	--	--
TuG1812G0300005211	693237139	693238930	0	--	--	--	0	--	--	--	--	--	--	--	--	--
TuG1812G0300005212	693553013	693553384	0	--	--	--	0	--	--	--	--	--	--	--	--	--
TuG1812G0300005213	693591173	693592644	0	TaG3B17637800	730738265	730740124	0	--	--	--	--	--	--	--	--	--
TuG1812G0300005214	693593590	693595218	0	--	--	--	0	--	--	--	--	--	--	--	--	--
TuG1812G0300005215	693611125	693612433	0	--	--	--	0	--	--	--	--	--	--	--	--	--
TuG1812G0300005216	693684686	693686278	0	--	--	--	0	--	--	--	--	--	--	--	--	--
TuG1812G0300005217	693743273	693745906	0	--	--	--	0	--	--	--	--	--	--	--	--	--
TuG1812G0300005218	693746197	693753258	0	--	--	--	0	--	--	--	--	--	--	--	--	--
TuG1812G0300005219	693753794	693754351	0	--	--	--	0	--	--	--	--	--	--	--	--	--
TuG1812G0300005220	693821870	693828946	0	--	--	--	0	--	--	--	--	--	--	--	--	--
TuG1812G0300005221	693834159	693834732	0	--	--	--	0	--	--	--	--	--	--	--	--	--
TuG1812G0300005222	693836266	693838732	0	--	--	--	0	--	--	--	--	--	--	--	--	--
TuG1812G0300005223	694450670	694451359	0	--	--	--	0	--	--	--	--	--	--	--	--	--
TuG1812G0300005224	694468251	694471887	0	--	--	--	0	--	--	--	--	--	--	--	--	--
TuG1812G0300005225	694502286	694505300	0	--	--	--	0	--	--	--	--	--	--	--	--	--
TuG1812G0300005226	694533481	694534460	0	--	--	--	0	--	--	--	--	--	--	--	--	--
TuG1812G0300005227	694544920	694547996	0	--	--	--	0	--	--	--	--	--	--	--	--	--
TuG1812G0300005228	694610976	694614260	0	--	--	--	0	--	--	--	--	--	--	--	--	--
TuG1812G0300005229	694664376	694667506	0	--	--	--	0	--	--	--	--	--	--	--	--	--
TuG1812G0300005230	694765576	694766660	0	TaG3B17728800	731897138	731898176	0	--	--	--	--	--	--	--	--	--
TuG1812G0300005231	694775468	694776505	0	--	--	--	0	--	--	--	--	--	--	--	--	--
TuG1812G0300005232	694919832	694920206	0	--	--	--	0	--	--	--	--	--	--	--	--	--
TuG1812G0300005233	694934880	694942582	0	--	--	--	0	--	--	--	--	--	--	--	--	--
TuG1812G0300005234	695018627	695025441	0	--	--	--	0	--	--	--	--	--	--	--	--	--
TuG1812G0300005235	695025556	695027368	0	--	--	--	0	--	--	--	--	--	--	--	--	--
TuG1812G0300005236	695032495	695033396	0	--	--	--	0	--	--	--	--	--	--	--	--	--
TuG1812G0300005237	695126905	695127631	0	--	--	--	0	--	--	--	--	--	--	--	--	--
TuG1812G0300005238	695186777	695192780	0	--	--	--	0	--	--	--	--	--	--	--	--	--
TuG1812G0300005239	695188078	695193842	0	--	--	--	0	--	--	--	--	--	--	--	--	--
TuG1812G0300005240	695233967	695236550	0	--	--	--	0	--	--	--	--	--	--	--	--	--
TuG1812G0300005241	695759405	695760134	0	--	--	--	0	--	--	--	--	--	--	--	--	--
TuG1812G0300005242	695778415	695780961	0	--	--	--	0	--	--	--	--	--	--	--	--	--
TuG1812G0300005243	695794409	695795681	0	--	--	--	0	--	--	--	--	--	--	--	--	--
TuG1812G0300005244	695949112	695949483	0	--	--	--	0	--	--	--	--	--	--	--	--	--
TuG1812G0300005245	695997132	696000762	0	--	--	--	0	--	--	--	--	--	--	--	--	--
TuG1812G0300005246	696007548	696009640	0	TaG3B17763600	732638446	732640495	0	Bradi2g60580	57978582	57981904	--	--	--	--	--	--
TuG1812G0300005247	696010814	696015357	0	--	--	--	0	--	--	--	--	--	--	--	--	--
TuG1812G0300005248	696016145	696028202	0	TaG3B17767400	732815695	732827830	0	--	--	--	--	--	--	--	--	--
TuG1812G0300005249	696087839	696091514	0	--	--	--	0	--	--	--	--	--	--	--	--	--
TuG1812G0300005250	696145349	696153574	0	--	--	--	0	--	--	--	--	--	--	--	--	--
TuG1812G0300005251	696154948	696160063	0	--	--	--	0	--	--	--	--	--	--	--	--	--
TuG1812G0300005252	696192324	696193000	0	--	--	--	0	--	--	--	--	--	--	--	--	--
TuG1812G0300005253	696212447	696213407	0	--	--	--	0	--	--	--	--	--	--	--	--	--
TuG1812G0300005254	696266537	696268478	0	--	--	--	0	--	--	--	--	--	--	--	--	--
TuG1812G0300005255	696268591	696269911	0	--	--	--	0	--	--	--	--	--	--	--	--	--
TuG1812G0300005256	696293325	696294287	0	--	--	--	0	--	--	--	--	--	--	--	--	--
TuG1812G0300005257	696345749	696347840	0	--	--	--	0	--	--	--	--	--	--	--	--	--
TuG1812G0300005258	696354583	696356438	0	--	--	--	0	--	--	--	--	--	--	--	--	--
TuG1812G0300005259	696357785	696361146	0	--	--	--	0	--	--	--	--	--	--	--	--	--
TuG1812G0300005260	696419453	696420913	0	--	--	--	0	--	--	--	--	--	--	--	--	--
TuG1812G0300005261	696440837	696442468	0	--	--	--	0	--	--	--	--	--	--	--	--	--
TuG1812G0300005262	696450368	696451964	0	TaG3B17790400	733333563	733340314	0	Bradi2g60640	58001345	58008269	Os01g0948100	41691190	41698689	Sobic.003G423700.1.p	72800440	72804672
TuG1812G0300005263	696458541	696464993	0	--	--	--	0	--	--	--	--	--	--	--	--	--
TuG1812G0300005264	696468941	696472056	0	TaG3B17792000	733394982	733395653	0	--	--	--	--	--	--	--	--	--
TuG1812G0300005265	696473374	696476977	0	--	--	--	0	--	--	--	--	--	--	--	--	--
TuG1812G0300005266	696584078	696587559	0	--	--	--	0	--	--	--	--	--	--	--	--	--
TuG1812G0300005267	696607193	696607478	0	--	--	--	0	--	--	--	--	--	--	--	--	--
TuG1812G0300005268	696968758	696972309	0	--	--	--	0	--	--	--	--	--	--	--	--	--
TuG1812G0300005269	696980253	696980968	0	--	--	--	0	--	--	--	--	--	--	--	--	--
TuG1812G0300005270	696981602	696982912	0	--	--	--	0	--	--	--	--	--	--	--	--	--
TuG1812G0300005271	696984242	696985133	0	--	--	--	0	--	--	--	--	--	--	--	--	--
TuG1812G0300005272	696985957	696986882	0	--	--	--	0	--	--	--	--	--	--	--	--	--
TuG1812G0300005273	696988310	696989059	0	--	--	--	0	--	--	--	--	--	--	--	--	--
TuG1812G0300005274	696990340	696990888	0	--	--	--	0	--	--	--	--	--	--	--	--	--
TuG1812G0300005275	696994111	696994892	0	--	--	--	0	--	--	--	--	--	--	--	--	--
TuG1812G0300005276	696996394	696997429	0	--	--	--	0	--	--	--	--	--	--	--	--	--
TuG1812G0300005277	696998421	696999196	0	--	--	--	0	--	--	--	--	--	--	--	--	--
TuG1812G0300005278	697015638	697016419	0	--	--	--	0	--	--	--	--	--	--	--	--	--
TuG1812G0300005279	697024825	697025574	0	--	--	--	0	--	--	--	--	--	--	--	--	--
TuG1812G0300005280	697100177	697101537	0	--	--	--	0	--	--	--	--	--	--	--	--	--
TuG1812G0300005281	697153049	697161176	0	--	--	--	0	--	--	--	--	--	--	--	--	--
TuG1812G0300005282	697261683	697269804	0	--	--	--	0	--	--	--	--	--	--	--	--	--
TuG1812G0300005283	697310481	697314066	0	--	--	--	0	--	--	--	--	--	--	--	--	--
TuG1812G0300005284	697314372	697317150	0	--	--	--	0	--	--	--	--	--	--	--	--	--
TuG1812G0300005285	697323589	697325952	0	--	--	--	0	--	--	--	--	--	--	--	--	--
TuG1812G0300005286	697508292	697509725	0	--	--	--	0	--	--	--	--	--	--	--	--	--
TuG1812G0300005287	698109846	698113807	0	--	--	--	0	--	--	--	--	--	--	--	--	--
TuG1812G0300005288	698133957	698134324	0	--	--	--	0	--	--	--	--	--	--	--	--	--
TuG1812G0300005289	698139832	698140742	0	TaG3B17837400	734248609	734249450	0	Bradi2g60760	58105118	58105810	Os01g0949700	41839952	41841440	Sobic.003G425701.1.p	72999157	72999845
TuG1812G0300005290	698144838	698146860	1	--	--	--	0	--	--	--	--	--	--	--	--	--
TuG1812G0300005291	698271909	698272842	1	--	--	--	0	--	--	--	--	--	--	--	--	--
TuG1812G0300005292	698277262	698279938	0	TaG3B17874700	734632270	734634985	0	Bradi2g60670	58018110	58021592	Os01g0949400	41822269	41825087	Sobic.003G425300.1.p	72974770	72978763
TuG1812G0300005293	698395096	698400691	0	TaG3B17875500	734761031	734766587	0	--	--	--	--	--	--	--	--	--
TuG1812G0300005294	698400745	698401029	0	--	--	--	0	--	--	--	--	--	--	--	--	--
TuG1812G0300005295	698492052	698492366	0	--	--	--	0	--	--	--	--	--	--	--	--	--
TuG1812G0300005296	698616371	698618132	0	--	--	--	0	--	--	--	--	--	--	--	--	--
TuG1812G0300005297	698618499	698619041	0	--	--	--	0	--	--	--	--	--	--	--	--	--
TuG1812G0300005298	698656759	698657577	0	--	--	--	0	--	--	--	--	--	--	--	--	--
TuG1812G0300005299	698668903	698669863	0	--	--	--	0	--	--	--	--	--	--	--	--	--
TuG1812G0300005300	698827721	698828458	0	--	--	--	0	--	--	--	--	--	--	--	--	--
TuG1812G0300005301	698921802	698923233	0	TaG3B17878700	734867441	734868873	0	--	--	--	--	--	--	--	--	--
TuG1812G0300005302	698937461	698938673	0	--	--	--	0	--	--	--	--	--	--	--	--	--
TuG1812G0300005303	699136761	699137935	0	--	--	--	0	--	--	--	--	--	--	--	--	--
TuG1812G0300005305	699140604	699143296	0	--	--	--	1	--	--	--	Os01g0948300	41716035	41718600	Sobic.003G424200.1.p	72841419	72844908
TuG1812G0300005304	699140677	699146036	0	--	--	--	1	--	--	--	Os01g0948400	41718639	41721571	Sobic.003G424300.1.p	72845339	72848634
TuG1812G0300005306	699151482	699154702	0	--	--	--	1	--	--	--	Os01g0948500	41722524	41726196	Sobic.003G424400.1.p	72848732	72852255
TuG1812G0300005307	699284714	699285777	1	--	--	--	0	--	--	--	--	--	--	--	--	--
TuG1812G0300005308	699299466	699299768	1	--	--	--	0	--	--	--	--	--	--	--	--	--
TuG1812G0300005309	699299576	699300185	0	TaG3B17896900	735680223	735682772	0	Bradi2g60705	58037986	58039191	Os01g0948600	41728692	41729581	Sobic.003G424500.1.p	72854006	72855385
TuG1812G0300005310	699367679	699368564	1	--	--	--	0	--	--	--	--	--	--	--	--	--
TuG1812G0300005311	699386293	699389068	0	--	--	--	1	--	--	--	Os01g0948900	41741371	41743499	Sobic.003G424950.1.p	72878115	72882720
TuG1812G0300005312	699423937	699424807	0	--	--	--	0	--	--	--	--	--	--	--	--	--
TuG1812G0300005313	699442550	699445324	0	--	--	--	0	--	--	--	--	--	--	--	--	--
TuG1812G0300005314	699559193	699560507	0	--	--	--	0	--	--	--	--	--	--	--	--	--
TuG1812G0300005315	699644986	699645677	0	--	--	--	0	--	--	--	--	--	--	--	--	--
TuG1812G0300005316	699655926	699656614	0	--	--	--	0	--	--	--	--	--	--	--	--	--
TuG1812G0300005317	699669431	699669761	0	--	--	--	0	--	--	--	Os01g0949060	41783510	41788531	--	--	--
TuG1812G0300005318	699670719	699670938	0	--	--	--	0	--	--	--	--	--	--	--	--	--
TuG1812G0300005319	699673197	699674713	0	--	--	--	0	--	--	--	--	--	--	--	--	--
TuG1812G0300005320	699723912	699724580	0	--	--	--	0	--	--	--	--	--	--	--	--	--
TuG1812G0300005321	699728703	699733069	0	--	--	--	0	--	--	--	--	--	--	Sobic.003G425100.1.p	72927880	72933126
TuG1812G0300005322	699750480	699751752	0	--	--	--	0	--	--	--	--	--	--	--	--	--
TuG1812G0300005323	699768645	699769754	0	--	--	--	0	--	--	--	--	--	--	--	--	--
TuG1812G0300005324	699829536	699830281	0	--	--	--	0	--	--	--	--	--	--	--	--	--
TuG1812G0300005325	699835367	699835733	0	--	--	--	0	--	--	--	--	--	--	--	--	--
TuG1812G0300005326	699954396	699954920	0	--	--	--	0	--	--	--	--	--	--	--	--	--
TuG1812G0300005327	699959148	699959760	0	--	--	--	0	--	--	--	--	--	--	--	--	--
TuG1812G0300005328	700070627	700071236	0	--	--	--	0	--	--	--	--	--	--	--	--	--
TuG1812G0300005329	700075464	700075988	0	--	--	--	0	--	--	--	--	--	--	--	--	--
TuG1812G0300005330	700213019	700213563	0	--	--	--	0	--	--	--	--	--	--	--	--	--
TuG1812G0300005331	700258306	700258833	0	TaG3B17965800	736451779	736454426	0	--	--	--	--	--	--	--	--	--
TuG1812G0300005332	700342486	700343761	0	TaG3B18004300	737040948	737041628	0	--	--	--	Os01g0949800	41844012	41845305	Sobic.003G425701.1.p	72999157	72999845
TuG1812G0300005333	700352503	700353418	0	--	--	--	0	--	--	--	--	--	--	--	--	--
TuG1812G0300005334	700463297	700463987	0	--	--	--	0	--	--	--	--	--	--	--	--	--
TuG1812G0300005335	700466131	700467365	0	--	--	--	0	--	--	--	--	--	--	Sobic.003G426700.1.p	73040628	73042830
TuG1812G0300005336	700474303	700474848	0	--	--	--	0	--	--	--	--	--	--	--	--	--
TuG1812G0300005337	700524656	700526643	0	--	--	--	0	--	--	--	--	--	--	--	--	--
TuG1812G0300005338	700528282	700530182	0	--	--	--	0	--	--	--	--	--	--	--	--	--
TuG1812G0300005339	700690667	700691290	0	--	--	--	0	--	--	--	--	--	--	--	--	--
TuG1812G0300005340	700831327	700835304	0	TaG3B18016300	737136526	737141025	0	Bradi2g60810	58122755	58127878	Os01g0950900	41869950	41873872	Sobic.003G427000.1.p	73048662	73053334
TuG1812G0300005341	701122811	701125106	0	--	--	--	0	--	--	--	--	--	--	--	--	--
TuG1812G0300005342	701316797	701327589	0	--	--	--	0	--	--	--	--	--	--	Sobic.003G427600.1.p	73106229	73116438
TuG1812G0300005343	701328896	701329788	0	--	--	--	0	--	--	--	--	--	--	--	--	--
TuG1812G0300005344	701398650	701400008	0	--	--	--	0	--	--	--	--	--	--	--	--	--
TuG1812G0300005345	701506302	701507639	0	--	--	--	0	--	--	--	--	--	--	--	--	--
TuG1812G0300005346	701551860	701556237	0	--	--	--	0	--	--	--	--	--	--	--	--	--
TuG1812G0300005347	701600924	701606237	0	--	--	--	0	--	--	--	--	--	--	--	--	--
TuG1812G0300005348	701620880	701624055	0	--	--	--	0	--	--	--	--	--	--	--	--	--
TuG1812G0300005349	701631582	701635760	0	--	--	--	0	--	--	--	--	--	--	--	--	--
TuG1812G0300005350	701674838	701680286	0	--	--	--	0	--	--	--	--	--	--	--	--	--
TuG1812G0300005351	701877457	701880482	0	--	--	--	0	--	--	--	--	--	--	--	--	--
TuG1812G0300005352	701890616	701891014	0	--	--	--	0	--	--	--	--	--	--	--	--	--
TuG1812G0300005353	702086853	702090751	0	--	--	--	0	--	--	--	--	--	--	--	--	--
TuG1812G0300005354	702229975	702230971	0	TaG3B18072100	738421667	738422567	0	--	--	--	Os01g0952000	41914683	41915921	--	--	--
TuG1812G0300005355	702318086	702318846	0	--	--	--	0	--	--	--	--	--	--	--	--	--
TuG1812G0300005356	702328857	702329741	0	--	--	--	0	--	--	--	--	--	--	--	--	--
TuG1812G0300005357	702336911	702342343	0	TaG3B18085600	738684851	738690350	0	Bradi2g60850	58169838	58175209	Os01g0952200	41919630	41925302	Sobic.003G428000.1.p	73138975	73146353
TuG1812G0300005358	702399297	702399803	0	--	--	--	0	--	--	--	--	--	--	--	--	--
TuG1812G0300005359	702450814	702451687	0	--	--	--	0	--	--	--	--	--	--	--	--	--
TuG1812G0300005360	702469443	702469742	0	--	--	--	0	--	--	--	--	--	--	--	--	--
TuG1812G0300005361	702470557	702471055	0	--	--	--	0	--	--	--	--	--	--	--	--	--
TuG1812G0300005362	702525459	702526509	0	--	--	--	0	--	--	--	--	--	--	--	--	--
TuG1812G0300005363	702657225	702658141	0	--	--	--	0	--	--	--	--	--	--	--	--	--
TuG1812G0300005364	702675578	702676580	0	--	--	--	0	--	--	--	--	--	--	--	--	--
TuG1812G0300005365	702726963	702727965	0	--	--	--	0	--	--	--	--	--	--	--	--	--
TuG1812G0300005366	702804180	702807582	0	--	--	--	0	--	--	--	--	--	--	Sobic.003G428100.1.p	73146726	73152308
TuG1812G0300005367	703036735	703038996	0	--	--	--	0	--	--	--	--	--	--	--	--	--
TuG1812G0300005368	703044394	703048070	0	--	--	--	0	--	--	--	--	--	--	--	--	--
TuG1812G0300005369	703049890	703052355	0	--	--	--	0	--	--	--	--	--	--	--	--	--
TuG1812G0300005370	703053513	703053896	0	--	--	--	0	--	--	--	--	--	--	--	--	--
TuG1812G0300005371	703204291	703205964	0	--	--	--	0	--	--	--	--	--	--	--	--	--
TuG1812G0300005372	703239480	703243622	0	--	--	--	0	--	--	--	--	--	--	--	--	--
TuG1812G0300005373	703274791	703281424	0	--	--	--	0	--	--	--	--	--	--	--	--	--
TuG1812G0300005374	703284526	703286015	0	--	--	--	0	--	--	--	--	--	--	--	--	--
TuG1812G0300005375	703294943	703296184	0	--	--	--	0	--	--	--	--	--	--	--	--	--
TuG1812G0300005376	703304037	703304911	0	--	--	--	0	--	--	--	--	--	--	--	--	--
TuG1812G0300005377	703307538	703311258	0	TaG3B18104200	738987775	738991311	0	--	--	--	--	--	--	--	--	--
TuG1812G0300005378	703313602	703317639	0	--	--	--	0	--	--	--	Os01g0951100	41882560	41886264	--	--	--
TuG1812G0300005379	703380930	703381332	0	--	--	--	0	--	--	--	--	--	--	--	--	--
TuG1812G0300005380	703382781	703383359	0	--	--	--	0	--	--	--	--	--	--	--	--	--
TuG1812G0300005381	703417511	703417921	0	--	--	--	0	--	--	--	--	--	--	--	--	--
TuG1812G0300005382	703420369	703421371	0	--	--	--	0	--	--	--	--	--	--	--	--	--
TuG1812G0300005383	703447824	703448433	0	--	--	--	0	--	--	--	--	--	--	--	--	--
TuG1812G0300005384	703449635	703450851	0	--	--	--	0	--	--	--	--	--	--	--	--	--
TuG1812G0300005385	703460218	703460884	0	--	--	--	0	--	--	--	--	--	--	--	--	--
TuG1812G0300005386	703491189	703493917	0	--	--	--	0	--	--	--	--	--	--	--	--	--
TuG1812G0300005387	703535850	703538758	0	--	--	--	0	--	--	--	--	--	--	--	--	--
TuG1812G0300005388	703581354	703584156	0	--	--	--	0	--	--	--	--	--	--	--	--	--
TuG1812G0300005389	703592198	703593730	0	--	--	--	1	--	--	--	Os01g0952500	41948952	41952388	Sobic.003G428300.1.p	73177428	73181282
TuG1812G0300005390	703740477	703741945	0	--	--	--	0	--	--	--	--	--	--	Sobic.003G428900.1.p	73215233	73216516
TuG1812G0300005391	703745180	703748809	0	--	--	--	0	--	--	--	Os01g0952800	41971444	41978093	--	--	--
TuG1812G0300005392	704008771	704012855	0	--	--	--	0	--	--	--	--	--	--	--	--	--
TuG1812G0300005393	704029365	704030431	0	--	--	--	0	--	--	--	--	--	--	--	--	--
TuG1812G0300005394	704050837	704053809	0	--	--	--	0	--	--	--	--	--	--	--	--	--
TuG1812G0300005395	704068506	704070331	0	--	--	--	0	--	--	--	--	--	--	--	--	--
TuG1812G0300005396	704120778	704126908	0	--	--	--	0	--	--	--	--	--	--	--	--	--
TuG1812G0300005397	704127513	704135495	0	--	--	--	0	--	--	--	--	--	--	--	--	--
TuG1812G0300005398	704284536	704290785	0	TaG3B18149500	739916501	739920905	0	--	--	--	--	--	--	--	--	--
TuG1812G0300005399	704299573	704302467	0	--	--	--	0	--	--	--	--	--	--	--	--	--
TuG1812G0300005400	704510770	704512512	0	--	--	--	1	--	--	--	Os01g0954500	42037177	42039335	Sobic.003G429800.1.p	73266879	73271822
TuG1812G0300005401	704688619	704688871	1	--	--	--	0	--	--	--	--	--	--	--	--	--
TuG1812G0300005402	704697632	704698972	1	--	--	--	0	--	--	--	--	--	--	--	--	--
TuG1812G0300005403	704872827	704879942	1	--	--	--	0	--	--	--	--	--	--	--	--	--
TuG1812G0300005404	704930916	704931386	1	--	--	--	0	--	--	--	--	--	--	--	--	--
TuG1812G0300005405	705007988	705008428	0	--	--	--	1	--	--	--	Os01g0955100	42074192	42074866	Sobic.003G430400.1.p	73313066	73315829
TuG1812G0300005406	705034472	705034936	0	--	--	--	0	--	--	--	--	--	--	--	--	--
TuG1812G0300005407	705124080	705125414	0	--	--	--	0	--	--	--	--	--	--	--	--	--
TuG1812G0300005408	705146257	705147973	0	--	--	--	0	--	--	--	--	--	--	--	--	--
TuG1812G0300005409	705198999	705203063	0	--	--	--	0	--	--	--	--	--	--	--	--	--
TuG1812G0300005410	705344632	705348721	0	TaG3B18167900	740168392	740171738	0	--	--	--	--	--	--	--	--	--
## Alignment 27:
TuG1812G0300005346	701551860	701556237	0	TaG3B18149500	739916501	739920905	0	--	--	--	--	--	--	--	--	--
TuG1812G0300005347	701600924	701606237	0	--	--	--	0	--	--	--	--	--	--	--	--	--
TuG1812G0300005348	701620880	701624055	0	--	--	--	0	--	--	--	--	--	--	--	--	--
TuG1812G0300005349	701631582	701635760	0	--	--	--	0	--	--	--	--	--	--	--	--	--
TuG1812G0300005350	701674838	701680286	0	--	--	--	0	--	--	--	--	--	--	--	--	--
TuG1812G0300005351	701877457	701880482	0	--	--	--	0	--	--	--	--	--	--	--	--	--
TuG1812G0300005352	701890616	701891014	0	--	--	--	0	--	--	--	--	--	--	--	--	--
TuG1812G0300005353	702086853	702090751	0	--	--	--	0	--	--	--	--	--	--	--	--	--
TuG1812G0300005354	702229975	702230971	0	--	--	--	0	--	--	--	Os01g0952000	41914683	41915921	--	--	--
TuG1812G0300005355	702318086	702318846	0	--	--	--	0	--	--	--	--	--	--	--	--	--
TuG1812G0300005356	702328857	702329741	0	--	--	--	0	--	--	--	--	--	--	--	--	--
TuG1812G0300005357	702336911	702342343	0	--	--	--	1	--	--	--	Os01g0952200	41919630	41925302	Sobic.003G428000.1.p	73138975	73146353
TuG1812G0300005358	702399297	702399803	0	--	--	--	0	--	--	--	--	--	--	--	--	--
TuG1812G0300005359	702450814	702451687	0	--	--	--	0	--	--	--	--	--	--	--	--	--
TuG1812G0300005360	702469443	702469742	0	--	--	--	0	--	--	--	--	--	--	--	--	--
TuG1812G0300005361	702470557	702471055	0	--	--	--	0	--	--	--	--	--	--	--	--	--
TuG1812G0300005362	702525459	702526509	0	--	--	--	0	--	--	--	--	--	--	--	--	--
TuG1812G0300005363	702657225	702658141	0	--	--	--	0	--	--	--	--	--	--	--	--	--
TuG1812G0300005364	702675578	702676580	0	--	--	--	0	--	--	--	--	--	--	--	--	--
TuG1812G0300005365	702726963	702727965	0	--	--	--	0	--	--	--	--	--	--	--	--	--
TuG1812G0300005366	702804180	702807582	0	--	--	--	0	--	--	--	--	--	--	Sobic.003G428100.1.p	73146726	73152308
TuG1812G0300005367	703036735	703038996	0	--	--	--	0	--	--	--	--	--	--	--	--	--
TuG1812G0300005368	703044394	703048070	0	TaG3B18210000	740678290	740683785	0	Bradi2g60926	58212011	58215359	--	--	--	--	--	--
TuG1812G0300005369	703049890	703052355	0	--	--	--	0	--	--	--	--	--	--	--	--	--
TuG1812G0300005370	703053513	703053896	0	--	--	--	0	--	--	--	--	--	--	--	--	--
TuG1812G0300005371	703204291	703205964	0	--	--	--	0	--	--	--	--	--	--	--	--	--
TuG1812G0300005372	703239480	703243622	0	--	--	--	0	--	--	--	--	--	--	--	--	--
TuG1812G0300005373	703274791	703281424	0	--	--	--	0	--	--	--	--	--	--	--	--	--
TuG1812G0300005374	703284526	703286015	0	TaG3B18220400	740846516	740850091	0	--	--	--	--	--	--	--	--	--
TuG1812G0300005375	703294943	703296184	0	--	--	--	0	--	--	--	--	--	--	--	--	--
TuG1812G0300005376	703304037	703304911	0	--	--	--	0	--	--	--	--	--	--	--	--	--
TuG1812G0300005377	703307538	703311258	0	--	--	--	0	--	--	--	--	--	--	--	--	--
TuG1812G0300005378	703313602	703317639	0	TaG3B18222000	740852023	740855987	0	Bradi2g60950	58230197	58234527	Os01g0951100	41882560	41886264	--	--	--
TuG1812G0300005379	703380930	703381332	1	--	--	--	0	--	--	--	--	--	--	--	--	--
TuG1812G0300005380	703382781	703383359	1	--	--	--	0	--	--	--	--	--	--	--	--	--
TuG1812G0300005381	703417511	703417921	1	--	--	--	0	--	--	--	--	--	--	--	--	--
TuG1812G0300005382	703420369	703421371	1	--	--	--	0	--	--	--	--	--	--	--	--	--
TuG1812G0300005383	703447824	703448433	1	--	--	--	0	--	--	--	--	--	--	--	--	--
TuG1812G0300005384	703449635	703450851	1	--	--	--	0	--	--	--	--	--	--	--	--	--
TuG1812G0300005385	703460218	703460884	1	--	--	--	0	--	--	--	--	--	--	--	--	--
TuG1812G0300005386	703491189	703493917	1	--	--	--	0	--	--	--	--	--	--	--	--	--
TuG1812G0300005387	703535850	703538758	1	--	--	--	0	--	--	--	--	--	--	--	--	--
TuG1812G0300005388	703581354	703584156	1	--	--	--	0	--	--	--	--	--	--	--	--	--
TuG1812G0300005389	703592198	703593730	0	TaG3B18241400	741286985	741290063	0	Bradi2g61000	58259207	58262474	Os01g0952500	41948952	41952388	Sobic.003G428300.1.p	73177428	73181282
TuG1812G0300005390	703740477	703741945	0	--	--	--	0	--	--	--	--	--	--	Sobic.003G428900.1.p	73215233	73216516
TuG1812G0300005391	703745180	703748809	0	--	--	--	0	--	--	--	Os01g0952800	41971444	41978093	--	--	--
TuG1812G0300005392	704008771	704012855	0	--	--	--	0	--	--	--	--	--	--	--	--	--
TuG1812G0300005393	704029365	704030431	0	--	--	--	0	--	--	--	--	--	--	--	--	--
TuG1812G0300005394	704050837	704053809	0	--	--	--	0	--	--	--	--	--	--	--	--	--
TuG1812G0300005395	704068506	704070331	0	--	--	--	0	--	--	--	--	--	--	--	--	--
TuG1812G0300005396	704120778	704126908	0	--	--	--	0	--	--	--	--	--	--	--	--	--
TuG1812G0300005397	704127513	704135495	0	--	--	--	0	--	--	--	--	--	--	--	--	--
TuG1812G0300005398	704284536	704290785	0	--	--	--	0	--	--	--	--	--	--	--	--	--
TuG1812G0300005399	704299573	704302467	0	--	--	--	0	--	--	--	--	--	--	--	--	--
TuG1812G0300005400	704510770	704512512	0	TaG3B18300900	742764518	742767423	0	Bradi2g61120	58316342	58318761	Os01g0954500	42037177	42039335	Sobic.003G429800.1.p	73266879	73271822
TuG1812G0300005401	704688619	704688871	1	--	--	--	0	--	--	--	--	--	--	--	--	--
TuG1812G0300005402	704697632	704698972	1	--	--	--	0	--	--	--	--	--	--	--	--	--
TuG1812G0300005403	704872827	704879942	1	--	--	--	0	--	--	--	--	--	--	--	--	--
TuG1812G0300005404	704930916	704931386	1	--	--	--	0	--	--	--	--	--	--	--	--	--
TuG1812G0300005405	705007988	705008428	0	--	--	--	1	--	--	--	Os01g0955100	42074192	42074866	Sobic.003G430400.1.p	73313066	73315829
TuG1812G0300005406	705034472	705034936	0	--	--	--	0	--	--	--	--	--	--	--	--	--
TuG1812G0300005407	705124080	705125414	0	--	--	--	0	--	--	--	--	--	--	--	--	--
TuG1812G0300005408	705146257	705147973	0	--	--	--	0	--	--	--	--	--	--	--	--	--
TuG1812G0300005409	705198999	705203063	0	--	--	--	0	--	--	--	--	--	--	--	--	--
TuG1812G0300005410	705344632	705348721	0	--	--	--	0	--	--	--	--	--	--	--	--	--
TuG1812G0300005411	705386721	705388213	0	--	--	--	0	--	--	--	--	--	--	--	--	--
TuG1812G0300005412	705393602	705398256	0	--	--	--	0	--	--	--	--	--	--	--	--	--
TuG1812G0300005413	705408435	705413063	0	--	--	--	0	--	--	--	--	--	--	--	--	--
TuG1812G0300005414	705448551	705449084	0	--	--	--	0	--	--	--	--	--	--	--	--	--
TuG1812G0300005415	705449100	705450864	0	--	--	--	0	--	--	--	--	--	--	--	--	--
TuG1812G0300005416	705454612	705459941	0	--	--	--	0	--	--	--	--	--	--	--	--	--
TuG1812G0300005417	705460812	705464765	0	--	--	--	0	--	--	--	--	--	--	--	--	--
TuG1812G0300005418	705560741	705564479	0	--	--	--	0	--	--	--	--	--	--	Sobic.003G432000.1.p	73443047	73447833
TuG1812G0300005419	705565027	705571409	0	--	--	--	1	--	--	--	Os01g0957000	42177836	42183724	Sobic.003G432100.1.p	73448154	73454396
TuG1812G0300005420	705588091	705590221	0	--	--	--	0	--	--	--	--	--	--	--	--	--
TuG1812G0300005421	705600627	705601641	0	TaG3B18334100	743772888	743773943	0	--	--	--	--	--	--	--	--	--
TuG1812G0300005422	705626702	705628085	0	--	--	--	0	--	--	--	--	--	--	--	--	--
TuG1812G0300005423	705633514	705639073	0	TaG3B18336500	743806751	743815217	0	--	--	--	--	--	--	--	--	--
TuG1812G0300005424	705681636	705683240	0	--	--	--	0	--	--	--	--	--	--	--	--	--
TuG1812G0300005425	705862814	705864486	0	--	--	--	0	--	--	--	--	--	--	--	--	--
TuG1812G0300005426	705935668	705947228	0	TaG3B18347800	744057588	744060660	0	--	--	--	--	--	--	--	--	--
TuG1812G0300005427	706064631	706065725	0	--	--	--	0	--	--	--	--	--	--	--	--	--
TuG1812G0300005428	706096944	706097174	0	--	--	--	0	--	--	--	--	--	--	--	--	--
TuG1812G0300005429	706109313	706110931	0	TaG3B18371400	744936453	744937157	0	--	--	--	--	--	--	--	--	--
TuG1812G0300005430	706260383	706274567	0	--	--	--	0	--	--	--	--	--	--	--	--	--
TuG1812G0300005431	706348731	706352500	0	--	--	--	0	--	--	--	--	--	--	--	--	--
TuG1812G0300005432	706767551	706770787	0	--	--	--	0	--	--	--	--	--	--	--	--	--
TuG1812G0300005433	706773040	706774234	0	--	--	--	0	--	--	--	--	--	--	--	--	--
TuG1812G0300005434	706778955	706779578	0	--	--	--	0	--	--	--	--	--	--	--	--	--
TuG1812G0300005435	706779035	706779578	0	--	--	--	0	--	--	--	--	--	--	--	--	--
TuG1812G0300005436	706780088	706780346	0	--	--	--	0	--	--	--	--	--	--	--	--	--
TuG1812G0300005437	706926589	706927663	0	--	--	--	0	--	--	--	--	--	--	--	--	--
TuG1812G0300005438	706952547	706955449	0	--	--	--	0	--	--	--	--	--	--	--	--	--
TuG1812G0300005439	707153489	707155933	0	--	--	--	0	--	--	--	--	--	--	--	--	--
TuG1812G0300005440	707216427	707234836	0	--	--	--	0	--	--	--	--	--	--	--	--	--
TuG1812G0300005441	707275310	707281906	0	--	--	--	0	--	--	--	--	--	--	--	--	--
TuG1812G0300005442	707414386	707415048	0	TaG3B18394100	745985497	745986198	0	--	--	--	--	--	--	--	--	--
TuG1812G0300005443	707472545	707473303	0	--	--	--	0	--	--	--	--	--	--	--	--	--
TuG1812G0300005444	707486963	707487341	0	--	--	--	0	--	--	--	--	--	--	--	--	--
TuG1812G0300005445	707620515	707622448	0	--	--	--	0	--	--	--	--	--	--	--	--	--
TuG1812G0300005446	707623279	707623805	0	--	--	--	0	--	--	--	--	--	--	--	--	--
TuG1812G0300005447	707631853	707632613	0	--	--	--	0	--	--	--	--	--	--	--	--	--
TuG1812G0300005448	707668326	707672296	0	--	--	--	0	--	--	--	--	--	--	--	--	--
TuG1812G0300005449	707682411	707683358	0	--	--	--	0	--	--	--	--	--	--	Sobic.003G430800.1.p	73323897	73325280
TuG1812G0300005450	707763343	707764053	0	--	--	--	0	--	--	--	Os01g0953600	42003971	42009785	--	--	--
TuG1812G0300005451	707777472	707778421	0	--	--	--	0	--	--	--	--	--	--	--	--	--
TuG1812G0300005452	707831193	707834256	0	--	--	--	0	--	--	--	--	--	--	--	--	--
TuG1812G0300005453	707837887	707839902	0	--	--	--	0	--	--	--	--	--	--	--	--	--
TuG1812G0300005454	707870244	707870462	0	--	--	--	0	--	--	--	--	--	--	--	--	--
TuG1812G0300005455	708033290	708034182	0	--	--	--	0	--	--	--	--	--	--	--	--	--
TuG1812G0300005456	708393663	708394367	0	--	--	--	0	--	--	--	Os01g0955100	42074192	42074866	--	--	--
TuG1812G0300005457	708406848	708407641	0	--	--	--	0	--	--	--	--	--	--	--	--	--
TuG1812G0300005458	708750963	708754099	0	TaG3B18401200	746042667	746046088	0	--	--	--	Os01g0957200	42190489	42193879	Sobic.003G431900.1.p	73433797	73438097
TuG1812G0300005459	708755732	708756463	0	--	--	--	0	--	--	--	--	--	--	Sobic.003G431800.1.p	73431193	73432602
TuG1812G0300005460	708760839	708764417	0	--	--	--	0	--	--	--	--	--	--	Sobic.003G431900.1.p	73433797	73438097
TuG1812G0300005461	708774262	708775483	0	--	--	--	0	--	--	--	--	--	--	--	--	--
TuG1812G0300005462	708776617	708777191	0	--	--	--	0	--	--	--	--	--	--	--	--	--
TuG1812G0300005463	708795840	708796261	0	--	--	--	0	--	--	--	--	--	--	--	--	--
TuG1812G0300005464	708808390	708811080	0	--	--	--	0	--	--	--	--	--	--	--	--	--
TuG1812G0300005465	708812838	708813437	0	--	--	--	0	--	--	--	--	--	--	--	--	--
TuG1812G0300005466	708841749	708844685	0	--	--	--	0	--	--	--	--	--	--	--	--	--
TuG1812G0300005467	709078317	709079442	0	TaG3B18430900	746265841	746266961	0	--	--	--	--	--	--	--	--	--
TuG1812G0300005468	709086608	709087859	0	--	--	--	0	--	--	--	--	--	--	--	--	--
TuG1812G0300005469	709089043	709090339	0	TaG3B18432500	746272853	746273474	0	--	--	--	Os01g0957600	42207009	42208510	--	--	--
TuG1812G0300005470	709222458	709224450	0	--	--	--	0	--	--	--	--	--	--	--	--	--
TuG1812G0300005471	709234132	709234738	0	TaG3B18476300	747229666	747231117	0	--	--	--	--	--	--	--	--	--
TuG1812G0300005472	709239845	709242376	0	--	--	--	0	--	--	--	--	--	--	--	--	--
TuG1812G0300005473	709242388	709248015	0	--	--	--	0	--	--	--	--	--	--	--	--	--
TuG1812G0300005474	709263811	709265575	0	--	--	--	0	--	--	--	--	--	--	Sobic.003G432600.1.p	73484065	73485886
TuG1812G0300005475	709292792	709293430	0	--	--	--	0	--	--	--	--	--	--	--	--	--
TuG1812G0300005476	709301576	709303311	0	--	--	--	1	--	--	--	Os01g0958200	42238811	42240420	Sobic.003G432700.1.p	73487985	73489650
TuG1812G0300005477	709311181	709316537	0	TaG3B18490500	747389778	747394288	0	Bradi2g61340	58516883	58520416	Os01g0958400	42240825	42245248	Sobic.003G432800.1.p	73493428	73498030
TuG1812G0300005478	709435227	709439181	0	TaG3B18504500	747615867	747620163	0	--	--	--	--	--	--	--	--	--
TuG1812G0300005479	709440277	709449206	0	--	--	--	0	--	--	--	--	--	--	--	--	--
TuG1812G0300005480	709458033	709458760	0	--	--	--	0	--	--	--	--	--	--	--	--	--
TuG1812G0300005481	709490390	709491055	0	--	--	--	0	--	--	--	--	--	--	--	--	--
TuG1812G0300005482	709507450	709508874	0	--	--	--	0	--	--	--	--	--	--	--	--	--
TuG1812G0300005483	709521681	709522604	0	--	--	--	0	--	--	--	--	--	--	--	--	--
TuG1812G0300005484	709537028	709540398	0	--	--	--	0	--	--	--	--	--	--	--	--	--
TuG1812G0300005485	709638651	709641542	0	--	--	--	0	--	--	--	--	--	--	--	--	--
TuG1812G0300005486	709649301	709652227	0	--	--	--	0	--	--	--	--	--	--	--	--	--
TuG1812G0300005487	709868653	709869617	0	--	--	--	0	--	--	--	--	--	--	--	--	--
TuG1812G0300005488	709895615	709898102	0	--	--	--	0	--	--	--	Os01g0960800	42361401	42363627	--	--	--
TuG1812G0300005489	709898789	709902083	0	--	--	--	0	--	--	--	--	--	--	--	--	--
TuG1812G0300005490	709987181	709988249	0	--	--	--	0	--	--	--	--	--	--	--	--	--
TuG1812G0300005491	710126390	710127019	0	--	--	--	0	--	--	--	--	--	--	--	--	--
TuG1812G0300005492	710193749	710198233	0	--	--	--	0	--	--	--	--	--	--	--	--	--
TuG1812G0300005493	710211458	710211887	0	--	--	--	0	--	--	--	--	--	--	--	--	--
TuG1812G0300005494	710242215	710244092	0	--	--	--	0	--	--	--	--	--	--	--	--	--
TuG1812G0300005496	710255987	710257040	0	--	--	--	0	--	--	--	--	--	--	--	--	--
TuG1812G0300005495	710255987	710257248	0	--	--	--	0	--	--	--	--	--	--	--	--	--
TuG1812G0300005497	710342163	710342926	0	--	--	--	0	--	--	--	--	--	--	--	--	--
TuG1812G0300005498	710372565	710373294	0	--	--	--	0	--	--	--	--	--	--	--	--	--
TuG1812G0300005499	710375455	710379738	0	TaG3B18549000	748701616	748708391	0	--	--	--	Os01g0962200	42413471	42416572	--	--	--
TuG1812G0300005500	710408099	710409063	0	--	--	--	0	--	--	--	--	--	--	--	--	--
TuG1812G0300005501	710434970	710436048	0	--	--	--	0	--	--	--	--	--	--	--	--	--
TuG1812G0300005502	710438860	710440142	0	--	--	--	0	--	--	--	--	--	--	--	--	--
TuG1812G0300005503	710500453	710503093	0	--	--	--	0	--	--	--	Os01g0962400	42419408	42421376	--	--	--
TuG1812G0300005504	710504100	710507854	0	--	--	--	0	--	--	--	Os01g0962500	42421672	42424864	--	--	--
TuG1812G0300005505	710509754	710512189	0	--	--	--	0	--	--	--	Os01g0962600	42425152	42427345	--	--	--
TuG1812G0300005506	711148329	711149059	0	--	--	--	0	--	--	--	--	--	--	--	--	--
TuG1812G0300005507	711153575	711155361	0	--	--	--	0	--	--	--	--	--	--	--	--	--
TuG1812G0300005508	711158623	711159412	0	--	--	--	0	--	--	--	--	--	--	--	--	--
TuG1812G0300005509	711277468	711279216	0	--	--	--	0	--	--	--	--	--	--	--	--	--
TuG1812G0300005510	711339375	711340955	0	--	--	--	0	--	--	--	--	--	--	--	--	--
TuG1812G0300005511	711358398	711359273	0	--	--	--	0	--	--	--	--	--	--	--	--	--
TuG1812G0300005512	711368842	711370676	0	--	--	--	0	--	--	--	--	--	--	--	--	--
TuG1812G0300005513	711380444	711380991	0	--	--	--	0	--	--	--	--	--	--	--	--	--
TuG1812G0300005514	711397116	711398711	0	--	--	--	0	--	--	--	--	--	--	--	--	--
TuG1812G0300005515	711401887	711402762	0	--	--	--	0	--	--	--	--	--	--	--	--	--
TuG1812G0300005516	711873821	711875945	0	--	--	--	0	--	--	--	--	--	--	--	--	--
TuG1812G0300005517	711900048	711900411	0	--	--	--	0	--	--	--	--	--	--	--	--	--
TuG1812G0300005518	712142472	712146522	0	--	--	--	0	--	--	--	--	--	--	--	--	--
TuG1812G0300005519	712166777	712167733	0	--	--	--	0	--	--	--	--	--	--	--	--	--
TuG1812G0300005520	712284744	712286868	0	--	--	--	0	--	--	--	--	--	--	--	--	--
TuG1812G0300005521	712348627	712349221	0	TaG3B18634800	750779623	750779911	0	--	--	--	--	--	--	--	--	--
TuG1812G0300005522	712391432	712392685	0	TaG3B18638000	750795874	750804679	0	Bradi2g61400	58559484	58566535	Os01g0959800	42303492	42308881	Sobic.003G433750.1.p	73552514	73560053
TuG1812G0300005523	712559381	712561523	0	--	--	--	0	--	--	--	--	--	--	--	--	--
TuG1812G0300005524	712649039	712652371	0	--	--	--	0	--	--	--	--	--	--	--	--	--
TuG1812G0300005525	712956743	712959297	0	--	--	--	0	--	--	--	--	--	--	--	--	--
TuG1812G0300005526	713198689	713199402	0	--	--	--	0	--	--	--	--	--	--	--	--	--
TuG1812G0300005527	713294671	713295336	0	TaG3B18661700	751119347	751120072	0	--	--	--	--	--	--	--	--	--
TuG1812G0300005528	713327800	713331378	0	--	--	--	0	--	--	--	--	--	--	--	--	--
TuG1812G0300005529	713401409	713405759	0	TaG3B18695600	752297399	752301289	0	Bradi2g61450	58593178	58595918	--	--	--	--	--	--
TuG1812G0300005530	713522759	713523472	0	--	--	--	0	--	--	--	--	--	--	--	--	--
TuG1812G0300005531	713547609	713550047	0	TaG3B18734600	753038587	753041067	0	--	--	--	--	--	--	--	--	--
## Alignment 28:
TuG1812G0300004943	675952857	675953806	0	TaG3B16811200	715649697	715652207	0	--	--	--	--	--	--	--	--	--
TuG1812G0300004944	675954533	675955482	0	--	--	--	0	--	--	--	--	--	--	--	--	--
TuG1812G0300004945	675956209	675957158	0	--	--	--	0	--	--	--	--	--	--	--	--	--
TuG1812G0300004946	675982363	675986045	0	--	--	--	0	--	--	--	--	--	--	--	--	--
TuG1812G0300004947	675992898	675994821	0	--	--	--	0	--	--	--	--	--	--	--	--	--
TuG1812G0300004948	676000074	676000542	0	--	--	--	0	--	--	--	--	--	--	--	--	--
TuG1812G0300004949	676056557	676058689	0	TaG3B16824200	715976132	715978968	0	--	--	--	--	--	--	--	--	--
TuG1812G0300004950	676062115	676062432	0	--	--	--	0	--	--	--	--	--	--	--	--	--
TuG1812G0300004951	676132116	676132442	0	TaG3B16829900	716111555	716111872	0	--	--	--	--	--	--	--	--	--
TuG1812G0300004952	676136811	676137184	0	--	--	--	0	--	--	--	--	--	--	--	--	--
TuG1812G0300004953	676146228	676147502	0	--	--	--	0	--	--	--	--	--	--	--	--	--
TuG1812G0300004955	676147715	676149668	0	--	--	--	0	--	--	--	--	--	--	--	--	--
TuG1812G0300004954	676147756	676149668	0	--	--	--	0	--	--	--	--	--	--	--	--	--
TuG1812G0300004956	676274296	676276531	0	TaG3B16838300	716248374	716250842	0	--	--	--	--	--	--	--	--	--
TuG1812G0300004957	676283882	676286586	0	--	--	--	0	--	--	--	--	--	--	--	--	--
TuG1812G0300004958	676293672	676294035	0	TaG3B16845300	716347439	716347784	0	--	--	--	--	--	--	--	--	--
TuG1812G0300004959	676298502	676302316	0	TaG3B16856700	716613736	716617223	0	--	--	--	--	--	--	--	--	--
TuG1812G0300004960	676306482	676308829	0	--	--	--	0	--	--	--	--	--	--	--	--	--
TuG1812G0300004961	676316412	676317738	0	--	--	--	0	--	--	--	--	--	--	--	--	--
TuG1812G0300004962	676362532	676366038	0	--	--	--	0	--	--	--	--	--	--	--	--	--
TuG1812G0300004963	676367294	676376663	0	TaG3B16860300	716756683	716761872	0	--	--	--	--	--	--	--	--	--
TuG1812G0300004964	676377919	676379484	0	TaG3B16861200	716763112	716764667	0	--	--	--	--	--	--	--	--	--
TuG1812G0300004965	676428873	676433189	0	--	--	--	0	--	--	--	--	--	--	--	--	--
TuG1812G0300004966	676434938	676435717	0	--	--	--	0	--	--	--	--	--	--	--	--	--
TuG1812G0300004967	676451887	676453430	0	--	--	--	0	--	--	--	--	--	--	--	--	--
TuG1812G0300004968	676462326	676465452	0	--	--	--	0	--	--	--	--	--	--	--	--	--
TuG1812G0300004969	676504780	676506266	0	--	--	--	0	--	--	--	--	--	--	--	--	--
TuG1812G0300004970	677182296	677183408	0	--	--	--	0	--	--	--	--	--	--	--	--	--
TuG1812G0300004971	677243200	677243998	0	--	--	--	0	--	--	--	--	--	--	--	--	--
TuG1812G0300004972	677289680	677290219	0	--	--	--	0	--	--	--	--	--	--	--	--	--
TuG1812G0300004973	677823535	677826204	0	--	--	--	0	--	--	--	--	--	--	--	--	--
TuG1812G0300004974	677826890	677829134	0	--	--	--	0	--	--	--	--	--	--	--	--	--
TuG1812G0300004976	677833110	677834053	0	--	--	--	0	--	--	--	--	--	--	--	--	--
TuG1812G0300004975	677833110	677834436	0	--	--	--	0	--	--	--	--	--	--	--	--	--
TuG1812G0300004977	677835300	677836158	0	--	--	--	0	--	--	--	--	--	--	--	--	--
TuG1812G0300004978	677942183	677943655	0	--	--	--	0	--	--	--	--	--	--	--	--	--
TuG1812G0300004979	677989064	677990269	0	--	--	--	0	--	--	--	--	--	--	--	--	--
TuG1812G0300004980	678098943	678101913	0	--	--	--	0	--	--	--	--	--	--	--	--	--
TuG1812G0300004981	678265638	678267280	0	--	--	--	0	--	--	--	--	--	--	--	--	--
TuG1812G0300004982	678273497	678274517	0	--	--	--	0	--	--	--	--	--	--	--	--	--
TuG1812G0300004983	678293972	678297019	0	--	--	--	0	--	--	--	--	--	--	--	--	--
TuG1812G0300004984	678672374	678676233	0	--	--	--	0	--	--	--	--	--	--	--	--	--
TuG1812G0300004985	678709317	678712091	0	--	--	--	0	--	--	--	--	--	--	--	--	--
TuG1812G0300004986	678770332	678770534	0	--	--	--	0	--	--	--	--	--	--	--	--	--
TuG1812G0300004987	679045837	679046187	0	--	--	--	0	--	--	--	--	--	--	--	--	--
TuG1812G0300004988	679069039	679072588	0	TaG3B16896400	717568462	717572067	0	--	--	--	--	--	--	--	--	--
TuG1812G0300004989	679101310	679102062	0	--	--	--	0	--	--	--	--	--	--	--	--	--
TuG1812G0300004990	679102860	679104723	0	--	--	--	0	--	--	--	--	--	--	--	--	--
TuG1812G0300004991	679110726	679114272	0	--	--	--	0	--	--	--	--	--	--	--	--	--
TuG1812G0300004992	679114289	679118494	0	--	--	--	0	--	--	--	--	--	--	--	--	--
TuG1812G0300004993	679301557	679304020	0	--	--	--	0	--	--	--	--	--	--	--	--	--
TuG1812G0300004994	679316861	679319523	0	--	--	--	0	--	--	--	--	--	--	--	--	--
TuG1812G0300004995	679357568	679358167	0	--	--	--	0	--	--	--	--	--	--	--	--	--
TuG1812G0300004996	679364760	679365882	0	--	--	--	0	--	--	--	--	--	--	--	--	--
TuG1812G0300004997	679368395	679369644	0	--	--	--	0	--	--	--	--	--	--	--	--	--
TuG1812G0300004998	679379718	679382284	0	--	--	--	0	--	--	--	--	--	--	--	--	--
TuG1812G0300004999	679393283	679393909	0	--	--	--	0	--	--	--	--	--	--	--	--	--
TuG1812G0300005000	679416934	679421511	0	--	--	--	0	--	--	--	--	--	--	--	--	--
TuG1812G0300005001	679469845	679476410	0	--	--	--	0	--	--	--	--	--	--	--	--	--
TuG1812G0300005002	679496786	679497301	0	--	--	--	0	--	--	--	--	--	--	--	--	--
TuG1812G0300005003	679516170	679516829	0	--	--	--	0	--	--	--	--	--	--	--	--	--
TuG1812G0300005004	679516885	679525765	0	--	--	--	0	--	--	--	--	--	--	--	--	--
TuG1812G0300005005	679551315	679552098	0	--	--	--	0	--	--	--	--	--	--	--	--	--
TuG1812G0300005006	679553580	679555160	0	--	--	--	0	--	--	--	--	--	--	--	--	--
TuG1812G0300005007	679567054	679568041	0	--	--	--	0	--	--	--	--	--	--	--	--	--
TuG1812G0300005008	679606483	679608010	0	--	--	--	0	--	--	--	--	--	--	--	--	--
TuG1812G0300005009	679622014	679624275	0	TaG3B16912500	717900365	717902758	0	--	--	--	--	--	--	--	--	--
TuG1812G0300005010	679630609	679631232	0	TaG3B16925900	718409891	718410545	0	--	--	--	--	--	--	--	--	--
TuG1812G0300005011	679637869	679640056	0	--	--	--	0	--	--	--	--	--	--	--	--	--
TuG1812G0300005012	679869747	679870769	0	--	--	--	0	--	--	--	--	--	--	--	--	--
TuG1812G0300005013	679890235	679894873	0	TaG3B16939400	718745883	718750229	0	--	--	--	--	--	--	--	--	--
TuG1812G0300005014	679946213	679947668	0	TaG3B16989000	719956032	719957976	0	--	--	--	--	--	--	--	--	--
TuG1812G0300005015	680015198	680017718	0	TaG3B17000400	720061287	720061499	0	--	--	--	--	--	--	--	--	--
TuG1812G0300005016	680117227	680118436	0	--	--	--	0	--	--	--	--	--	--	--	--	--
TuG1812G0300005017	680123666	680124850	0	--	--	--	0	--	--	--	--	--	--	--	--	--
TuG1812G0300005018	680185107	680203466	0	--	--	--	0	--	--	--	--	--	--	--	--	--
TuG1812G0300005019	680239472	680240871	0	--	--	--	0	--	--	--	--	--	--	--	--	--
TuG1812G0300005020	680256364	680260422	0	--	--	--	0	--	--	--	--	--	--	--	--	--
TuG1812G0300005021	680285963	680289953	0	--	--	--	0	--	--	--	--	--	--	--	--	--
TuG1812G0300005022	680369304	680372659	0	TaG3B17004200	720154892	720157364	0	--	--	--	--	--	--	--	--	--
TuG1812G0300005023	680385892	680389653	0	--	--	--	0	--	--	--	--	--	--	--	--	--
TuG1812G0300005024	680406299	680409165	0	--	--	--	0	--	--	--	--	--	--	--	--	--
TuG1812G0300005025	680415063	680417548	0	--	--	--	0	--	--	--	--	--	--	--	--	--
TuG1812G0300005026	680421849	680425125	0	--	--	--	0	--	--	--	--	--	--	--	--	--
TuG1812G0300005027	680591918	680595449	0	--	--	--	0	--	--	--	--	--	--	--	--	--
TuG1812G0300005028	680630884	680631522	0	--	--	--	0	--	--	--	--	--	--	--	--	--
TuG1812G0300005029	680644418	680645076	0	--	--	--	0	--	--	--	--	--	--	--	--	--
TuG1812G0300005030	680667235	680668159	0	--	--	--	0	--	--	--	--	--	--	--	--	--
TuG1812G0300005031	681023343	681024200	0	--	--	--	0	--	--	--	--	--	--	--	--	--
TuG1812G0300005032	681032833	681033954	0	--	--	--	0	--	--	--	--	--	--	--	--	--
TuG1812G0300005033	681125589	681128206	0	--	--	--	0	--	--	--	--	--	--	--	--	--
TuG1812G0300005034	681196720	681200259	0	--	--	--	0	--	--	--	--	--	--	--	--	--
TuG1812G0300005035	681205982	681206294	0	--	--	--	0	--	--	--	--	--	--	--	--	--
TuG1812G0300005036	681256607	681260122	0	--	--	--	0	--	--	--	--	--	--	--	--	--
TuG1812G0300005037	681267566	681270248	0	--	--	--	0	--	--	--	--	--	--	--	--	--
TuG1812G0300005038	681521476	681522892	0	--	--	--	0	--	--	--	--	--	--	--	--	--
TuG1812G0300005039	681541709	681543205	0	--	--	--	0	--	--	--	--	--	--	--	--	--
TuG1812G0300005040	681606568	681608670	0	--	--	--	0	--	--	--	--	--	--	--	--	--
TuG1812G0300005041	681609262	681613530	0	--	--	--	0	--	--	--	--	--	--	--	--	--
TuG1812G0300005042	681666473	681668563	0	--	--	--	0	--	--	--	--	--	--	--	--	--
TuG1812G0300005043	681673826	681675382	0	--	--	--	0	--	--	--	--	--	--	--	--	--
TuG1812G0300005044	681888401	681890692	0	TaG3B17023200	720653867	720655750	0	--	--	--	--	--	--	--	--	--
TuG1812G0300005045	681907254	681908976	0	--	--	--	0	--	--	--	--	--	--	--	--	--
TuG1812G0300005046	682321569	682322252	0	--	--	--	0	--	--	--	--	--	--	--	--	--
TuG1812G0300005047	682334906	682336447	0	--	--	--	0	--	--	--	--	--	--	--	--	--
TuG1812G0300005048	682342556	682344274	0	--	--	--	0	--	--	--	--	--	--	--	--	--
TuG1812G0300005049	682536974	682540379	0	--	--	--	0	--	--	--	--	--	--	--	--	--
TuG1812G0300005050	682839073	682840857	0	--	--	--	0	--	--	--	--	--	--	--	--	--
TuG1812G0300005051	682960596	682963172	0	--	--	--	0	--	--	--	--	--	--	--	--	--
TuG1812G0300005052	683222789	683224336	0	--	--	--	0	--	--	--	--	--	--	--	--	--
TuG1812G0300005053	683226572	683227316	0	--	--	--	0	--	--	--	--	--	--	--	--	--
TuG1812G0300005054	683296418	683297562	0	TaG3B17038700	721314361	721315794	0	--	--	--	--	--	--	--	--	--
TuG1812G0300005055	683306270	683307439	0	--	--	--	0	--	--	--	--	--	--	--	--	--
TuG1812G0300005056	683313895	683317551	0	--	--	--	0	--	--	--	--	--	--	--	--	--
TuG1812G0300005057	683336493	683339024	0	--	--	--	0	--	--	--	--	--	--	--	--	--
TuG1812G0300005058	683374344	683374830	0	--	--	--	0	--	--	--	--	--	--	--	--	--
TuG1812G0300005059	683393835	683394489	0	--	--	--	0	--	--	--	--	--	--	--	--	--
TuG1812G0300005060	684392363	684397887	0	--	--	--	0	--	--	--	--	--	--	--	--	--
TuG1812G0300005061	684445179	684447582	0	--	--	--	0	--	--	--	--	--	--	--	--	--
TuG1812G0300005062	684450836	684451668	0	--	--	--	0	--	--	--	--	--	--	--	--	--
TuG1812G0300005063	684482853	684484167	0	--	--	--	0	--	--	--	--	--	--	Sobic.003G419400.1.p	72465077	72466726
TuG1812G0300005064	684532361	684535425	0	--	--	--	0	--	--	--	--	--	--	--	--	--
TuG1812G0300005065	684571914	684573216	0	--	--	--	0	--	--	--	--	--	--	--	--	--
TuG1812G0300005066	684598321	684599617	0	--	--	--	0	--	--	--	--	--	--	--	--	--
TuG1812G0300005067	684656197	684657589	0	--	--	--	0	--	--	--	--	--	--	Sobic.003G419500.1.p	72475399	72477282
TuG1812G0300005068	684676196	684677847	0	--	--	--	0	--	--	--	--	--	--	--	--	--
TuG1812G0300005069	684688096	684689379	0	--	--	--	0	--	--	--	--	--	--	--	--	--
TuG1812G0300005070	684725285	684726610	0	--	--	--	0	--	--	--	Os01g0937000	41133500	41134904	--	--	--
TuG1812G0300005071	684760386	684761713	0	--	--	--	0	--	--	--	Os01g0937050	41139355	41140629	--	--	--
TuG1812G0300005072	684855370	684855908	0	--	--	--	0	--	--	--	--	--	--	--	--	--
TuG1812G0300005073	684910417	684911976	0	--	--	--	0	--	--	--	--	--	--	--	--	--
TuG1812G0300005074	684919305	684925648	0	--	--	--	0	--	--	--	--	--	--	--	--	--
TuG1812G0300005075	684944905	684945701	0	TaG3B17053200	721655129	721657387	0	--	--	--	--	--	--	--	--	--
TuG1812G0300005076	684955266	684956455	0	--	--	--	0	--	--	--	--	--	--	--	--	--
TuG1812G0300005077	685416697	685428769	0	--	--	--	0	--	--	--	Os01g0937400	41155827	41163821	--	--	--
TuG1812G0300005078	685432724	685435230	0	--	--	--	0	--	--	--	--	--	--	--	--	--
TuG1812G0300005079	685451357	685452070	0	--	--	--	0	--	--	--	--	--	--	--	--	--
TuG1812G0300005080	685552806	685561174	0	--	--	--	0	--	--	--	--	--	--	--	--	--
TuG1812G0300005081	685594045	685603667	0	--	--	--	0	--	--	--	--	--	--	--	--	--
TuG1812G0300005082	685651115	685663647	0	--	--	--	0	--	--	--	--	--	--	--	--	--
TuG1812G0300005083	685664314	685667644	0	--	--	--	0	--	--	--	--	--	--	Sobic.003G419600.1.p	72486437	72499329
TuG1812G0300005084	685673558	685675162	0	--	--	--	0	--	--	--	--	--	--	--	--	--
TuG1812G0300005085	685701651	685702874	0	--	--	--	0	--	--	--	--	--	--	--	--	--
TuG1812G0300005086	685708226	685709113	0	--	--	--	0	--	--	--	--	--	--	--	--	--
TuG1812G0300005087	685895976	685899798	0	TaG3B17138000	723107620	723111065	0	--	--	--	--	--	--	--	--	--
TuG1812G0300005088	685906436	685906638	0	--	--	--	0	--	--	--	--	--	--	--	--	--
TuG1812G0300005089	685907056	685909332	0	--	--	--	0	--	--	--	--	--	--	Sobic.003G419800.2.p	72511298	72514341
TuG1812G0300005090	685910293	685910766	0	--	--	--	0	--	--	--	--	--	--	--	--	--
TuG1812G0300005091	685961101	685963902	0	--	--	--	0	--	--	--	--	--	--	--	--	--
TuG1812G0300005092	686155476	686156331	0	--	--	--	0	--	--	--	--	--	--	--	--	--
TuG1812G0300005093	686528293	686532777	0	--	--	--	0	--	--	--	--	--	--	--	--	--
TuG1812G0300005094	686590525	686591365	0	--	--	--	0	--	--	--	--	--	--	--	--	--
TuG1812G0300005095	686614436	686615960	0	--	--	--	0	--	--	--	--	--	--	--	--	--
TuG1812G0300005096	686781312	686782160	0	--	--	--	1	--	--	--	Os01g0938400	41201559	41202284	Sobic.003G420201.1.p	72533344	72534250
TuG1812G0300005097	686953158	686961277	0	--	--	--	0	--	--	--	--	--	--	--	--	--
TuG1812G0300005098	686972083	686972926	0	--	--	--	0	--	--	--	--	--	--	--	--	--
TuG1812G0300005099	686985412	686992665	0	--	--	--	0	--	--	--	--	--	--	--	--	--
TuG1812G0300005100	687040578	687041324	0	--	--	--	0	--	--	--	--	--	--	--	--	--
TuG1812G0300005101	687049285	687051993	0	--	--	--	0	--	--	--	--	--	--	--	--	--
TuG1812G0300005102	687053076	687053606	0	--	--	--	0	--	--	--	--	--	--	--	--	--
TuG1812G0300005103	687055498	687057860	0	--	--	--	0	--	--	--	--	--	--	--	--	--
TuG1812G0300005104	687069184	687070491	0	--	--	--	0	--	--	--	--	--	--	--	--	--
TuG1812G0300005105	687077275	687077572	0	--	--	--	0	--	--	--	--	--	--	--	--	--
TuG1812G0300005106	687079869	687081354	0	--	--	--	0	--	--	--	--	--	--	--	--	--
TuG1812G0300005107	687160276	687162618	0	TaG3B17189200	723553135	723555982	0	--	--	--	--	--	--	--	--	--
TuG1812G0300005108	687235981	687238885	0	--	--	--	0	--	--	--	--	--	--	--	--	--
TuG1812G0300005109	687381320	687382849	0	--	--	--	0	--	--	--	--	--	--	--	--	--
TuG1812G0300005110	687430716	687431120	0	--	--	--	0	--	--	--	--	--	--	--	--	--
TuG1812G0300005111	687456484	687457690	0	--	--	--	0	--	--	--	--	--	--	--	--	--
TuG1812G0300005112	687458841	687462871	0	--	--	--	0	--	--	--	--	--	--	--	--	--
TuG1812G0300005113	687481482	687483844	0	--	--	--	0	--	--	--	--	--	--	--	--	--
TuG1812G0300005114	687916533	687933360	0	TaG3B17247200	724306667	724309717	0	--	--	--	Os01g0938900	41214311	41217063	--	--	--
TuG1812G0300005115	687934883	687938056	0	--	--	--	0	--	--	--	--	--	--	--	--	--
TuG1812G0300005116	688026172	688030074	0	--	--	--	0	--	--	--	--	--	--	--	--	--
TuG1812G0300005117	688046113	688052756	0	--	--	--	0	--	--	--	--	--	--	--	--	--
TuG1812G0300005118	688351495	688352993	0	--	--	--	0	--	--	--	--	--	--	--	--	--
TuG1812G0300005119	688500348	688501286	0	--	--	--	0	--	--	--	--	--	--	--	--	--
TuG1812G0300005120	688511216	688514266	0	TaG3B17271900	724738101	724740984	0	--	--	--	--	--	--	--	--	--
## Alignment 29:
TuG1812G0300003257	501086926	501088601	0	TaG3B11538500	499111712	499113730	0	Bradi2g19380	17063008	17067281	Os01g0742400	31006026	31009770	Sobic.003G291600.1.p	62418196	62421907
TuG1812G0300003258	501407882	501411998	1	--	--	--	0	--	--	--	--	--	--	--	--	--
TuG1812G0300003259	501586770	501590208	1	--	--	--	0	--	--	--	--	--	--	--	--	--
TuG1812G0300003260	501592684	501613788	1	--	--	--	0	--	--	--	--	--	--	--	--	--
TuG1812G0300003261	501649306	501650671	0	--	--	--	1	--	--	--	Os01g0742300	30997998	30999138	Sobic.003G291400.2.p	62406418	62407619
TuG1812G0300003262	501661475	501663498	0	--	--	--	0	--	--	--	--	--	--	--	--	--
TuG1812G0300003263	501669791	501673053	0	--	--	--	0	--	--	--	Os01g0741900	30975765	30979337	--	--	--
TuG1812G0300003264	501803453	501808539	0	--	--	--	1	--	--	--	Os01g0741200	30949379	30952405	Sobic.003G251400.1.p	58960554	58961062
TuG1812G0300003265	501924822	501928982	0	TaG3B11545700	499414623	499422242	0	Bradi2g49357	49508823	49513680	Os01g0740600	30933396	30933963	Sobic.003G290900.1.p	62360797	62366622
TuG1812G0300003266	502040792	502045666	1	--	--	--	0	--	--	--	--	--	--	--	--	--
TuG1812G0300003267	502382125	502384252	0	TaG3B11554300	500013558	500016684	0	Bradi2g19440	17103491	17106451	Os01g0743800	31093047	31094953	--	--	--
TuG1812G0300003268	502387279	502387614	1	--	--	--	0	--	--	--	--	--	--	--	--	--
TuG1812G0300003269	502464385	502465073	1	--	--	--	0	--	--	--	--	--	--	--	--	--
TuG1812G0300003271	502664985	502671727	1	--	--	--	0	--	--	--	--	--	--	--	--	--
TuG1812G0300003270	502671606	502675863	0	--	--	--	1	--	--	--	Os01g0743400	31070183	31076275	Sobic.003G292300.1.p	62483794	62488609
TuG1812G0300003272	502973685	502981481	0	TaG3B11555900	500404621	500412133	0	Bradi2g19450	17108435	17116621	Os01g0744000	31099412	31106801	--	--	--
TuG1812G0300003273	502982898	502984220	0	TaG3B11559500	500426942	500427980	0	Bradi2g49580	49667160	49668591	Os01g0744200	31108317	31110074	--	--	--
TuG1812G0300003274	502983996	502989712	0	TaG3B11560400	500429243	500434808	0	Bradi2g49590	49668688	49674927	Os01g0744300	31111317	31116126	--	--	--
TuG1812G0300003275	503184800	503193085	0	TaG3B11575900	500959585	500966148	0	Bradi2g49600	49678329	49686607	Os01g0744400	31120708	31132724	Sobic.003G293000.1.p	62539240	62546758
TuG1812G0300003276	503458447	503460665	0	--	--	--	0	--	--	--	--	--	--	Sobic.003G293100.1.p	62553927	62556698
TuG1812G0300003277	503671816	503676053	0	--	--	--	0	--	--	--	--	--	--	--	--	--
TuG1812G0300003278	503682469	503684564	0	TaG3B11583500	501273928	501276157	0	Bradi2g19500	17169209	17172212	--	--	--	--	--	--
TuG1812G0300003279	503686662	503695155	0	TaG3B11585500	501595143	501603672	0	Bradi2g49627	49714766	49721830	Os01g0746200	31203445	31211272	Sobic.003G293300.1.p	62576575	62584880
TuG1812G0300003280	503695509	503703262	0	TaG3B11588700	501604297	501610840	0	Bradi2g19510	17172956	17179488	--	--	--	Sobic.003G293400.1.p	62586678	62594392
TuG1812G0300003281	503751409	503755478	0	--	--	--	0	--	--	--	--	--	--	--	--	--
TuG1812G0300003282	503790727	503794089	0	--	--	--	0	--	--	--	--	--	--	Sobic.003G293600.1.p	62602964	62607023
TuG1812G0300003283	504438944	504441286	0	--	--	--	1	--	--	--	Os01g0746700	31252512	31254894	Sobic.003G293800.1.p	62631768	62634819
TuG1812G0300003284	504735017	504737673	1	--	--	--	0	--	--	--	--	--	--	--	--	--
TuG1812G0300003285	505207654	505211039	0	--	--	--	1	--	--	--	Os01g0739700	30897747	30901040	Sobic.003G290400.1.p	62302940	62306782
TuG1812G0300003286	505230478	505231567	0	--	--	--	0	--	--	--	--	--	--	--	--	--
TuG1812G0300003287	505389388	505394539	0	--	--	--	0	--	--	--	Os01g0737800	30775140	30779239	--	--	--
TuG1812G0300003288	505483418	505485436	0	TaG3B11617900	502889781	502891823	0	--	--	--	Os01g0734100	30608366	30610446	--	--	--
TuG1812G0300003289	505500698	505508512	0	TaG3B11620300	502919456	502926314	0	Bradi2g49040	49228120	49236734	Os01g0734466	30630841	30634318	--	--	--
TuG1812G0300003290	505536664	505537367	0	--	--	--	0	--	--	--	--	--	--	--	--	--
TuG1812G0300003291	505565610	505567735	0	--	--	--	0	--	--	--	--	--	--	--	--	--
TuG1812G0300003292	505569899	505576507	0	--	--	--	0	--	--	--	Os01g0737401	30759831	30761217	--	--	--
TuG1812G0300003293	505581806	505582506	0	--	--	--	0	--	--	--	Os01g0737550	30768424	30769146	--	--	--
TuG1812G0300003294	505614595	505619747	0	--	--	--	0	--	--	--	Os01g0737800	30775140	30779239	--	--	--
TuG1812G0300003295	505619946	505623518	0	--	--	--	1	--	--	--	Os01g0737900	30779393	30782726	Sobic.003G289500.1.p	62205741	62209255
TuG1812G0300003296	505917246	505926278	0	--	--	--	0	--	--	--	Os01g0738100	30788977	30796475	--	--	--
TuG1812G0300003298	506027537	506029156	0	--	--	--	0	--	--	--	Os01g0734800	30655306	30657083	--	--	--
TuG1812G0300003297	506027542	506029109	0	--	--	--	0	--	--	--	--	--	--	--	--	--
TuG1812G0300003299	506219432	506220940	0	--	--	--	0	--	--	--	--	--	--	--	--	--
TuG1812G0300003300	506299358	506301299	0	--	--	--	0	--	--	--	--	--	--	--	--	--
TuG1812G0300003301	506428391	506429827	0	--	--	--	0	--	--	--	--	--	--	--	--	--
TuG1812G0300003302	506541346	506546020	0	--	--	--	0	--	--	--	Os01g0738500	30828776	30832255	--	--	--
TuG1812G0300003303	506546211	506549939	0	--	--	--	0	--	--	--	Os01g0738600	30832796	30837960	--	--	--
TuG1812G0300003304	506551754	506558451	0	--	--	--	0	--	--	--	--	--	--	--	--	--
[truncated: 8,592 more rows]

## Sheet: Ta_ref_collinearity_indel
Supplementary Data 7. Gene insertions and deletions identified between Ta3B and Tu3
TaID	Tastart	Taend	Insertion	TuID	Tustart	Tuend	Deletion	BdID	Bdstart	Bdend	OsID	Osstart	Osend	SbID	Sbstart	Sbend
## Alignment 19:
TaG3B12184900	527813252	527815655	0	TuG1812G0300003478	532391507	532395285	0	Bradi2g50520	50418600	50421364	Os01g0760900	32010478	32013222	--	--	--
TaG3B12187400	528028398	528030723	0	--	--	--	1	Bradi2g50570	50449692	50452025	Os01g0761400	32032727	32035011	Sobic.003G304100.1.p	63445956	63448516
TaG3B12191200	528245731	528250812	0	TuG1812G0300003483	532908854	532913615	0	--	--	--	--	--	--	--	--	--
TaG3B12195000	528399163	528419231	0	TuG1812G0300003488	533639916	533658915	0	--	--	--	--	--	--	--	--	--
TaG3B12201200	528820784	528826517	0	--	--	--	0	--	--	--	--	--	--	--	--	--
TaG3B12205400	529346998	529367063	0	--	--	--	0	--	--	--	--	--	--	--	--	--
TaG3B12212500	529585384	529590136	0	--	--	--	0	Bradi2g50590	50464976	50469895	--	--	--	--	--	--
TaG3B12215000	529591454	529592330	0	--	--	--	0	Bradi2g20010	17568009	17570319	--	--	--	--	--	--
TaG3B12217000	529622046	529626039	0	TuG1812G0300003489	534129343	534133611	0	Bradi2g50610	50472135	50476126	Os01g0762000	32057400	32062829	Sobic.003G304200.1.p	63458669	63463023
TaG3B12217700	529712211	529714700	1	--	--	--	0	--	--	--	--	--	--	--	--	--
TaG3B12219400	529927742	529930610	0	TuG1812G0300003490	534363326	534364598	0	Bradi2g50620	50477228	50478750	Os01g0762300	32070785	32072008	Sobic.003G304300.1.p	63464220	63465848
TaG3B12221000	529932031	529939478	0	TuG1812G0300003491	534366019	534373562	0	Bradi2g20050	17587163	17591982	Os01g0762400	32072708	32082549	Sobic.003G304400.1.p	63467693	63474650
TaG3B12224000	530082968	530084519	0	TuG1812G0300003493	534618967	534620801	0	Bradi2g50660	50503267	50504809	--	--	--	Sobic.003G304600.1.p	63484536	63486229
TaG3B12224800	530111636	530115385	0	TuG1812G0300003494	534625606	534629288	0	Bradi2g50670	50505408	50509565	Os01g0763000	32091719	32094141	Sobic.003G304700.1.p	63486681	63489408
TaG3B12226900	530167236	530178441	0	TuG1812G0300003495	534629429	534638491	0	Bradi2g50680	50509889	50517210	Os01g0763100	32094307	32098510	--	--	--
TaG3B12227800	530171298	530171668	1	--	--	--	0	--	--	--	--	--	--	--	--	--
TaG3B12235700	530444786	530449060	1	--	--	--	0	--	--	--	--	--	--	--	--	--
TaG3B12236500	530450064	530452275	1	--	--	--	0	--	--	--	--	--	--	--	--	--
TaG3B12242100	530484378	530487719	0	--	--	--	1	Bradi2g50510	50410064	50418033	Os01g0760800	32008634	32009393	--	--	--
TaG3B12244500	530795230	530799807	0	TuG1812G0300003501	535222999	535223539	0	Bradi2g50500	50399489	50404003	Os01g0760600	31998877	32003690	--	--	--
TaG3B12246200	530801907	530804811	0	TuG1812G0300003502	535307985	535310787	0	Bradi2g50490	50396536	50399050	Os01g0760300	31986501	31989198	--	--	--
TaG3B12247000	530823315	530824168	0	--	--	--	0	--	--	--	--	--	--	--	--	--
TaG3B12251400	530883699	530886451	0	--	--	--	0	--	--	--	--	--	--	--	--	--
TaG3B12257800	530914147	530914953	0	--	--	--	0	--	--	--	--	--	--	--	--	--
TaG3B12269700	531134660	531138732	0	--	--	--	0	--	--	--	--	--	--	--	--	--
TaG3B12271300	531146808	531150275	0	--	--	--	0	--	--	--	--	--	--	--	--	--
TaG3B12272900	531170710	531176009	0	TuG1812G0300003506	536586377	536589314	0	Bradi2g50410	50354318	50358699	--	--	--	--	--	--
TaG3B12275300	531231045	531232574	0	--	--	--	0	--	--	--	--	--	--	--	--	--
TaG3B12276200	531358077	531359665	0	--	--	--	0	--	--	--	--	--	--	--	--	--
TaG3B12276900	531499005	531499943	0	--	--	--	0	--	--	--	--	--	--	--	--	--
TaG3B12278600	531522427	531524327	0	--	--	--	0	--	--	--	Os01g0759200	31938559	31940184	--	--	--
TaG3B12282300	532086395	532095677	0	--	--	--	0	--	--	--	--	--	--	--	--	--
TaG3B12283700	532102075	532105989	0	--	--	--	0	--	--	--	--	--	--	--	--	--
TaG3B12285400	532135228	532135755	0	--	--	--	0	--	--	--	--	--	--	--	--	--
TaG3B12287800	532293944	532294862	0	--	--	--	0	--	--	--	--	--	--	--	--	--
TaG3B12293600	532769957	532771131	0	TuG1812G0300003518	538137828	538139003	0	--	--	--	--	--	--	--	--	--
TaG3B12295200	532783643	532788137	0	TuG1812G0300003521	538433112	538437919	0	Bradi2g50960	50668930	50674755	Os01g0766600	32298893	32303035	Sobic.003G307900.1.p	63662757	63666566
TaG3B12299900	532870016	532874900	1	--	--	--	0	--	--	--	--	--	--	--	--	--
TaG3B12302300	532956332	532958239	1	--	--	--	0	--	--	--	--	--	--	--	--	--
TaG3B12303900	532978593	532979036	1	--	--	--	0	--	--	--	--	--	--	--	--	--
TaG3B12304700	532995116	532997632	0	TuG1812G0300003524	538723700	538726286	0	Bradi2g50927	50654744	50660132	Os01g0766000	32270047	32272354	Sobic.003G307600.2.p	63644246	63646771
TaG3B12305600	533006001	533006468	1	--	--	--	0	--	--	--	--	--	--	--	--	--
TaG3B12306400	533009012	533009359	1	--	--	--	0	--	--	--	--	--	--	--	--	--
TaG3B12306900	533014064	533014381	0	TuG1812G0300003525	538734988	538735633	0	Bradi2g50920	50653276	50653953	Os01g0765600	32258915	32260026	Sobic.003G307400.1.p	63638335	63639021
TaG3B12312300	533334325	533337201	0	TuG1812G0300003526	538846377	538848511	0	Bradi2g50910	50647427	50650286	Os01g0765500	32252128	32255022	--	--	--
TaG3B12315500	533363768	533365202	0	TuG1812G0300003527	538849317	538850348	0	Bradi2g50900	50645095	50646537	Os01g0765400	32249975	32251602	Sobic.003G307100.1.p	63626526	63629182
TaG3B12316400	533365904	533381126	0	TuG1812G0300003528	538850666	538864527	0	Bradi2g50890	50630771	50643166	Os01g0765200	32241235	32244856	Sobic.003G307000.2.p	63614295	63623715
TaG3B12319500	533921855	533926170	0	TuG1812G0300003529	538911544	538915536	0	Bradi2g50870	50625171	50628888	Os01g0765000	32233141	32238980	--	--	--
TaG3B12320300	533970161	533980612	0	TuG1812G0300003530	538919074	538926425	0	Bradi2g50860	50621157	50623198	Os01g0764950	32230712	32232641	Sobic.003G306800.1.p	63604257	63606195
TaG3B12322800	533981734	533985181	0	TuG1812G0300003532	538927059	538930859	0	Bradi2g50840	50611747	50615439	Os01g0764800	32221378	32225121	Sobic.003G306500.1.p	63587722	63591672
TaG3B12325100	534248647	534252670	0	--	--	--	1	Bradi2g20141	17659066	17663117	Os01g0766900	32318616	32319527	Sobic.003G308100.1.p	63669915	63674144
TaG3B12327600	534402503	534403874	1	--	--	--	0	--	--	--	--	--	--	--	--	--
TaG3B12328400	534415501	534417138	1	--	--	--	0	--	--	--	--	--	--	--	--	--
TaG3B12333200	534479542	534482318	1	--	--	--	0	--	--	--	--	--	--	--	--	--
TaG3B12338200	534588016	534599326	1	--	--	--	0	--	--	--	--	--	--	--	--	--
TaG3B12341200	534721986	534733091	0	TuG1812G0300003552	540334689	540345073	0	Bradi2g51017	50721586	50731658	Os01g0767700	32350513	32360564	Sobic.003G308500.1.p	63703175	63713965
TaG3B12352200	534791963	534794451	1	--	--	--	0	--	--	--	--	--	--	--	--	--
TaG3B12353500	534843043	534843491	1	--	--	--	0	--	--	--	--	--	--	--	--	--
TaG3B12359300	534877028	534897744	1	--	--	--	0	--	--	--	--	--	--	--	--	--
TaG3B12360900	534913810	534917691	0	TuG1812G0300003559	540689437	540693318	0	Bradi2g51030	50734236	50739009	Os01g0767900	32367736	32371643	Sobic.003G308700.1.p	63729938	63734226
TaG3B12368000	535366824	535367078	0	--	--	--	0	--	--	--	--	--	--	--	--	--
TaG3B12368700	535435252	535439157	0	--	--	--	0	Bradi2g51040	50739486	50744617	--	--	--	--	--	--
TaG3B12369500	535442296	535447632	0	--	--	--	1	Bradi2g20150	17668288	17672324	Os01g0768200	32381348	32385675	--	--	--
TaG3B12370400	535447673	535449931	0	--	--	--	1	Bradi2g51060	50756247	50758407	Os01g0768300	32386510	32388520	Sobic.003G308900.1.p	63745732	63748437
TaG3B12380500	535791975	535792961	0	--	--	--	0	--	--	--	--	--	--	--	--	--
TaG3B12381400	535813824	535814252	0	TuG1812G0300003563	541142344	541142772	0	Bradi2g51090	50781226	50781675	--	--	--	--	--	--
TaG3B12394900	536019858	536020844	0	--	--	--	0	--	--	--	--	--	--	--	--	--
TaG3B12395800	536047495	536047899	0	--	--	--	0	--	--	--	--	--	--	--	--	--
TaG3B12396600	536127912	536128340	0	--	--	--	0	--	--	--	--	--	--	--	--	--
TaG3B12397400	536129220	536132458	0	--	--	--	0	--	--	--	--	--	--	--	--	--
TaG3B12404700	536171883	536173952	0	TuG1812G0300003566	541168000	541170062	0	Bradi2g51560	51181544	51184583	Os01g0769700	32461878	32465053	--	--	--
TaG3B12406300	536176652	536179886	0	TuG1812G0300003567	541171210	541174563	0	Bradi2g20230	17746762	17749297	--	--	--	Sobic.003G309300.1.p	63773197	63777914
TaG3B12410900	536290066	536296990	0	--	--	--	1	Bradi2g51130	50810666	50817343	--	--	--	Sobic.003G309400.1.p	63788422	63794849
TaG3B12411700	536305309	536313727	0	--	--	--	1	Bradi2g51140	50821579	50828457	Os01g0769900	32470279	32476597	Sobic.003G309500.1.p	63797012	63803132
TaG3B12413400	536311720	536316392	0	--	--	--	1	Bradi2g51150	50826703	50830953	Os01g0770000	32475144	32479146	Sobic.003G309600.1.p	63801546	63804967
TaG3B12419500	536496766	536497972	0	TuG1812G0300003568	541227816	541229169	0	--	--	--	--	--	--	--	--	--
TaG3B12421900	536545576	536546872	0	--	--	--	0	--	--	--	--	--	--	--	--	--
TaG3B12429700	536595187	536595428	0	--	--	--	0	--	--	--	--	--	--	--	--	--
TaG3B12430300	536669285	536670535	0	--	--	--	0	--	--	--	--	--	--	--	--	--
TaG3B12435000	536774863	536775213	0	--	--	--	0	--	--	--	--	--	--	--	--	--
TaG3B12435700	536796702	536797998	0	--	--	--	0	--	--	--	--	--	--	--	--	--
TaG3B12437100	536835709	536838479	0	--	--	--	0	--	--	--	--	--	--	--	--	--
TaG3B12451300	538182026	538187821	0	--	--	--	0	--	--	--	--	--	--	--	--	--
TaG3B12452900	538189362	538189659	0	--	--	--	0	--	--	--	--	--	--	--	--	--
TaG3B12456200	538269042	538273118	0	--	--	--	1	Bradi2g51530	51154451	51158672	Os01g0775400	32788488	32792747	--	--	--
TaG3B12460500	538632148	538632954	1	--	--	--	0	--	--	--	--	--	--	--	--	--
TaG3B12464600	538675587	538680685	1	--	--	--	0	--	--	--	--	--	--	--	--	--
TaG3B12465400	538805068	538810799	0	--	--	--	1	Bradi2g51500	51120409	51126881	Os01g0775100	32759157	32764753	--	--	--
TaG3B12467700	539386901	539411064	0	TuG1812G0300003574	541773995	541789620	0	Bradi2g20360	17859355	17865355	--	--	--	--	--	--
TaG3B12469700	539441520	539443487	0	--	--	--	1	Bradi2g51240	50906543	50908597	Os01g0771200	32543304	32545191	Sobic.003G310700.1.p	63885397	63887886
TaG3B12470600	539443592	539445028	0	--	--	--	1	Bradi2g51247	50908760	50910174	--	--	--	Sobic.003G310800.3.p	63887949	63890213
TaG3B12473400	539547517	539567674	0	--	--	--	1	Bradi2g51255	50912497	50934277	Os01g0771400	32553344	32569462	--	--	--
TaG3B12474800	539568717	539569182	1	--	--	--	0	--	--	--	--	--	--	--	--	--
TaG3B12480800	540026642	540031718	0	TuG1812G0300003576	542338201	542343820	0	Bradi2g51280	50947447	50952514	Os01g0771900	32580716	32586143	--	--	--
TaG3B12486200	540319498	540323614	0	--	--	--	1	Bradi2g51300	50955437	50963560	Os01g0772000	32586928	32591875	--	--	--
TaG3B12488600	540348554	540351875	0	--	--	--	0	--	--	--	--	--	--	--	--	--
TaG3B12490200	540395811	540396341	0	--	--	--	0	--	--	--	--	--	--	--	--	--
TaG3B12491000	540412823	540413477	0	--	--	--	0	--	--	--	--	--	--	--	--	--
TaG3B12495800	540469462	540470127	0	--	--	--	0	--	--	--	--	--	--	--	--	--
TaG3B12498900	540753250	540759726	0	--	--	--	0	--	--	--	--	--	--	--	--	--
TaG3B12501400	540871403	540874672	0	--	--	--	0	--	--	--	--	--	--	--	--	--
TaG3B12503000	540986813	540990019	0	--	--	--	0	--	--	--	--	--	--	--	--	--
TaG3B12503800	541054669	541056100	0	--	--	--	0	--	--	--	--	--	--	--	--	--
TaG3B12504600	541096715	541096974	0	--	--	--	0	--	--	--	--	--	--	--	--	--
TaG3B12505100	541109792	541114300	0	--	--	--	0	--	--	--	--	--	--	--	--	--
TaG3B12507600	541114426	541124666	0	--	--	--	0	Bradi2g20415	17905454	17916895	--	--	--	--	--	--
TaG3B12509200	541704531	541705191	0	--	--	--	0	--	--	--	--	--	--	--	--	--
TaG3B12509900	541732496	541737842	0	--	--	--	1	Bradi2g51450	51080457	51085449	Os01g0773200	32676081	32681407	Sobic.003G312500.1.p	64070734	64075806
TaG3B12511600	541739708	541745844	1	--	--	--	0	--	--	--	--	--	--	--	--	--
TaG3B12513200	541747761	541756666	0	--	--	--	1	Bradi2g51430	51060337	51070517	Os01g0773100	32669542	32676082	--	--	--
TaG3B12520900	542149432	542150733	1	--	--	--	0	--	--	--	--	--	--	--	--	--
TaG3B12521700	542366068	542367221	0	TuG1812G0300003577	542730902	542732238	0	Bradi2g51360	50991820	50993254	Os01g0772500	32611416	32613138	--	--	--
TaG3B12524200	542391552	542394603	0	TuG1812G0300003578	542754549	542757811	0	Bradi2g51350	50988277	50991510	Os01g0772400	32608386	32611306	--	--	--
TaG3B12534600	542736231	542748830	1	--	--	--	0	--	--	--	--	--	--	--	--	--
TaG3B12536600	542741013	542741237	1	--	--	--	0	--	--	--	--	--	--	--	--	--
TaG3B12538400	542767737	542768518	1	--	--	--	0	--	--	--	--	--	--	--	--	--
TaG3B12539100	543173014	543177699	1	--	--	--	0	--	--	--	--	--	--	--	--	--
TaG3B12542300	543655680	543666095	0	--	--	--	1	Bradi2g51467	51100165	51112222	Os01g0773600	32699034	32708541	Sobic.003G312700.1.p	64103313	64122587
TaG3B12544600	543665496	543666326	0	--	--	--	1	Bradi2g51480	51112223	51113336	Os01g0773700	32708550	32709283	Sobic.003G313000.1.p	64121852	64124022
TaG3B12549200	544097839	544098657	0	--	--	--	0	--	--	--	--	--	--	--	--	--
TaG3B12550000	544191336	544192060	0	TuG1812G0300003579	542804134	542805025	0	--	--	--	--	--	--	--	--	--
TaG3B12550800	544202709	544204611	0	TuG1812G0300003580	542805802	542808153	0	Bradi2g51320	50975057	50977391	Os01g0772150	32594937	32597265	--	--	--
TaG3B12551600	544345583	544348838	0	TuG1812G0300003581	542813135	542816649	0	--	--	--	--	--	--	--	--	--
TaG3B12552300	544384044	544393360	0	TuG1812G0300003604	547512684	547519409	0	Bradi2g51300	50955437	50963560	Os01g0772000	32586928	32591875	--	--	--
TaG3B12553200	544388440	544390394	1	--	--	--	0	--	--	--	--	--	--	--	--	--
TaG3B12553700	544394096	544394356	1	--	--	--	0	--	--	--	--	--	--	--	--	--
TaG3B12558100	544617699	544622318	1	--	--	--	0	--	--	--	--	--	--	--	--	--
TaG3B12559700	544623799	544624890	1	--	--	--	0	--	--	--	--	--	--	--	--	--
TaG3B12562200	544626707	544627892	1	--	--	--	0	--	--	--	--	--	--	--	--	--
TaG3B12563000	544639154	544640043	0	TuG1812G0300003613	548570409	548570925	0	Bradi2g51940	51504978	51509325	Os01g0784200	33227652	33231831	--	--	--
TaG3B12565400	544654282	544655161	0	--	--	--	0	--	--	--	--	--	--	--	--	--
TaG3B12566200	544658966	544660184	0	TuG1812G0300003636	552840411	552841882	0	--	--	--	--	--	--	--	--	--
TaG3B12567800	544677973	544680816	0	--	--	--	0	--	--	--	--	--	--	--	--	--
TaG3B12570800	544707566	544708780	0	--	--	--	0	--	--	--	--	--	--	--	--	--
TaG3B12572400	544783566	544789224	0	TuG1812G0300003637	553295007	553300728	0	--	--	--	--	--	--	--	--	--
TaG3B12574000	544860066	544866708	0	--	--	--	0	--	--	--	--	--	--	--	--	--
TaG3B12576100	545077944	545081999	0	TuG1812G0300003638	553615680	553620254	0	Bradi2g51550	51174962	51178730	Os01g0775600	32815111	32819452	Sobic.003G314100.1.p	64230908	64236889
TaG3B12580200	545136109	545137341	0	TuG1812G0300003639	553693023	553694320	0	--	--	--	--	--	--	--	--	--
TaG3B12580900	545138191	545140598	0	TuG1812G0300003640	553695032	553697414	0	--	--	--	--	--	--	--	--	--
TaG3B12584200	545308584	545309537	0	--	--	--	0	--	--	--	--	--	--	--	--	--
TaG3B12588500	545658357	545663510	0	--	--	--	1	Bradi2g51890	51477070	51481550	Os01g0783500	33198608	33201733	Sobic.003G319000.1.p	64651869	64656143
TaG3B12589900	545663926	545666257	0	--	--	--	1	Bradi2g51880	51473645	51476612	Os01g0783400	33196867	33197909	Sobic.003G318900.1.p	64646420	64649413
TaG3B12591500	545795819	545802566	0	--	--	--	1	Bradi2g51870	51465831	51472234	Os01g0783200	33185460	33192979	Sobic.003G318700.1.p	64635302	64642572
TaG3B12593800	545803266	545806799	0	--	--	--	1	Bradi2g51860	51461285	51465876	Os01g0783100	33182589	33186141	--	--	--
TaG3B12595100	545853134	545853564	0	--	--	--	1	--	--	--	Os01g0783000	33181340	33181729	Sobic.003G318001.1.p	64559072	64560133
TaG3B12596600	545866279	545871456	1	--	--	--	0	--	--	--	--	--	--	--	--	--
TaG3B12598700	546027624	546029782	1	--	--	--	0	--	--	--	--	--	--	--	--	--
TaG3B12601100	546312878	546316053	0	--	--	--	1	Bradi2g51836	51446140	51449905	Os01g0782800	33168429	33172680	Sobic.003G317700.1.p	64529397	64533991
TaG3B12604400	546336598	546337014	1	--	--	--	0	--	--	--	--	--	--	--	--	--
TaG3B12605100	546353353	546354642	1	--	--	--	0	--	--	--	--	--	--	--	--	--
TaG3B12605900	546465204	546466381	1	--	--	--	0	--	--	--	--	--	--	--	--	--
TaG3B12606800	546468152	546472864	0	--	--	--	1	Bradi2g51830	51441359	51446054	--	--	--	Sobic.003G317600.1.p	64522816	64529495
TaG3B12609200	546787861	546795170	0	--	--	--	0	--	--	--	--	--	--	--	--	--
TaG3B12614900	547036982	547038255	0	TuG1812G0300003658	556686302	556687482	0	--	--	--	--	--	--	--	--	--
TaG3B12618100	547046258	547053486	0	TuG1812G0300003659	556689202	556690513	0	Bradi2g51807	51429374	51434756	--	--	--	Sobic.003G317300.2.p	64501889	64505748
TaG3B12619000	547053565	547056524	0	TuG1812G0300003663	556700555	556703602	0	--	--	--	Os01g0782200	33137907	33152527	--	--	--
TaG3B12619800	547094067	547095968	0	--	--	--	0	--	--	--	--	--	--	--	--	--
TaG3B12623000	547103811	547104053	0	--	--	--	0	--	--	--	--	--	--	--	--	--
TaG3B12625300	547136381	547138728	0	--	--	--	1	Bradi2g51680	51294650	51297567	Os01g0778100	32940137	32942493	--	--	--
TaG3B12628400	547171526	547174563	1	--	--	--	0	--	--	--	--	--	--	--	--	--
TaG3B12631600	547204034	547204836	1	--	--	--	0	--	--	--	--	--	--	--	--	--
TaG3B12632300	547340461	547347810	0	--	--	--	1	Bradi2g51700	51315505	51321633	Os01g0778700	32956995	32963290	Sobic.003G316200.1.p	64393269	64398647
TaG3B12633100	547348498	547359190	0	--	--	--	1	Bradi2g51705	51322536	51335398	Os01g0778800	32965371	32976817	Sobic.003G316300.1.p	64401661	64413633
TaG3B12634700	547362843	547363392	0	TuG1812G0300003687	558098732	558098980	0	--	--	--	--	--	--	--	--	--
## Alignment 20:
TaG3B13347600	577073366	577077255	0	TuG1812G0300003850	576815275	576819204	0	--	--	--	--	--	--	--	--	--
TaG3B13349800	577152259	577157072	0	--	--	--	0	--	--	--	--	--	--	--	--	--
TaG3B13352000	577396118	577406085	0	--	--	--	0	--	--	--	--	--	--	--	--	--
TaG3B13358700	577530706	577533405	0	TuG1812G0300003863	577927268	577930755	0	--	--	--	--	--	--	--	--	--
TaG3B13360100	577622804	577623765	0	TuG1812G0300003864	578031384	578043116	0	Bradi2g22140	19612134	19621923	--	--	--	Sobic.003G336700.1.p	65983483	65994229
TaG3B13362300	577630909	577638858	0	--	--	--	0	--	--	--	Os01g0818600	34868412	34872484	--	--	--
TaG3B13364700	577644890	577663937	0	--	--	--	0	Bradi2g22180	19647664	19653721	--	--	--	--	--	--
TaG3B13366400	577663985	577668418	0	TuG1812G0300003867	578335855	578339227	0	--	--	--	--	--	--	--	--	--
TaG3B13369300	577831374	577833649	0	--	--	--	0	Bradi2g53377	52553133	52555057	--	--	--	--	--	--
TaG3B13370200	577835471	577839156	0	--	--	--	0	--	--	--	Os01g0818000	34834574	34839504	--	--	--
TaG3B13373000	577905861	577911107	0	TuG1812G0300003868	578429967	578432006	0	--	--	--	--	--	--	--	--	--
TaG3B13373800	577970548	577972544	0	--	--	--	0	--	--	--	--	--	--	--	--	--
TaG3B13375400	578253599	578257265	0	--	--	--	0	--	--	--	--	--	--	--	--	--
TaG3B13377800	578341493	578342625	0	--	--	--	0	--	--	--	--	--	--	--	--	--
TaG3B13378500	578346632	578352074	0	--	--	--	0	--	--	--	--	--	--	--	--	--
TaG3B13381800	578434255	578434670	0	--	--	--	0	--	--	--	--	--	--	--	--	--
TaG3B13382400	578437471	578441487	0	--	--	--	0	--	--	--	--	--	--	--	--	--
TaG3B13383200	578722966	578727941	0	--	--	--	0	--	--	--	--	--	--	--	--	--
TaG3B13388900	579340761	579346692	0	--	--	--	0	--	--	--	--	--	--	--	--	--
TaG3B13391900	579432465	579438169	0	--	--	--	0	--	--	--	--	--	--	--	--	--
TaG3B13394400	579438232	579439583	0	--	--	--	0	--	--	--	--	--	--	--	--	--
TaG3B13395900	579744783	579774541	0	--	--	--	0	--	--	--	--	--	--	--	--	--
TaG3B13400700	580033387	580036779	0	--	--	--	1	Bradi2g22187	19666073	19666408	Os01g0819400	34917652	34919637	--	--	--
TaG3B13401600	580049241	580050314	1	--	--	--	0	--	--	--	--	--	--	--	--	--
TaG3B13403100	580155589	580157533	0	--	--	--	1	Bradi2g22220	19713269	19715489	Os01g0819700	34943808	34945708	--	--	--
TaG3B13407600	580356138	580364211	1	--	--	--	0	--	--	--	--	--	--	--	--	--
TaG3B13409100	580381089	580381649	1	--	--	--	0	--	--	--	--	--	--	--	--	--
TaG3B13411500	580411036	580411897	0	TuG1812G0300003881	579815242	579816142	0	--	--	--	Os01g0819800	34946618	34949027	Sobic.003G337200.1.p	66033224	66035149
TaG3B13412400	580413017	580423360	0	TuG1812G0300003883	579876749	579888516	0	--	--	--	Os01g0819900	34949168	34959353	Sobic.003G337300.1.p	66036164	66046378
TaG3B13416400	580569875	580570465	1	--	--	--	0	--	--	--	--	--	--	--	--	--
TaG3B13417100	580577400	580577704	1	--	--	--	0	--	--	--	--	--	--	--	--	--
TaG3B13420200	580605993	580608831	0	TuG1812G0300003884	579914753	579917570	0	--	--	--	Os01g0820000	34961974	34963697	Sobic.003G337400.1.p	66049426	66052170
TaG3B13425600	580719812	580720620	0	--	--	--	1	Bradi2g53495	52667634	52671335	Os01g0820700	34996792	35003226	--	--	--
TaG3B13426900	580830356	580831890	0	TuG1812G0300003886	579990621	579993730	0	--	--	--	Os01g0820400	34981266	34985474	Sobic.003G337600.1.p	66070688	66076206
TaG3B13428300	580838614	580840034	0	TuG1812G0300003891	580898249	580900307	0	--	--	--	--	--	--	--	--	--
TaG3B13429000	580883873	580885875	0	--	--	--	1	Bradi2g22241	19772868	19774121	--	--	--	Sobic.003G337700.1.p	66081053	66083714
TaG3B13430500	581014191	581016254	1	--	--	--	0	--	--	--	--	--	--	--	--	--
TaG3B13431300	581016314	581018635	1	--	--	--	0	--	--	--	--	--	--	--	--	--
TaG3B13435300	581036793	581037229	1	--	--	--	0	--	--	--	--	--	--	--	--	--
TaG3B13436200	581039090	581042224	1	--	--	--	0	--	--	--	--	--	--	--	--	--
TaG3B13440900	581249017	581250089	1	--	--	--	0	--	--	--	--	--	--	--	--	--
TaG3B13441800	581268537	581272022	1	--	--	--	0	--	--	--	--	--	--	--	--	--
TaG3B13453000	582366409	582371107	1	--	--	--	0	--	--	--	--	--	--	--	--	--
TaG3B13456000	582612149	582613765	0	TuG1812G0300003898	581903790	581905376	0	Bradi2g22290	19815029	19816767	Os01g0823100	35145517	35147323	--	--	--
TaG3B13462200	582901786	582902075	0	--	--	--	0	--	--	--	--	--	--	--	--	--
TaG3B13463700	582902946	582903732	0	--	--	--	0	--	--	--	--	--	--	Sobic.003G338700.1.p	66179184	66180033
TaG3B13465400	582908285	582910479	0	--	--	--	0	--	--	--	--	--	--	--	--	--
TaG3B13466100	582946544	582947561	0	--	--	--	1	Bradi2g54020	53040431	53040982	Os01g0822800	35121625	35122986	--	--	--
TaG3B13468300	583071699	583072465	1	--	--	--	0	--	--	--	--	--	--	--	--	--
TaG3B13469900	583471573	583472607	0	--	--	--	1	Bradi2g22310	19833044	19834162	Os01g0823500	35167601	35169129	Sobic.003G339100.2.p	66213343	66215932
TaG3B13470700	583499496	583500597	0	--	--	--	0	--	--	--	--	--	--	--	--	--
TaG3B13472400	583766930	583769138	0	--	--	--	0	Bradi2g53600	52770061	52773129	--	--	--	--	--	--
TaG3B13473200	583772316	583776060	0	TuG1812G0300003899	581928784	581933399	0	--	--	--	Os01g0823300	35153705	35155694	--	--	--
TaG3B13474800	583785457	583787537	0	--	--	--	0	--	--	--	--	--	--	--	--	--
TaG3B13476400	583789952	583791343	0	--	--	--	0	--	--	--	--	--	--	--	--	--
TaG3B13481500	583927465	583930352	0	--	--	--	1	Bradi2g22350	19861682	19864229	Os01g0824600	35228913	35234373	--	--	--
TaG3B13483700	583943721	583944005	0	--	--	--	0	--	--	--	Os01g0824900	35247876	35248925	--	--	--
TaG3B13486000	584024478	584025560	0	--	--	--	0	--	--	--	--	--	--	--	--	--
TaG3B13488400	584299494	584325511	0	--	--	--	0	--	--	--	--	--	--	--	--	--
TaG3B13491400	584466183	584467004	0	--	--	--	0	--	--	--	--	--	--	--	--	--
TaG3B13493700	584673573	584675016	0	TuG1812G0300003902	582426723	582428236	0	--	--	--	Os01g0825000	35257561	35259062	--	--	--
TaG3B13497000	585049223	585051177	0	--	--	--	1	Bradi2g22400	19898677	19901022	Os01g0825500	35303468	35305739	Sobic.003G340300.1.p	66324795	66327389
TaG3B13498600	585064417	585072229	0	--	--	--	1	Bradi2g22420	19910353	19917065	Os01g0825700	35314473	35318814	--	--	--
TaG3B13502600	585077234	585077854	1	--	--	--	0	--	--	--	--	--	--	--	--	--
TaG3B13504000	585242438	585247873	0	--	--	--	1	--	--	--	Os01g0825800	35320840	35327164	Sobic.003G340800.1.p	66368676	66375602
TaG3B13505300	585501757	585503070	0	TuG1812G0300003905	582779802	582781111	0	--	--	--	--	--	--	--	--	--
TaG3B13507000	585506782	585511607	0	TuG1812G0300003906	582785011	582791184	0	--	--	--	--	--	--	--	--	--
TaG3B13511100	585785262	585788254	0	--	--	--	0	--	--	--	--	--	--	--	--	--
TaG3B13513500	585840272	585845097	0	TuG1812G0300003923	584553967	584559290	0	Bradi2g54010	53031376	53036951	Os01g0830700	35538475	35544326	--	--	--
TaG3B13515700	585884563	585884830	1	--	--	--	0	--	--	--	--	--	--	--	--	--
TaG3B13516400	585899307	585899954	1	--	--	--	0	--	--	--	--	--	--	--	--	--
TaG3B13519400	586053194	586053838	1	--	--	--	0	--	--	--	--	--	--	--	--	--
TaG3B13520900	586125354	586125987	1	--	--	--	0	--	--	--	--	--	--	--	--	--
TaG3B13522500	586146411	586148516	0	--	--	--	1	Bradi2g53900	52972962	52975312	Os01g0829100	35480071	35482185	Sobic.003G342800.1.p	66501733	66504155
TaG3B13524200	586211364	586213510	0	--	--	--	1	Bradi2g53890	52970600	52972691	Os01g0829000	35477420	35479511	Sobic.003G342700.1.p	66496575	66501406
TaG3B13532900	586743804	586744177	1	--	--	--	0	--	--	--	--	--	--	--	--	--
TaG3B13534600	586920644	586927705	0	--	--	--	1	Bradi2g53870	52948731	52954239	Os01g0828300	35436761	35441722	Sobic.003G342500.2.p	66467291	66476921
TaG3B13536800	586992584	586994165	0	--	--	--	1	Bradi2g53861	52940049	52948157	Os01g0828200	35433722	35435429	--	--	--
TaG3B13537600	586997830	586999460	0	--	--	--	1	Bradi2g53850	52937891	52939481	Os01g0828100	35431411	35432857	Sobic.003G342100.1.p	66458475	66460765
TaG3B13538400	587002846	587004822	0	--	--	--	0	--	--	--	--	--	--	Sobic.003G342200.1.p	66461566	66463887
TaG3B13539400	587039985	587042598	0	--	--	--	0	--	--	--	--	--	--	--	--	--
TaG3B13540800	587068056	587069316	0	--	--	--	0	--	--	--	--	--	--	--	--	--
TaG3B13544500	587272112	587273251	0	--	--	--	0	--	--	--	--	--	--	--	--	--
TaG3B13546200	587290105	587290323	0	--	--	--	0	--	--	--	--	--	--	--	--	--
TaG3B13548900	587329896	587331657	0	TuG1812G0300003942	585716250	585718397	0	Bradi2g53830	52930022	52932297	Os01g0827700	35415682	35417174	Sobic.003G341900.1.p	66433943	66435860
TaG3B13549800	587344623	587346721	0	--	--	--	1	Bradi2g53820	52925985	52932330	Os01g0827500	35409292	35411679	Sobic.003G341700.2.p	66428019	66430352
TaG3B13554500	587849101	587849570	0	--	--	--	0	--	--	--	--	--	--	--	--	--
TaG3B13555300	587880446	587885123	0	--	--	--	0	--	--	--	--	--	--	--	--	--
TaG3B13557800	587891279	587892110	0	--	--	--	0	--	--	--	Os01g0826800	35378733	35379626	--	--	--
TaG3B13559400	587897433	587903611	0	--	--	--	1	--	--	--	Os01g0826900	35386776	35391613	Sobic.003G341300.1.p	66407855	66413652
TaG3B13561600	587904571	587909236	0	--	--	--	0	--	--	--	Os01g0827200	35396166	35400138	--	--	--
TaG3B13563900	587974622	587976747	0	--	--	--	0	--	--	--	Os01g0827300	35402795	35405298	--	--	--
TaG3B13568000	588110291	588113219	0	--	--	--	0	--	--	--	--	--	--	--	--	--
TaG3B13580600	589292938	589294880	0	--	--	--	0	--	--	--	--	--	--	--	--	--
TaG3B13581300	589298878	589299724	0	--	--	--	0	--	--	--	--	--	--	--	--	--
TaG3B13590400	590169704	590170775	0	--	--	--	0	--	--	--	--	--	--	--	--	--
TaG3B13592500	590240283	590244794	0	--	--	--	0	--	--	--	--	--	--	--	--	--
TaG3B13599400	591336617	591336851	0	--	--	--	0	--	--	--	--	--	--	--	--	--
TaG3B13602300	591597879	591605569	0	TuG1812G0300003957	586134810	586137908	0	Bradi2g54127	53121849	53123585	Os01g0833150	35682337	35682777	--	--	--
TaG3B13604300	591799417	591800650	0	--	--	--	0	--	--	--	--	--	--	--	--	--
TaG3B13605200	591809423	591810579	0	--	--	--	0	Bradi2g54150	53125167	53129411	--	--	--	--	--	--
TaG3B13606700	591988652	591992130	0	--	--	--	1	Bradi2g54120	53115104	53118925	Os01g0833100	35661145	35663837	--	--	--
TaG3B13614200	592403827	592408890	0	--	--	--	1	Bradi2g54100	53103633	53112316	Os01g0832900	35653186	35658307	--	--	--
TaG3B13615000	592431037	592434786	0	--	--	--	1	Bradi2g54090	53091081	53095295	Os01g0832600	35636303	35640933	--	--	--
TaG3B13620400	592639426	592646126	0	--	--	--	1	Bradi2g54080	53077878	53085092	Os01g0832300	35619733	35625793	--	--	--
TaG3B13623100	592666934	592670899	0	--	--	--	1	Bradi2g54067	53070289	53074534	Os01g0832200	35609621	35613094	Sobic.003G344900.1.p	66609921	66613176
TaG3B13625100	592708353	592709790	1	--	--	--	0	--	--	--	--	--	--	--	--	--
TaG3B13626000	592758240	592760270	0	--	--	--	1	Bradi2g54060	53067984	53070109	Os01g0832100	35605705	35607771	--	--	--
TaG3B13629500	592779310	592783046	0	--	--	--	0	--	--	--	Os01g0832000	35601142	35603964	--	--	--
TaG3B13631100	592783884	592786263	0	--	--	--	0	--	--	--	--	--	--	--	--	--
TaG3B13631900	592793517	592795279	0	--	--	--	0	--	--	--	Os01g0831300	35587306	35588445	--	--	--
TaG3B13632800	592795593	592799318	0	--	--	--	1	Bradi2g54040	53059472	53063692	Os01g0831200	35582280	35585575	--	--	--
TaG3B13633500	592966674	592969073	0	TuG1812G0300003980	588169728	588172109	0	--	--	--	--	--	--	--	--	--
TaG3B13635900	593001562	593008154	0	--	--	--	0	--	--	--	--	--	--	--	--	--
TaG3B13639200	593008863	593014751	0	TuG1812G0300003981	588228690	588232856	0	Bradi2g54177	53153111	53158651	Os01g0834100	35721021	35722721	--	--	--
TaG3B13640000	593088573	593088797	0	--	--	--	0	--	--	--	--	--	--	--	--	--
TaG3B13641500	593184362	593188769	0	--	--	--	0	--	--	--	--	--	--	Sobic.003G346000.5.p	66695225	66699159
TaG3B13647600	593634421	593636229	0	--	--	--	0	--	--	--	--	--	--	--	--	--
TaG3B13649100	593653574	593654232	0	--	--	--	0	--	--	--	--	--	--	--	--	--
TaG3B13649900	593655251	593655624	0	--	--	--	0	--	--	--	--	--	--	--	--	--
TaG3B13650700	593808448	593812409	0	--	--	--	0	--	--	--	--	--	--	--	--	--
TaG3B13652300	593941169	593950609	0	--	--	--	0	--	--	--	--	--	--	--	--	--
TaG3B13658200	594059390	594060363	0	--	--	--	0	--	--	--	--	--	--	--	--	--
TaG3B13666800	594176584	594187072	0	--	--	--	1	Bradi2g22850	20341219	20349499	Os01g0835000	35784466	35793928	Sobic.003G347300.1.p	66775739	66785630
TaG3B13671600	594227377	594230561	1	--	--	--	0	--	--	--	--	--	--	--	--	--
TaG3B13673200	594425915	594431294	1	--	--	--	0	--	--	--	--	--	--	--	--	--
TaG3B13673900	594430339	594430596	1	--	--	--	0	--	--	--	--	--	--	--	--	--
TaG3B13674700	594435342	594446210	0	--	--	--	1	Bradi2g23017	20565353	20574449	Os01g0836400	35844675	35854963	--	--	--
TaG3B13682400	594992810	594993361	1	--	--	--	0	--	--	--	--	--	--	--	--	--
TaG3B13685600	595137866	595139617	0	--	--	--	1	Bradi2g23027	20575365	20577068	Os01g0836800	35871455	35873198	Sobic.003G348200.1.p	66869497	66871269
TaG3B13687200	595180471	595181613	0	TuG1812G0300003982	588751906	588752913	0	--	--	--	--	--	--	--	--	--
TaG3B13690800	595405416	595409725	0	--	--	--	1	--	--	--	Os01g0837000	35885095	35888562	Sobic.003G348400.1.p	66881410	66885198
TaG3B13691500	595431668	595433048	0	--	--	--	0	--	--	--	Os01g0837100	35887937	35891365	--	--	--
TaG3B13693100	595433960	595435308	0	TuG1812G0300003987	589174094	589177300	0	--	--	--	Os01g0837200	35894448	35895172	--	--	--
TaG3B13693900	595456799	595460286	0	--	--	--	0	--	--	--	--	--	--	--	--	--
TaG3B13698300	595913215	595916739	0	--	--	--	0	--	--	--	--	--	--	--	--	--
TaG3B13699700	596109612	596112891	0	--	--	--	0	--	--	--	Os01g0837300	35897015	35900580	--	--	--
TaG3B13704500	596510333	596511532	0	--	--	--	1	Bradi2g23060	20610800	20611894	Os01g0837600	35912084	35913241	--	--	--
TaG3B13705400	596534955	596540559	0	TuG1812G0300003996	590179636	590193721	0	Bradi2g23070	20613340	20617453	Os01g0837800	35917435	35921969	Sobic.003G349200.1.p	66914666	66920611
TaG3B13709300	597013481	597016100	0	--	--	--	0	--	--	--	--	--	--	--	--	--
TaG3B13710200	597029167	597033479	0	--	--	--	0	--	--	--	--	--	--	--	--	--
TaG3B13711700	597065127	597067215	0	--	--	--	0	Bradi2g23110	20669391	20671655	--	--	--	--	--	--
TaG3B13714100	597237321	597244276	0	--	--	--	0	--	--	--	--	--	--	--	--	--
TaG3B13716400	597373242	597376849	0	--	--	--	0	--	--	--	--	--	--	--	--	--
TaG3B13718700	597439788	597443850	0	--	--	--	0	Bradi2g23120	20673250	20676517	--	--	--	--	--	--
TaG3B13719600	597444864	597445540	0	TuG1812G0300003998	590366052	590366654	0	--	--	--	Os01g0838600	35965949	35966946	Sobic.003G349600.1.p	66942482	66943837
TaG3B13732100	598219055	598220690	0	--	--	--	0	--	--	--	--	--	--	--	--	--
TaG3B13734300	598500805	598524541	0	--	--	--	0	--	--	--	--	--	--	--	--	--
TaG3B13738100	598616946	598622925	0	--	--	--	0	--	--	--	--	--	--	--	--	--
TaG3B13741200	598648311	598653527	0	--	--	--	0	--	--	--	--	--	--	--	--	--
TaG3B13746700	599279147	599280233	0	--	--	--	0	--	--	--	--	--	--	--	--	--
TaG3B13748400	599315312	599322270	0	--	--	--	0	--	--	--	--	--	--	--	--	--
TaG3B13749100	599433693	599436110	0	--	--	--	0	--	--	--	--	--	--	--	--	--
TaG3B13751500	599659767	599669119	0	--	--	--	0	--	--	--	--	--	--	--	--	--
TaG3B13754700	599707727	599713061	0	--	--	--	0	Bradi2g57887	55987082	55991801	--	--	--	--	--	--
TaG3B13756300	599794446	599797033	0	--	--	--	0	Bradi2g57880	55982518	55985436	--	--	--	--	--	--
TaG3B13757200	599797074	599800918	0	--	--	--	0	Bradi2g57867	55978088	55982345	--	--	--	--	--	--
TaG3B13758000	599803793	599808199	0	--	--	--	0	Bradi2g57860	55974257	55977900	--	--	--	--	--	--
TaG3B13759600	600181327	600185432	0	--	--	--	0	--	--	--	--	--	--	--	--	--
TaG3B13762800	600424956	600429730	0	--	--	--	0	Bradi2g57827	55951458	55956657	--	--	--	--	--	--
TaG3B13763500	600430619	600433048	0	--	--	--	0	Bradi2g57837	55950750	55959428	--	--	--	--	--	--
TaG3B13769700	601153420	601155985	0	TuG1812G0300004002	590728050	590730583	0	--	--	--	Os01g0839200	36002559	36005000	Sobic.003G349800.1.p	66971905	66974985
TaG3B13771200	601162521	601163132	0	--	--	--	0	Bradi2g23160	20696177	20697442	--	--	--	--	--	--
TaG3B13772700	601367606	601369381	0	TuG1812G0300004009	591421640	591423801	0	--	--	--	--	--	--	--	--	--
TaG3B13773600	601488707	601494364	0	--	--	--	0	--	--	--	--	--	--	--	--	--
TaG3B13776700	601548940	601551729	0	TuG1812G0300004010	591447295	591449973	0	Bradi2g23207	20751835	20754313	Os01g0839300	36007402	36009895	Sobic.003G349900.1.p	66977371	66980907
TaG3B13779200	601557843	601562262	0	--	--	--	0	--	--	--	--	--	--	--	--	--
TaG3B13783500	601569161	601569777	0	--	--	--	0	--	--	--	--	--	--	--	--	--
TaG3B13787300	602010856	602013133	0	--	--	--	0	--	--	--	--	--	--	--	--	--
TaG3B13792500	602220785	602221036	0	--	--	--	0	--	--	--	--	--	--	--	--	--
TaG3B13793300	602337070	602339543	0	--	--	--	0	--	--	--	--	--	--	Sobic.003G350700.1.p	67021779	67024939
TaG3B13794200	602337910	602339035	0	--	--	--	0	--	--	--	--	--	--	--	--	--
TaG3B13797400	602383134	602387540	0	--	--	--	0	--	--	--	--	--	--	--	--	--
TaG3B13803400	602618942	602619598	0	--	--	--	0	--	--	--	--	--	--	--	--	--
TaG3B13807300	602964688	602970667	0	TuG1812G0300004017	592148792	592154577	0	Bradi2g23240	20768633	20771967	Os01g0839700	36017205	36023468	--	--	--
TaG3B13811200	602972062	602974354	0	--	--	--	0	--	--	--	--	--	--	--	--	--
TaG3B13812700	602976974	602977447	0	--	--	--	0	--	--	--	--	--	--	--	--	--
TaG3B13813500	602980668	602985001	0	--	--	--	0	--	--	--	--	--	--	--	--	--
TaG3B13833800	603765225	603765671	0	--	--	--	0	--	--	--	--	--	--	--	--	--
TaG3B13835900	603860038	603860854	0	--	--	--	0	--	--	--	--	--	--	--	--	--
TaG3B13836800	603911010	603911637	0	--	--	--	0	--	--	--	--	--	--	--	--	--
TaG3B13839200	603984443	603988090	0	--	--	--	0	Bradi2g55030	53816249	53819680	--	--	--	--	--	--
TaG3B13841400	604165900	604168150	0	--	--	--	1	Bradi2g57100	55369584	55371811	Os01g0884300	38398996	38401481	--	--	--
TaG3B13843700	604195077	604195752	1	--	--	--	0	--	--	--	--	--	--	--	--	--
TaG3B13845400	604263625	604275072	0	--	--	--	1	Bradi2g57107	55377553	55395021	Os01g0884500	38413181	38424557	--	--	--
TaG3B13847000	604279852	604281571	0	--	--	--	1	Bradi2g57120	55412598	55414784	Os01g0884700	38432707	38433693	--	--	--
TaG3B13850100	604516305	604520245	0	--	--	--	0	Bradi2g57130	55416176	55419321	--	--	--	--	--	--
TaG3B13850900	604520557	604522297	0	--	--	--	1	Bradi2g54927	53738170	53741190	Os01g0884800	38432750	38437074	--	--	--
TaG3B13851800	604543388	604546334	0	--	--	--	1	Bradi2g57150	55421436	55424880	Os01g0884900	38437193	38438811	--	--	--
TaG3B13854500	604637594	604640566	1	--	--	--	0	--	--	--	--	--	--	--	--	--
TaG3B13855400	604642146	604646594	1	--	--	--	0	--	--	--	--	--	--	--	--	--
TaG3B13857600	604663965	604665644	1	--	--	--	0	--	--	--	--	--	--	--	--	--
TaG3B13859200	604667170	604670024	0	--	--	--	1	Bradi2g57160	55425905	55428134	Os01g0885000	38443627	38446419	--	--	--
TaG3B13860700	604741372	604745588	1	--	--	--	0	--	--	--	--	--	--	--	--	--
TaG3B13861500	604746367	604747074	1	--	--	--	0	--	--	--	--	--	--	--	--	--
TaG3B13863000	604935857	604938595	1	--	--	--	0	--	--	--	--	--	--	--	--	--
TaG3B13863800	604939388	604941147	0	--	--	--	1	--	--	--	Os01g0841700	36135911	36137281	Sobic.003G352400.1.p	67137167	67138369
TaG3B13865400	604942104	604945394	0	TuG1812G0300004038	595287961	595292522	0	Bradi2g54650	53541015	53544067	--	--	--	--	--	--
TaG3B13869200	605261149	605267263	0	--	--	--	0	Bradi2g54640	53533808	53540656	--	--	--	--	--	--
TaG3B13871300	605282447	605287413	0	--	--	--	0	Bradi2g54630	53520812	53527273	--	--	--	--	--	--
TaG3B13872900	605422347	605423864	0	--	--	--	0	Bradi2g54620	53516388	53520426	--	--	--	--	--	--
TaG3B13873800	605432460	605434582	0	--	--	--	0	Bradi2g54607	53507608	53509378	--	--	--	--	--	--
TaG3B13876200	605649336	605649919	0	--	--	--	0	--	--	--	--	--	--	--	--	--
TaG3B13878200	605816685	605817861	0	--	--	--	1	Bradi2g54791	53628018	53630552	Os01g0844900	36287282	36289641	--	--	--
TaG3B13883500	606239502	606245082	0	--	--	--	1	Bradi2g54770	53610209	53615480	Os01g0844400	36257567	36261744	--	--	--
TaG3B13885600	606246242	606248309	1	--	--	--	0	--	--	--	--	--	--	--	--	--
TaG3B13894000	607466150	607468967	0	--	--	--	1	Bradi2g54740	53598960	53601704	Os01g0843800	36236705	36239144	Sobic.003G352700.1.p	67166655	67170817
TaG3B13896300	607650877	607655498	0	--	--	--	1	Bradi2g54720	53589086	53591845	Os01g0842801	36193840	36194611	--	--	--
TaG3B13897100	607659517	607664261	0	--	--	--	1	Bradi2g23357	20927011	20933252	Os01g0842600	36182463	36187878	--	--	--
TaG3B13900100	607851019	607856589	0	--	--	--	0	--	--	--	--	--	--	--	--	--
TaG3B13901700	607881402	607883842	0	--	--	--	0	--	--	--	--	--	--	Sobic.003G352800.1.p	67174664	67177905
TaG3B13902500	607888668	607890087	0	--	--	--	0	--	--	--	--	--	--	--	--	--
TaG3B13903300	608082517	608085597	0	--	--	--	0	--	--	--	--	--	--	--	--	--
TaG3B13904200	608087259	608090993	0	--	--	--	1	Bradi2g54670	53554567	53559043	Os01g0842200	36158308	36161507	--	--	--
TaG3B13905700	608151101	608151642	0	--	--	--	0	--	--	--	--	--	--	--	--	--
TaG3B13908900	608271572	608272845	0	--	--	--	0	--	--	--	--	--	--	--	--	--
TaG3B13909700	608393704	608394318	0	--	--	--	0	--	--	--	--	--	--	--	--	--
TaG3B13911300	608396760	608398352	0	TuG1812G0300004044	595464173	595464739	0	--	--	--	--	--	--	--	--	--
TaG3B13913000	608402556	608403721	0	--	--	--	1	Bradi2g54660	53546138	53547639	Os01g0841700	36135911	36137281	--	--	--
TaG3B13914600	608416386	608417563	1	--	--	--	0	--	--	--	--	--	--	--	--	--
TaG3B13915400	608541241	608542288	1	--	--	--	0	--	--	--	--	--	--	--	--	--
TaG3B13916200	608815539	608817683	1	--	--	--	0	--	--	--	--	--	--	--	--	--
TaG3B13921300	609336509	609347610	0	TuG1812G0300004069	599726879	599736641	0	--	--	--	Os01g0844800	36278953	36286380	Sobic.003G353600.1.p	67243310	67250869
TaG3B13924800	609369339	609373122	0	--	--	--	0	--	--	--	--	--	--	--	--	--
TaG3B13928700	609452896	609453479	0	TuG1812G0300004071	599759398	599759996	0	--	--	--	--	--	--	--	--	--
TaG3B13932700	609906727	609908622	0	TuG1812G0300004075	600048431	600050586	0	--	--	--	Os01g0846300	36343948	36346009	Sobic.003G354000.1.p	67273659	67275786
TaG3B13936000	609953493	609954064	0	--	--	--	0	--	--	--	--	--	--	--	--	--
TaG3B13939500	610042790	610046988	0	TuG1812G0300004076	600182557	600187271	0	--	--	--	Os01g0846450	36353072	36358534	--	--	--
TaG3B13944100	610237024	610242848	0	--	--	--	0	--	--	--	--	--	--	--	--	--
TaG3B13948900	610355364	610361767	0	TuG1812G0300004102	602261419	602278355	0	--	--	--	--	--	--	--	--	--
TaG3B13953700	610559334	610564004	0	--	--	--	1	--	--	--	Os01g0846800	36381991	36385123	Sobic.003G354900.1.p	67370594	67375870
TaG3B13955400	610568497	610577066	0	TuG1812G0300004121	606134473	606138880	0	--	--	--	Os01g0846900	36385625	36390411	--	--	--
## Alignment 21:
TaG3B03165300	66391869	66396433	0	TuG1812G0300000930	46564025	46568350	0	Bradi2g03400	2497557	2501914	--	--	--	--	--	--
TaG3B03166200	66397499	66398321	0	TuG1812G0300000931	46577814	46578938	0	--	--	--	--	--	--	--	--	--
TaG3B03168400	66567851	66571119	0	--	--	--	0	--	--	--	--	--	--	--	--	--
TaG3B03172400	66621195	66622023	0	--	--	--	0	--	--	--	--	--	--	--	--	--
TaG3B03177400	67058310	67058936	0	--	--	--	0	--	--	--	--	--	--	--	--	--
TaG3B03181900	67083525	67085890	0	--	--	--	0	Bradi2g03420	2502519	2504746	--	--	--	--	--	--
TaG3B03184400	67091358	67095304	0	--	--	--	1	Bradi2g03427	2506754	2510153	Os01g0105700	303233	306736	--	--	--
TaG3B03190700	67423888	67426307	0	--	--	--	1	Bradi2g03437	2516487	2519248	Os01g0104900	270179	275084	Sobic.003G105500.1.p	9539637	9543843
TaG3B03192400	67438246	67439412	0	--	--	--	1	Bradi2g03448	2537287	2538880	Os01g0104500	241680	243440	--	--	--
TaG3B03193200	67456943	67458435	1	--	--	--	0	--	--	--	--	--	--	--	--	--
TaG3B03194000	67529666	67536422	1	--	--	--	0	--	--	--	--	--	--	--	--	--
TaG3B03199600	67548108	67548645	1	--	--	--	0	--	--	--	--	--	--	--	--	--
TaG3B03200400	67553069	67555379	0	--	--	--	1	Bradi2g03460	2545413	2548398	Os01g0104400	226897	229301	Sobic.003G105700.1.p	9580353	9582742
TaG3B03202800	67722206	67725004	0	--	--	--	0	--	--	--	--	--	--	--	--	--
TaG3B03203500	67771393	67772202	0	--	--	--	0	--	--	--	--	--	--	--	--	--
TaG3B03206000	67786922	67789298	0	TuG1812G0300000942	47358703	47359837	0	--	--	--	Os01g0104200	216212	217345	--	--	--
TaG3B03207600	67868775	67873400	0	--	--	--	1	--	--	--	Os01g0104100	209771	214173	Sobic.003G105900.1.p	9602593	9609797
TaG3B03208900	67891749	67895352	1	--	--	--	0	--	--	--	--	--	--	--	--	--
TaG3B03212700	68098353	68103772	1	--	--	--	0	--	--	--	--	--	--	--	--	--
TaG3B03215200	68148043	68153258	1	--	--	--	0	--	--	--	--	--	--	--	--	--
TaG3B03216800	68202253	68202850	1	--	--	--	0	--	--	--	--	--	--	--	--	--
TaG3B03219200	68306262	68308030	1	--	--	--	0	--	--	--	--	--	--	--	--	--
TaG3B03220700	68371927	68375577	0	--	--	--	1	Bradi2g03480	2557584	2562106	Os01g0104000	206131	209606	Sobic.003G106000.1.p	9610191	9615113
TaG3B03221600	68375091	68384707	0	--	--	--	1	Bradi2g03497	2566086	2570764	Os01g0103700	191037	196287	--	--	--
TaG3B03223900	68390695	68398341	0	--	--	--	0	--	--	--	--	--	--	--	--	--
TaG3B03226400	68427117	68432981	0	--	--	--	0	--	--	--	--	--	--	--	--	--
TaG3B03231100	68480751	68487617	0	--	--	--	0	--	--	--	--	--	--	--	--	--
TaG3B03232800	68676513	68693534	0	--	--	--	0	--	--	--	--	--	--	--	--	--
TaG3B03235300	69009248	69009602	0	--	--	--	0	--	--	--	--	--	--	--	--	--
TaG3B03236700	69223300	69227725	0	TuG1812G0300000949	47727532	47731954	0	--	--	--	--	--	--	--	--	--
TaG3B03239200	69250968	69251576	0	--	--	--	0	--	--	--	--	--	--	--	--	--
TaG3B03243200	69293907	69294230	0	--	--	--	0	--	--	--	--	--	--	--	--	--
TaG3B03244000	69295476	69296057	0	--	--	--	0	--	--	--	--	--	--	--	--	--
TaG3B03244700	69300265	69301175	0	--	--	--	0	--	--	--	--	--	--	--	--	--
TaG3B03245500	69303989	69306323	0	--	--	--	1	Bradi2g03530	2574917	2577308	Os01g0103600	186250	190904	Sobic.003G106300.1.p	9635439	9637137
TaG3B03247200	69309832	69312173	0	--	--	--	0	--	--	--	--	--	--	--	--	--
TaG3B03251700	69459832	69461677	0	TuG1812G0300000959	48434481	48436298	0	--	--	--	Os01g0100700	27143	28644	--	--	--
TaG3B03254900	69563051	69567500	0	TuG1812G0300000960	48489323	48494361	0	--	--	--	Os01g0100800	29818	34453	--	--	--
TaG3B03260100	69618846	69620841	0	--	--	--	0	--	--	--	--	--	--	--	--	--
TaG3B03262500	69623409	69628138	0	--	--	--	0	--	--	--	Os01g0100900	35623	41136	--	--	--
TaG3B03263400	69628180	69629335	0	TuG1812G0300000962	48508266	48512449	0	--	--	--	--	--	--	--	--	--
TaG3B03265000	69631636	69632127	0	--	--	--	0	--	--	--	--	--	--	--	--	--
TaG3B03265700	69635051	69641294	0	--	--	--	0	--	--	--	--	--	--	--	--	--
TaG3B03274900	70006182	70010525	0	--	--	--	0	--	--	--	--	--	--	--	--	--
TaG3B03275800	70012543	70016351	0	--	--	--	0	--	--	--	--	--	--	--	--	--
TaG3B03285100	70162233	70163114	0	TuG1812G0300000976	49103737	49104822	0	--	--	--	--	--	--	--	--	--
TaG3B03285900	70169689	70170772	0	--	--	--	0	--	--	--	--	--	--	--	--	--
TaG3B03295000	70416662	70416865	0	--	--	--	0	--	--	--	--	--	--	--	--	--
TaG3B03296500	70434546	70444765	0	--	--	--	0	--	--	--	Os01g0101600	72816	78349	--	--	--
TaG3B03299800	70451087	70453738	0	--	--	--	0	--	--	--	--	--	--	--	--	--
TaG3B03303300	70568044	70572844	0	--	--	--	0	--	--	--	--	--	--	--	--	--
TaG3B03307400	70742228	70742536	0	--	--	--	0	--	--	--	--	--	--	--	--	--
TaG3B03312900	71068736	71073214	0	--	--	--	1	Bradi2g03631	2622533	2626882	Os01g0101800	85337	88844	--	--	--
TaG3B03316200	71078974	71080989	0	--	--	--	1	Bradi2g03657	2630148	2632356	Os01g0102000	89763	91465	Sobic.003G107900.1.p	9772579	9774937
TaG3B03316900	71084631	71091159	0	TuG1812G0300000981	49589609	49591167	0	--	--	--	Os01g0102300	134300	135439	--	--	--
TaG3B03319300	71243742	71246361	0	--	--	--	1	Bradi2g03670	2636496	2639310	Os01g0102500	141959	144554	--	--	--
TaG3B03321700	71251937	71254401	0	TuG1812G0300000983	49841377	49843830	0	Bradi2g03680	2640170	2642910	Os01g0102600	145603	147847	--	--	--
TaG3B03323900	71273749	71277315	0	--	--	--	0	--	--	--	--	--	--	--	--	--
TaG3B03325900	71283608	71298835	0	--	--	--	0	--	--	--	--	--	--	--	--	--
TaG3B03333400	71334641	71335022	0	--	--	--	0	--	--	--	--	--	--	--	--	--
TaG3B03343900	71406613	71411012	0	TuG1812G0300000989	50018121	50022788	0	--	--	--	--	--	--	--	--	--
TaG3B03344700	71490769	71491056	0	--	--	--	0	--	--	--	--	--	--	--	--	--
TaG3B03346300	71516891	71520510	0	--	--	--	0	--	--	--	--	--	--	--	--	--
TaG3B03347100	71521171	71527959	0	--	--	--	0	--	--	--	--	--	--	--	--	--
TaG3B03347900	71528791	71532153	0	--	--	--	0	--	--	--	--	--	--	--	--	--
TaG3B03351800	71542211	71543076	0	--	--	--	0	--	--	--	--	--	--	--	--	--
TaG3B03352500	71545757	71550021	0	--	--	--	1	Bradi2g03790	2695902	2699283	--	--	--	Sobic.003G109900.1.p	9915860	9920670
TaG3B03353400	71551093	71558056	0	TuG1812G0300000997	50544805	50551753	0	--	--	--	--	--	--	--	--	--
TaG3B03355700	71751484	71770935	0	--	--	--	0	--	--	--	--	--	--	--	--	--
TaG3B03360400	71879840	71880145	0	--	--	--	0	--	--	--	--	--	--	--	--	--
TaG3B03367800	72031270	72032169	0	--	--	--	0	Bradi2g03850	2728923	2732508	--	--	--	--	--	--
TaG3B03370100	72039106	72079935	0	--	--	--	0	--	--	--	--	--	--	--	--	--
TaG3B03385000	72516104	72524377	0	--	--	--	0	--	--	--	--	--	--	--	--	--
TaG3B03390400	72688923	72690163	0	--	--	--	1	Bradi2g03807	2707045	2708229	--	--	--	Sobic.003G110600.1.p	9956779	9958381
TaG3B03391900	72726545	72729839	0	TuG1812G0300001003	51070671	51073871	0	--	--	--	--	--	--	--	--	--
TaG3B03393600	72729650	72732416	0	TuG1812G0300001004	51074130	51076631	0	--	--	--	--	--	--	Sobic.003G110400.1.p	9950806	9953890
TaG3B03398000	72984760	72986072	0	--	--	--	0	--	--	--	--	--	--	Sobic.003G110200.1.p	9939317	9940773
TaG3B03400300	72993467	72994108	0	--	--	--	0	--	--	--	--	--	--	--	--	--
TaG3B03401100	73356051	73359649	0	--	--	--	1	Bradi2g03800	2701213	2704726	--	--	--	Sobic.003G110100.1.p	9932183	9935782
TaG3B03401900	73360310	73367092	0	--	--	--	0	--	--	--	--	--	--	Sobic.003G110000.1.p	9923550	9929651
TaG3B03402700	73367924	73371286	0	--	--	--	0	--	--	--	--	--	--	--	--	--
TaG3B03406600	73381386	73382251	0	--	--	--	0	--	--	--	--	--	--	--	--	--
TaG3B03407300	73384932	73389196	0	--	--	--	1	Bradi2g03790	2695902	2699283	--	--	--	Sobic.003G109900.1.p	9915860	9920670
TaG3B03408200	73390268	73397231	0	--	--	--	0	--	--	--	--	--	--	--	--	--
TaG3B03412200	73663383	73663955	0	--	--	--	0	--	--	--	--	--	--	--	--	--
TaG3B03413000	73666036	73668862	0	--	--	--	0	--	--	--	--	--	--	--	--	--
TaG3B03414500	73788458	73792487	0	--	--	--	0	--	--	--	--	--	--	--	--	--
TaG3B03417800	73802891	73806627	0	--	--	--	0	--	--	--	--	--	--	Sobic.003G109700.1.p	9892252	9897607
TaG3B03419200	73811431	73814347	0	--	--	--	0	Bradi2g03777	2692094	2695372	--	--	--	--	--	--
TaG3B03419900	73826537	73828476	0	--	--	--	0	--	--	--	--	--	--	--	--	--
TaG3B03421500	73849386	73856700	0	TuG1812G0300001006	51349391	51356744	0	--	--	--	--	--	--	--	--	--
TaG3B03423900	73898384	73906679	0	--	--	--	0	--	--	--	--	--	--	--	--	--
TaG3B03427900	73954769	73957885	0	--	--	--	0	--	--	--	--	--	--	--	--	--
TaG3B03437500	74398186	74412927	0	TuG1812G0300001009	51762238	51768817	0	Bradi2g03990	2811001	2821909	--	--	--	--	--	--
TaG3B03441000	74413466	74414716	0	--	--	--	0	--	--	--	--	--	--	--	--	--
TaG3B03441800	74538353	74544479	0	--	--	--	0	--	--	--	--	--	--	--	--	--
TaG3B03444900	74555747	74559321	0	--	--	--	0	--	--	--	--	--	--	--	--	--
TaG3B03447300	74580168	74582904	0	--	--	--	0	--	--	--	--	--	--	--	--	--
TaG3B03448900	74594202	74594640	0	--	--	--	0	--	--	--	--	--	--	--	--	--
TaG3B03450500	74604125	74604499	0	--	--	--	0	--	--	--	--	--	--	--	--	--
TaG3B03453400	74657025	74657684	0	TuG1812G0300001010	51772399	51773232	0	--	--	--	--	--	--	--	--	--
TaG3B03459800	74696352	74698859	0	--	--	--	0	--	--	--	--	--	--	--	--	--
TaG3B03470100	74794261	74797922	0	--	--	--	1	Bradi2g04440	3136704	3140460	Os01g0172000	3705424	3708989	Sobic.003G050900.1.p	4612321	4616404
TaG3B03472500	74798942	74807336	0	--	--	--	0	--	--	--	--	--	--	--	--	--
TaG3B03474100	74812971	74813369	0	--	--	--	0	--	--	--	--	--	--	--	--	--
TaG3B03475000	74830151	74831257	0	--	--	--	0	--	--	--	--	--	--	--	--	--
TaG3B03475700	74835869	74836450	0	--	--	--	0	--	--	--	--	--	--	--	--	--
TaG3B03476600	74844186	74848674	0	--	--	--	0	--	--	--	--	--	--	--	--	--
TaG3B03480400	74938821	74945669	0	TuG1812G0300001017	51916914	51918817	0	--	--	--	--	--	--	--	--	--
TaG3B03481200	74954730	74954982	0	--	--	--	0	--	--	--	--	--	--	--	--	--
TaG3B03481900	74978041	74978289	0	--	--	--	0	--	--	--	--	--	--	--	--	--
TaG3B03487400	75430530	75431275	0	--	--	--	0	Bradi2g03597	2612905	2613933	--	--	--	--	--	--
TaG3B03488200	75440025	75443228	0	--	--	--	0	--	--	--	--	--	--	--	--	--
TaG3B03489000	75474061	75475196	0	--	--	--	0	--	--	--	--	--	--	--	--	--
TaG3B03490500	75516822	75517643	0	--	--	--	0	--	--	--	--	--	--	--	--	--
TaG3B03491300	75518439	75519268	0	--	--	--	0	--	--	--	--	--	--	--	--	--
TaG3B03492200	75520154	75520732	0	--	--	--	0	--	--	--	--	--	--	--	--	--
TaG3B03492900	75623176	75626926	0	--	--	--	0	Bradi2g03567	2598482	2601870	--	--	--	--	--	--
TaG3B03496100	75756633	75760076	0	TuG1812G0300001034	53268736	53272220	0	Bradi2g04360	3097066	3103205	Os01g0170500	3633290	3639159	Sobic.003G052000.1.p	4681151	4686500
TaG3B03500000	75947664	75949415	1	--	--	--	0	--	--	--	--	--	--	--	--	--
TaG3B03502200	75976463	75976793	1	--	--	--	0	--	--	--	--	--	--	--	--	--
TaG3B03503600	76053270	76054759	0	--	--	--	1	Bradi2g03480	2557584	2562106	Os01g0170300	3621211	3625338	Sobic.003G052100.2.p	4689858	4694726
TaG3B03505000	76066244	76072932	0	TuG1812G0300001037	54000569	54007280	0	Bradi2g04317	3060508	3067364	Os01g0170100	3611353	3615657	Sobic.003G052200.2.p	4700818	4708377
TaG3B03506400	76083353	76084880	0	TuG1812G0300001040	54025583	54030131	0	--	--	--	--	--	--	--	--	--
TaG3B03509400	76274686	76277182	0	--	--	--	0	--	--	--	--	--	--	--	--	--
TaG3B03510900	76277372	76281908	0	TuG1812G0300001043	54087630	54091195	0	--	--	--	--	--	--	--	--	--
TaG3B03512500	76282661	76284135	0	TuG1812G0300001044	54092065	54093270	0	--	--	--	--	--	--	--	--	--
TaG3B03521700	76632496	76640562	0	--	--	--	0	--	--	--	--	--	--	Sobic.003G052700.1.p	4756775	4761141
TaG3B03524000	76820688	76824885	0	--	--	--	0	--	--	--	--	--	--	--	--	--
TaG3B03526200	76867184	76870249	0	--	--	--	1	Bradi2g04310	3048386	3051503	Os01g0170000	3598451	3599668	--	--	--
TaG3B03531700	77032528	77036991	0	--	--	--	0	--	--	--	--	--	--	--	--	--
TaG3B03535500	77100172	77101627	0	--	--	--	0	Bradi2g34380	34472904	34477082	--	--	--	--	--	--
TaG3B03536900	77146372	77155077	0	--	--	--	0	--	--	--	--	--	--	--	--	--
TaG3B03538500	77259299	77259691	0	--	--	--	0	--	--	--	--	--	--	--	--	--
TaG3B03539400	77268910	77277372	0	--	--	--	0	--	--	--	--	--	--	--	--	--
TaG3B03541900	77281805	77285508	0	--	--	--	0	--	--	--	--	--	--	--	--	--
TaG3B03545200	77303022	77303615	0	--	--	--	0	--	--	--	--	--	--	--	--	--
TaG3B03546800	77357309	77357902	0	--	--	--	0	--	--	--	--	--	--	--	--	--
TaG3B03547500	77575527	77576804	0	--	--	--	0	--	--	--	--	--	--	--	--	--
TaG3B03548300	77748108	77750827	0	--	--	--	0	--	--	--	--	--	--	--	--	--
TaG3B03553600	77817332	77817565	0	--	--	--	0	--	--	--	--	--	--	--	--	--
TaG3B03556000	77833000	77834237	0	--	--	--	0	--	--	--	--	--	--	--	--	--
TaG3B03557400	77875005	77876005	0	--	--	--	0	--	--	--	--	--	--	--	--	--
TaG3B03558800	78160212	78160639	0	--	--	--	0	--	--	--	--	--	--	--	--	--
TaG3B03562300	78477335	78478009	0	TuG1812G0300001064	54874598	54875058	0	--	--	--	--	--	--	--	--	--
TaG3B03563900	78511114	78511584	0	--	--	--	0	--	--	--	--	--	--	--	--	--
TaG3B03564700	78559547	78559951	0	--	--	--	0	--	--	--	--	--	--	--	--	--
TaG3B03568700	78802561	78803556	0	--	--	--	0	--	--	--	--	--	--	--	--	--
TaG3B03570100	78830054	78834251	0	--	--	--	1	Bradi2g04190	2932217	2935500	Os01g0168300	3493411	3496559	Sobic.003G054100.1.p	4893536	4897085
TaG3B03572600	78985868	78992928	0	TuG1812G0300001073	55437811	55443408	0	--	--	--	--	--	--	--	--	--
TaG3B03575500	79064402	79067165	0	TuG1812G0300001090	57337204	57339987	0	Bradi2g04070	2870666	2873724	Os01g0166100	3397441	3400487	--	--	--
TaG3B03577200	79226391	79226627	0	--	--	--	0	--	--	--	--	--	--	--	--	--
TaG3B03577900	79231172	79233780	0	TuG1812G0300001091	57369698	57372703	0	--	--	--	--	--	--	--	--	--
TaG3B03579500	79238180	79239926	0	--	--	--	0	--	--	--	--	--	--	--	--	--
TaG3B03580300	79241825	79245115	0	TuG1812G0300001093	57376994	57378933	0	Bradi2g34527	34604913	34610369	Os01g0166400	3405466	3408694	Sobic.003G055900.1.p	5007785	5010250
TaG3B03582000	79248938	79250997	1	--	--	--	0	--	--	--	--	--	--	--	--	--
TaG3B03584900	79400467	79403761	0	TuG1812G0300001096	57482305	57485769	0	Bradi2g04110	2888624	2891681	Os01g0166700	3422373	3425500	--	--	--
TaG3B03586400	79403946	79408017	0	--	--	--	1	Bradi2g04117	2892012	2896859	Os01g0166800	3425794	3429573	--	--	--
TaG3B03587200	79409097	79412398	0	--	--	--	1	Bradi2g34470	34562972	34566930	Os01g0167500	3446940	3450180	--	--	--
TaG3B03589500	79572043	79577409	0	--	--	--	0	--	--	--	--	--	--	--	--	--
TaG3B03591900	79822478	79823712	0	--	--	--	0	--	--	--	--	--	--	--	--	--
TaG3B03593500	79831820	79835148	0	--	--	--	0	--	--	--	--	--	--	--	--	--
TaG3B03597700	79965674	79978699	0	--	--	--	0	--	--	--	--	--	--	--	--	--
TaG3B03599800	79979387	79980439	0	TuG1812G0300001102	58117920	58119137	0	--	--	--	--	--	--	--	--	--
TaG3B03605000	80288411	80297631	0	--	--	--	1	Bradi2g34460	34554728	34558968	Os01g0167900	3473846	3477048	--	--	--
TaG3B03606500	80453059	80456506	1	--	--	--	0	--	--	--	--	--	--	--	--	--
TaG3B03610300	80825298	80828612	1	--	--	--	0	--	--	--	--	--	--	--	--	--
TaG3B03611900	80937038	80937834	1	--	--	--	0	--	--	--	--	--	--	--	--	--
TaG3B03612700	80969615	80974379	1	--	--	--	0	--	--	--	--	--	--	--	--	--
TaG3B03616500	81032407	81032703	1	--	--	--	0	--	--	--	--	--	--	--	--	--
TaG3B03617300	81071154	81071635	0	TuG1812G0300001107	58587496	58588152	0	Bradi2g04050	2865471	2866031	Os01g0165600	3376592	3377212	Sobic.003G057600.1.p	5100696	5101579
TaG3B03619000	81098662	81099243	0	--	--	--	0	--	--	--	--	--	--	--	--	--
TaG3B03620500	81228475	81233099	0	--	--	--	0	--	--	--	--	--	--	--	--	--
TaG3B03628100	81629590	81635190	0	--	--	--	0	--	--	--	--	--	--	--	--	--
TaG3B03631400	81649824	81650108	0	--	--	--	0	--	--	--	--	--	--	--	--	--
TaG3B03632200	81656150	81656398	0	--	--	--	0	--	--	--	--	--	--	--	--	--
TaG3B03633800	81676521	81677118	0	TuG1812G0300001131	59403775	59404621	0	--	--	--	--	--	--	--	--	--
TaG3B03635900	81684197	81684694	0	--	--	--	0	--	--	--	--	--	--	--	--	--
TaG3B03636700	81686112	81686348	0	--	--	--	0	--	--	--	--	--	--	--	--	--
TaG3B03641500	81713534	81714987	0	--	--	--	0	--	--	--	--	--	--	--	--	--
TaG3B03643700	81725199	81728516	0	--	--	--	0	--	--	--	--	--	--	--	--	--
TaG3B03645400	81729827	81730622	0	--	--	--	0	--	--	--	--	--	--	--	--	--
TaG3B03650100	81878789	81879563	0	TuG1812G0300001132	59407859	59408568	0	--	--	--	--	--	--	--	--	--
TaG3B03652600	81895082	81896017	0	--	--	--	0	--	--	--	--	--	--	--	--	--
TaG3B03658500	82272882	82279185	0	--	--	--	1	Bradi2g03980	2801592	2810480	Os01g0164700	3336250	3343220	Sobic.003G058500.1.p	5150270	5159407
TaG3B03660900	82280840	82282386	1	--	--	--	0	--	--	--	--	--	--	--	--	--
TaG3B03661800	82284670	82288041	0	--	--	--	1	Bradi2g34337	34421581	34425643	Os01g0170300	3621211	3625338	--	--	--
TaG3B03664700	82451309	82459307	0	TuG1812G0300001152	60309027	60312387	0	Bradi2g03960	2794324	2797703	Os01g0164500	3328572	3331963	Sobic.003G058800.1.p	5173266	5177614
## Alignment 22:
TaG3B09782000	408902115	408905632	0	TuG1812G0300002703	410650863	410654412	0	Bradi2g43160	43684069	43687632	--	--	--	--	--	--
TaG3B09788100	409302516	409308158	0	--	--	--	0	--	--	--	--	--	--	--	--	--
TaG3B09791400	409366001	409367544	0	--	--	--	0	--	--	--	--	--	--	--	--	--
TaG3B09792900	409413532	409416889	0	--	--	--	0	Bradi2g43310	43806295	43809850	--	--	--	--	--	--
TaG3B09797700	409717686	409723002	0	--	--	--	1	Bradi2g43320	43837721	43841717	Os01g0612200	24255379	24259940	Sobic.003G218400.1.p	55369545	55373857
TaG3B09802300	409730102	409732626	0	--	--	--	0	Bradi2g43330	43849129	43852356	--	--	--	--	--	--
TaG3B09803200	409732748	409735016	0	--	--	--	0	Bradi2g43340	43853388	43854290	--	--	--	--	--	--
TaG3B09804800	409735094	409738191	0	--	--	--	0	--	--	--	--	--	--	--	--	--
TaG3B09806700	410054555	410060836	0	--	--	--	1	Bradi2g43210	43723816	43731117	Os01g0610600	24155649	24162572	Sobic.003G217200.1.p	55272705	55279232
TaG3B09809900	410487306	410490124	0	--	--	--	1	Bradi2g43200	43716801	43719358	Os01g0610500	24151040	24154089	Sobic.003G217100.1.p	55266007	55268850
TaG3B09811600	410495636	410499866	0	--	--	--	1	Bradi2g43190	43708336	43711580	Os01g0610400	24145891	24148846	Sobic.003G216700.2.p	55198021	55201203
TaG3B09813600	410698844	410705140	1	--	--	--	0	--	--	--	--	--	--	--	--	--
TaG3B09814300	410849321	410853352	1	--	--	--	0	--	--	--	--	--	--	--	--	--
TaG3B09816300	410885998	410888816	1	--	--	--	0	--	--	--	--	--	--	--	--	--
TaG3B09819300	410949574	410951109	0	--	--	--	1	Bradi2g43120	43631267	43639340	Os01g0609000	24047446	24055918	Sobic.003G215400.2.p	55015521	55025730
TaG3B09820900	410953270	410956711	0	--	--	--	0	--	--	--	--	--	--	--	--	--
TaG3B09821700	410958920	410960944	0	--	--	--	0	--	--	--	--	--	--	--	--	--
TaG3B09824200	411001720	411005961	0	--	--	--	0	Bradi2g43380	43889930	43894335	--	--	--	--	--	--
TaG3B09825000	411095484	411095969	0	--	--	--	0	--	--	--	--	--	--	--	--	--
TaG3B09827400	411540317	411543393	0	TuG1812G0300002727	419023348	419025827	0	Bradi2g43690	44186867	44191793	Os01g0618100	24579647	24582075	Sobic.003G221800.1.p	55744905	55749617
TaG3B09829000	411610290	411610556	1	--	--	--	0	--	--	--	--	--	--	--	--	--
TaG3B09829700	411653752	411657790	0	TuG1812G0300002728	419139718	419145962	0	Bradi2g43700	44192761	44208690	Os01g0618200	24584355	24589429	--	--	--
TaG3B09830500	411661044	411665131	0	TuG1812G0300002729	419147556	419151620	0	Bradi2g43710	44213320	44217882	Os01g0618400	24598181	24601809	Sobic.003G222600.1.p	55866729	55870422
TaG3B09832100	411687232	411690438	0	--	--	--	0	--	--	--	--	--	--	--	--	--
TaG3B09836500	411695022	411695933	0	--	--	--	0	--	--	--	--	--	--	Sobic.003G222700.1.p	55877003	55880659
TaG3B09839700	411814640	411819618	0	--	--	--	1	Bradi2g43730	44233190	44237651	Os01g0618700	24614231	24615465	Sobic.003G222800.1.p	55886026	55888995
TaG3B09842200	411820150	411827086	0	--	--	--	1	Bradi2g43740	44243175	44250269	Os01g0618800	24616103	24618581	--	--	--
TaG3B09845900	412333309	412336899	0	--	--	--	1	Bradi2g43750	44269514	44272738	Os01g0618900	24630323	24632327	Sobic.003G223100.1.p	55904008	55906900
TaG3B09848400	412389103	412393883	0	--	--	--	1	Bradi2g43760	44275028	44280721	Os01g0619000	24633765	24639276	Sobic.003G223200.1.p	55908109	55914198
TaG3B09850800	412394603	412401619	1	--	--	--	0	--	--	--	--	--	--	--	--	--
TaG3B09854000	412411063	412416406	1	--	--	--	0	--	--	--	--	--	--	--	--	--
TaG3B09856300	412416635	412427731	0	--	--	--	1	Bradi2g43770	44280704	44286797	Os01g0619800	24691392	24696311	Sobic.003G223300.1.p	55913829	55919616
TaG3B09862800	412427786	412429762	0	--	--	--	0	--	--	--	Os01g0619900	24696532	24697792	--	--	--
TaG3B09863600	412435636	412439952	0	--	--	--	1	Bradi2g43780	44287664	44292939	Os01g0620100	24703771	24708911	Sobic.003G223500.1.p	55921599	55927731
TaG3B09867900	412491330	412494392	0	--	--	--	0	--	--	--	--	--	--	--	--	--
TaG3B09870100	412530783	412536428	0	--	--	--	0	Bradi2g43530	44012547	44013745	--	--	--	--	--	--
TaG3B09873000	412629164	412630027	0	--	--	--	1	--	--	--	Os01g0620800	24739092	24740986	Sobic.003G223600.1.p	55948052	55949562
TaG3B09873800	412659858	412663282	1	--	--	--	0	--	--	--	--	--	--	--	--	--
TaG3B09877800	412745334	412745966	0	--	--	--	1	Bradi2g43820	44317790	44323174	Os01g0621200	24753864	24758578	Sobic.003G223800.2.p	55978231	55984065
TaG3B09879700	412751383	412751883	1	--	--	--	0	--	--	--	--	--	--	--	--	--
TaG3B09880600	412751416	412755395	1	--	--	--	0	--	--	--	--	--	--	--	--	--
TaG3B09882100	413067115	413073793	1	--	--	--	0	--	--	--	--	--	--	--	--	--
TaG3B09886200	413079910	413081571	1	--	--	--	0	--	--	--	--	--	--	--	--	--
TaG3B09890300	413625771	413627972	1	--	--	--	0	--	--	--	--	--	--	--	--	--
TaG3B09891900	413652962	413655979	1	--	--	--	0	--	--	--	--	--	--	--	--	--
TaG3B09894400	413695808	413696469	1	--	--	--	0	--	--	--	--	--	--	--	--	--
TaG3B09895100	413728236	413734565	1	--	--	--	0	--	--	--	--	--	--	--	--	--
TaG3B09898400	413873917	413878882	1	--	--	--	0	--	--	--	--	--	--	--	--	--
TaG3B09901400	414167088	414171541	0	TuG1812G0300002745	426151502	426156016	0	Bradi2g43900	44422043	44426857	Os01g0622300	24823998	24828139	Sobic.003G225100.1.p	56109187	56114373
TaG3B09906900	414330195	414334471	0	TuG1812G0300002748	426453207	426457185	0	Bradi2g15520	13781615	13785599	Os01g0622600	24839124	24843459	Sobic.003G225200.1.p	56120809	56126363
TaG3B09910900	414546831	414548556	0	--	--	--	0	--	--	--	--	--	--	--	--	--
TaG3B09913800	415353942	415355917	0	--	--	--	0	Bradi2g43570	44046399	44048201	--	--	--	--	--	--
TaG3B09915900	415518250	415518566	0	--	--	--	0	--	--	--	--	--	--	--	--	--
TaG3B09917600	415519624	415520114	0	--	--	--	0	--	--	--	--	--	--	--	--	--
TaG3B09918400	415520241	415520637	0	--	--	--	0	--	--	--	--	--	--	--	--	--
TaG3B09919200	415520798	415521496	0	--	--	--	0	--	--	--	--	--	--	--	--	--
TaG3B09922900	415713761	415714871	0	--	--	--	0	--	--	--	--	--	--	--	--	--
TaG3B09923800	415715044	415723996	0	--	--	--	0	--	--	--	--	--	--	--	--	--
TaG3B09928100	416340817	416341305	0	--	--	--	0	--	--	--	--	--	--	--	--	--
TaG3B09929000	416365436	416367191	0	--	--	--	0	--	--	--	--	--	--	--	--	--
TaG3B09929800	416468366	416468914	0	--	--	--	0	--	--	--	--	--	--	--	--	--
TaG3B09930500	416469515	416472269	0	--	--	--	0	--	--	--	--	--	--	--	--	--
TaG3B09932900	416479268	416480961	0	--	--	--	0	--	--	--	--	--	--	--	--	--
TaG3B09936000	416527370	416528752	0	--	--	--	0	--	--	--	--	--	--	--	--	--
TaG3B09939100	416646961	416651194	0	--	--	--	0	--	--	--	--	--	--	--	--	--
TaG3B09942900	416680257	416717563	0	--	--	--	0	--	--	--	--	--	--	--	--	--
TaG3B09946500	416709054	416709296	0	--	--	--	0	--	--	--	--	--	--	--	--	--
TaG3B09948700	416733555	416734764	0	--	--	--	0	--	--	--	--	--	--	--	--	--
TaG3B09957600	417777472	417780631	0	--	--	--	1	Bradi2g15510	13778831	13781972	Os01g0622700	24843748	24846832	Sobic.003G225300.1.p	56125835	56129576
TaG3B09960800	418177896	418184770	0	TuG1812G0300002755	428191536	428196945	0	--	--	--	--	--	--	--	--	--
TaG3B09962400	418248633	418259853	0	--	--	--	0	Bradi2g44830	45243866	45247446	--	--	--	--	--	--
TaG3B09972000	418417850	418418956	0	--	--	--	0	Bradi2g15280	13655280	13657482	--	--	--	--	--	--
TaG3B09974900	418565575	418570503	0	--	--	--	1	Bradi2g44360	44890568	44893850	Os01g0631200	25234709	25238165	Sobic.003G229600.1.p	56905075	56908417
TaG3B09975800	418593720	418597993	1	--	--	--	0	--	--	--	--	--	--	--	--	--
TaG3B09978900	418883278	418893384	0	--	--	--	1	Bradi2g44377	44900176	44906509	Os01g0631400	25257001	25263141	Sobic.003G229700.1.p	56945925	56952742
TaG3B09979700	419204291	419206233	1	--	--	--	0	--	--	--	--	--	--	--	--	--
TaG3B09981800	419209976	419210288	1	--	--	--	0	--	--	--	--	--	--	--	--	--
TaG3B09987700	419359613	419359845	1	--	--	--	0	--	--	--	--	--	--	--	--	--
TaG3B09988600	419390506	419392044	1	--	--	--	0	--	--	--	--	--	--	--	--	--
TaG3B09989400	419433662	419435951	1	--	--	--	0	--	--	--	--	--	--	--	--	--
TaG3B09992800	419573443	419575857	1	--	--	--	0	--	--	--	--	--	--	--	--	--
TaG3B09993600	419608575	419608830	1	--	--	--	0	--	--	--	--	--	--	--	--	--
TaG3B09994100	419711301	419713434	0	--	--	--	1	Bradi2g44550	45035887	45038884	Os01g0636400	25501902	25504409	Sobic.003G232400.1.p	57159061	57161884
TaG3B09994900	419726870	419727669	0	--	--	--	1	Bradi2g44540	45029024	45030370	Os01g0635550	25476388	25477555	--	--	--
TaG3B09995800	419732994	419738594	0	--	--	--	1	Bradi2g44530	45022550	45027625	Os01g0635400	25466388	25474144	Sobic.003G231900.1.p	57125691	57137274
TaG3B10000600	419765614	419766009	1	--	--	--	0	--	--	--	--	--	--	--	--	--
TaG3B10001300	419829470	419831254	0	--	--	--	1	Bradi2g44500	45005473	45006809	Os01g0634600	25442602	25444219	Sobic.003G231500.1.p	57084764	57086696
TaG3B10002100	419915399	419927674	0	--	--	--	1	Bradi2g14960	13421037	13428446	Os01g0634300	25420384	25425723	Sobic.003G231100.1.p	57044406	57052188
TaG3B10004600	419927784	419929325	0	TuG1812G0300002775	431228045	431229660	0	Bradi2g44480	44987436	44989350	Os01g0633500	25382714	25384678	Sobic.003G230900.1.p	57029461	57031330
TaG3B10006800	419952505	419954418	0	--	--	--	1	Bradi2g44467	44984751	44987305	Os01g0633400	25368481	25371006	Sobic.003G230700.1.p	57019605	57022659
TaG3B10008300	420091424	420092351	0	--	--	--	1	Bradi2g44440	44963862	44964759	Os01g0633000	25350681	25351536	Sobic.003G230400.1.p	56994989	56996614
TaG3B10014900	420735840	420741440	0	TuG1812G0300002780	431455403	431461141	0	Bradi2g44530	45022550	45027625	Os01g0635400	25466388	25474144	Sobic.003G231900.1.p	57125691	57137274
TaG3B10016600	420761072	420763278	0	TuG1812G0300002782	431592705	431594875	0	Bradi2g44550	45035887	45038884	Os01g0636400	25501902	25504409	Sobic.003G232400.1.p	57159061	57161884
TaG3B10018100	420880488	420884634	0	TuG1812G0300002783	431708116	431712303	0	Bradi2g14881	13351205	13352768	Os01g0636500	25513947	25518078	Sobic.003G232600.1.p	57172781	57176753
TaG3B10019800	420886378	420891008	0	TuG1812G0300002784	431714091	431715638	0	Bradi2g44760	45147833	45161032	Os01g0636600	25516026	25523268	Sobic.003G232700.1.p	57177745	57181696
TaG3B10022200	421106690	421107733	0	--	--	--	1	Bradi2g44770	45162127	45163074	Os01g0637800	25592575	25593523	--	--	--
TaG3B10027000	421285000	421289035	0	--	--	--	1	Bradi2g14870	13345269	13351233	Os01g0639200	25640940	25647509	--	--	--
TaG3B10027700	421312882	421313319	1	--	--	--	0	--	--	--	--	--	--	--	--	--
TaG3B10028600	421404487	421407499	1	--	--	--	0	--	--	--	--	--	--	--	--	--
TaG3B10031600	421410830	421414457	0	--	--	--	1	Bradi2g44400	44921459	44927061	Os01g0631700	25282067	25286614	--	--	--
TaG3B10033700	421526361	421527159	0	--	--	--	1	Bradi2g14860	13338744	13340413	Os01g0639600	25681571	25682862	Sobic.003G234000.1.p	57287420	57289498
TaG3B10037000	421684772	421685610	1	--	--	--	0	--	--	--	--	--	--	--	--	--
TaG3B10038500	421718695	421719194	1	--	--	--	0	--	--	--	--	--	--	--	--	--
TaG3B10043300	421870107	421877096	0	TuG1812G0300002803	434767166	434770523	0	Bradi2g44856	45291587	45298335	Os01g0640000	25708316	25716827	Sobic.003G234200.6.p	57297987	57310502
TaG3B10046300	421979663	421982878	0	--	--	--	0	--	--	--	--	--	--	Sobic.003G234400.4.p	57311562	57316959
TaG3B10047100	421983383	421984456	0	--	--	--	0	--	--	--	--	--	--	--	--	--
TaG3B10048700	421986043	421988064	0	TuG1812G0300002804	434771400	434773218	0	Bradi2g44880	45307790	45310774	Os01g0640600	25744767	25747925	--	--	--
TaG3B10049600	421988252	421990188	0	TuG1812G0300002805	434773388	434775324	0	--	--	--	--	--	--	Sobic.003G234800.1.p	57338756	57340628
TaG3B10050400	422096205	422103115	0	--	--	--	1	Bradi2g44900	45318291	45322939	Os01g0640800	25752298	25755783	Sobic.003G234900.1.p	57342764	57346436
TaG3B10051900	422103429	422108089	1	--	--	--	0	--	--	--	--	--	--	--	--	--
TaG3B10056800	422330002	422331502	1	--	--	--	0	--	--	--	--	--	--	--	--	--
TaG3B10061200	422720809	422730304	0	--	--	--	1	Bradi2g44942	45356078	45362477	Os01g0642000	25792699	25797614	Sobic.003G235400.1.p	57374378	57381455
TaG3B10061900	422720841	422721809	0	--	--	--	1	Bradi2g44950	45363413	45364567	Os01g0642200	25800668	25801243	Sobic.003G235500.1.p	57383232	57383791
TaG3B10063400	422812545	422814811	0	TuG1812G0300002806	435086481	435089550	0	--	--	--	--	--	--	--	--	--
TaG3B10066500	423042755	423049320	0	--	--	--	0	--	--	--	--	--	--	--	--	--
TaG3B10069600	423049690	423053206	0	--	--	--	0	--	--	--	--	--	--	--	--	--
TaG3B10070400	423061203	423065426	0	--	--	--	0	Bradi2g15560	13827527	13831471	--	--	--	--	--	--
TaG3B10075900	423420896	423423051	0	--	--	--	0	--	--	--	--	--	--	--	--	--
TaG3B10077300	423446985	423448690	0	--	--	--	0	--	--	--	--	--	--	--	--	--
TaG3B10079700	423460253	423463427	0	--	--	--	0	--	--	--	--	--	--	--	--	--
TaG3B10080500	423465726	423466196	0	--	--	--	0	--	--	--	--	--	--	--	--	--
TaG3B10081300	423466410	423468047	0	--	--	--	0	--	--	--	--	--	--	--	--	--
TaG3B10084400	423478258	423481646	0	--	--	--	0	--	--	--	--	--	--	--	--	--
TaG3B10088000	423729065	423731043	0	--	--	--	0	--	--	--	--	--	--	--	--	--
TaG3B10091900	423802787	423804424	0	--	--	--	0	--	--	--	--	--	--	--	--	--
TaG3B10093600	423922350	423925687	0	--	--	--	1	Bradi2g45030	45440297	45441301	Os01g0644000	25926370	25928206	--	--	--
TaG3B10097800	423986518	423987395	0	--	--	--	1	Bradi2g45012	45436762	45437665	Os01g0643900	25923454	25924149	Sobic.003G236200.2.p	57484061	57484642
TaG3B10098600	423987871	423989753	0	--	--	--	0	Bradi2g15630	13870496	13875330	--	--	--	--	--	--
TaG3B10101700	424146203	424156806	0	--	--	--	1	Bradi2g45006	45424741	45431566	Os01g0643800	25917636	25922976	--	--	--
TaG3B10105700	424323170	424326952	0	--	--	--	1	Bradi2g45000	45411624	45414920	Os01g0643600	25880204	25883718	--	--	--
TaG3B10108800	424380644	424384885	0	--	--	--	1	Bradi2g44987	45405546	45408686	Os01g0643300	25863717	25868266	--	--	--
TaG3B10111100	424590883	424594221	0	--	--	--	1	Bradi2g44970	45380374	45388278	Os01g0642900	25841673	25843494	--	--	--
TaG3B10112500	424595709	424596306	1	--	--	--	0	--	--	--	--	--	--	--	--	--
TaG3B10113300	424606221	424607418	0	TuG1812G0300002808	435723350	435724472	0	Bradi2g44957	45377082	45378005	Os01g0642600	25825625	25826696	--	--	--
TaG3B10115500	424805490	424809100	0	--	--	--	0	Bradi2g45070	45464496	45469280	--	--	--	--	--	--
TaG3B10123400	425007855	425009077	0	--	--	--	1	Bradi2g15670	13882942	13885389	Os01g0645000	25959883	25961440	Sobic.003G236701.1.p	57542488	57544788
TaG3B10125000	425076096	425078630	0	--	--	--	1	Bradi2g45105	45499443	45502244	Os01g0645400	25994669	25996837	Sobic.003G236900.3.p	57607592	57610741
TaG3B10130700	425523508	425530537	1	--	--	--	0	--	--	--	--	--	--	--	--	--
TaG3B10132300	425665643	425667744	0	--	--	--	1	Bradi2g45110	45502907	45507386	Os01g0646000	26036642	26039083	Sobic.003G237100.2.p	57620183	57622207
TaG3B10134400	425714905	425716571	0	--	--	--	1	Bradi2g45117	45509902	45511551	Os01g0646300	26044168	26045843	Sobic.003G237201.1.p	57644549	57646278
TaG3B10139300	426304455	426310188	1	--	--	--	0	--	--	--	--	--	--	--	--	--
TaG3B10141700	426312606	426313359	1	--	--	--	0	--	--	--	--	--	--	--	--	--
TaG3B10142600	426315936	426318098	1	--	--	--	0	--	--	--	--	--	--	--	--	--
TaG3B10146500	426401061	426401786	1	--	--	--	0	--	--	--	--	--	--	--	--	--
TaG3B10149700	426583940	426587683	0	--	--	--	1	Bradi2g45160	45571624	45576012	Os01g0647700	26106836	26111089	Sobic.003G237800.1.p	57713762	57718120
TaG3B10151400	426588684	426599220	0	--	--	--	1	Bradi2g45170	45577082	45584213	Os01g0648000	26119741	26126165	Sobic.003G237900.1.p	57719603	57725845
TaG3B10160100	427162014	427164266	0	--	--	--	1	Bradi2g45180	45600971	45604080	Os01g0648500	26163786	26166472	--	--	--
TaG3B10162600	427169425	427170003	0	--	--	--	1	Bradi2g45190	45606732	45611623	Os01g0648700	26173196	26177230	--	--	--
TaG3B10164100	427229841	427230312	0	--	--	--	0	--	--	--	--	--	--	--	--	--
TaG3B10167300	427711792	427726803	0	--	--	--	0	--	--	--	Os01g0649000	26183883	26190120	--	--	--
TaG3B10170400	427954018	427954463	0	--	--	--	0	--	--	--	--	--	--	--	--	--
TaG3B10172300	427986394	427991103	0	--	--	--	1	Bradi2g15740	13922104	13926506	Os01g0649100	26190754	26194403	Sobic.003G238500.1.p	57798790	57804310
TaG3B10174700	427991956	427997180	0	TuG1812G0300002830	438023821	438034995	0	Bradi2g45207	45619955	45624939	Os01g0649200	26200285	26201321	--	--	--
TaG3B10177100	428006243	428013675	0	TuG1812G0300002833	438693549	438695194	0	--	--	--	--	--	--	--	--	--
TaG3B10181700	428266621	428268717	0	TuG1812G0300002850	441175797	441178033	0	Bradi2g15750	13929078	13931345	--	--	--	Sobic.003G239100.1.p	57859901	57864097
TaG3B10183300	428305192	428306507	0	--	--	--	0	--	--	--	Os01g0651200	26300660	26302232	--	--	--
TaG3B10184100	428330527	428343209	0	--	--	--	0	--	--	--	Os01g0651300	26306238	26307237	--	--	--
TaG3B10186500	428431434	428432886	0	--	--	--	1	Bradi2g45290	45676204	45677256	Os01g0651500	26312015	26313114	Sobic.003G239400.2.p	57882052	57883369
TaG3B10187300	428616170	428618293	1	--	--	--	0	--	--	--	--	--	--	--	--	--
TaG3B10191400	428752966	428753180	1	--	--	--	0	--	--	--	--	--	--	--	--	--
TaG3B10193500	429131905	429137609	0	TuG1812G0300002851	441557298	441563479	0	Bradi2g15767	13937143	13942403	Os01g0651932	26364766	26367362	Sobic.003G239600.2.p	57899955	57905837
TaG3B10196600	429495393	429504091	1	--	--	--	0	--	--	--	--	--	--	--	--	--
TaG3B10198700	429529224	429536294	1	--	--	--	0	--	--	--	--	--	--	--	--	--
TaG3B10203200	429581758	429591535	1	--	--	--	0	--	--	--	--	--	--	--	--	--
TaG3B10208800	429740258	429742237	0	TuG1812G0300002852	442077350	442086398	0	Bradi2g45320	45722659	45726644	Os01g0652100	26368398	26374101	Sobic.003G240100.1.p	57929278	57931434
TaG3B10210900	429744603	429745186	0	--	--	--	0	--	--	--	--	--	--	--	--	--
TaG3B10214000	429829012	429831076	0	--	--	--	0	--	--	--	--	--	--	--	--	--
TaG3B10217800	429899795	429901087	0	TuG1812G0300002854	443267256	443268557	0	--	--	--	--	--	--	--	--	--
TaG3B10223300	430055395	430056870	0	TuG1812G0300002857	444435652	444437028	0	Bradi2g45370	45762986	45764485	Os01g0653200	26420263	26421981	Sobic.003G240500.1.p	57958523	57960470
TaG3B10224200	430137352	430154262	0	TuG1812G0300002858	444441612	444457605	0	Bradi2g45380	45765180	45779299	Os01g0653350	26428183	26429329	Sobic.003G240700.1.p	57962526	57974567
TaG3B10226900	430381266	430388542	0	--	--	--	1	Bradi2g15810	13979167	13985600	Os01g0654100	26514543	26521761	Sobic.003G241000.1.p	58040657	58047342
TaG3B10227800	430388573	430393717	0	--	--	--	1	Bradi2g45400	45805365	45812101	Os01g0654200	26522784	26527301	--	--	--
TaG3B10228500	430393849	430398120	0	--	--	--	0	--	--	--	Os01g0654300	26530279	26532048	--	--	--
TaG3B10232100	430570120	430571806	0	--	--	--	0	--	--	--	Os01g0660700	26923017	26924486	--	--	--
TaG3B10233500	430633010	430633824	0	TuG1812G0300002879	448877157	448878171	0	Bradi2g45630	46062542	46063165	Os01g0660500	26912597	26913772	--	--	--
TaG3B10235900	430741711	430748808	0	--	--	--	1	Bradi2g45620	46053332	46061135	Os01g0660300	26888425	26895926	--	--	--
TaG3B10239200	430750358	430751358	0	--	--	--	1	Bradi2g45610	46048748	46050001	Os01g0660200	26885484	26886719	--	--	--
TaG3B10242700	430845411	430847312	1	--	--	--	0	--	--	--	--	--	--	--	--	--
TaG3B10243500	430847386	430859022	1	--	--	--	0	--	--	--	--	--	--	--	--	--
TaG3B10250600	431147423	431150458	0	--	--	--	1	Bradi2g45600	46040837	46043990	Os01g0659900	26872217	26875031	--	--	--
TaG3B10253000	431709304	431713655	0	TuG1812G0300002884	449887456	449888654	0	Bradi2g45590	46031899	46033381	Os01g0659800	26862081	26863434	--	--	--
TaG3B10254600	431941113	431947763	1	--	--	--	0	--	--	--	--	--	--	--	--	--
TaG3B10258600	432136580	432142122	0	--	--	--	1	Bradi2g46050	46510574	46514194	Os01g0712800	29610944	29612232	Sobic.003G250000.1.p	58828767	58832341
TaG3B10260100	432226543	432230140	0	--	--	--	1	Bradi2g46040	46491697	46496250	--	--	--	Sobic.003G249900.1.p	58818001	58822519
TaG3B10261700	432236877	432245468	0	--	--	--	1	Bradi2g46030	46483877	46486496	--	--	--	Sobic.003G249800.1.p	58815173	58818000
TaG3B10263100	432238761	432239071	1	--	--	--	0	--	--	--	--	--	--	--	--	--
TaG3B10264000	432240646	432241540	1	--	--	--	0	--	--	--	--	--	--	--	--	--
TaG3B10266100	432338204	432338440	1	--	--	--	0	--	--	--	--	--	--	--	--	--
TaG3B10268600	432498031	432500313	1	--	--	--	0	--	--	--	--	--	--	--	--	--
TaG3B10270200	432501720	432518263	1	--	--	--	0	--	--	--	--	--	--	--	--	--
TaG3B10272500	432589409	432591290	0	--	--	--	1	Bradi2g46010	46479214	46481220	--	--	--	Sobic.003G249700.1.p	58809251	58810968
TaG3B10274200	432593746	432594249	0	--	--	--	0	Bradi2g46000	46476974	46477759	--	--	--	--	--	--
TaG3B10275800	432599397	432619921	0	--	--	--	1	Bradi2g45987	46462337	46472685	--	--	--	Sobic.003G249600.1.p	58792221	58802314
TaG3B10279900	433053826	433058170	0	--	--	--	1	Bradi2g45580	46015264	46019530	Os01g0659200	26811872	26816519	--	--	--
TaG3B10286300	433616197	433624792	0	--	--	--	1	Bradi2g45430	45829025	45838298	Os01g0655250	26592688	26593702	Sobic.003G241700.2.p	58083731	58092359
TaG3B10287100	433625146	433629467	1	--	--	--	0	--	--	--	--	--	--	--	--	--
TaG3B10297100	433932652	433941205	0	--	--	--	1	Bradi2g45437	45843869	45849834	Os01g0655400	26601979	26608476	Sobic.003G241800.4.p	58103581	58113697
TaG3B10297900	434289774	434290224	1	--	--	--	0	--	--	--	--	--	--	--	--	--
TaG3B10298700	434461594	434466746	0	--	--	--	1	Bradi2g45450	45853935	45859926	Os01g0655500	26611799	26618704	Sobic.003G241900.1.p	58123148	58130981
TaG3B10310400	434884605	434934082	0	--	--	--	0	--	--	--	--	--	--	--	--	--
TaG3B10311000	434935082	434937952	0	--	--	--	0	--	--	--	--	--	--	--	--	--
TaG3B10313300	434993798	434994506	0	TuG1812G0300002909	454425426	454428118	0	--	--	--	--	--	--	--	--	--
TaG3B10315000	435023889	435024805	0	--	--	--	0	--	--	--	--	--	--	--	--	--
TaG3B10317500	435286813	435292913	0	--	--	--	0	--	--	--	--	--	--	--	--	--
TaG3B10320800	435604772	435610762	0	TuG1812G0300002919	455868033	455873743	0	Bradi2g45880	46341658	46348634	--	--	--	--	--	--
## Alignment 23:
TaG3B00256300	4116794	4124037	0	TuG1812G0300000081	2994888	3004523	0	Bradi2g00910	561728	570271	Os01g0110700	562088	572092	Sobic.003G100600.1.p	8887247	8896169
TaG3B00261200	4179274	4179989	1	--	--	--	0	--	--	--	--	--	--	--	--	--
TaG3B00262800	4199174	4200411	0	TuG1812G0300000083	3084309	3085457	0	Bradi2g00950	591899	593461	Os01g0111100	586445	587696	Sobic.003G099400.1.p	8756213	8757624
TaG3B00263600	4208768	4209210	0	TuG1812G0300000084	3098218	3098905	0	--	--	--	--	--	--	--	--	--
TaG3B00266500	4268322	4274283	0	--	--	--	1	Bradi2g00980	609616	614478	Os01g0111200	588917	593714	Sobic.003G099300.1.p	8743583	8749825
TaG3B00269700	4429120	4436441	0	--	--	--	1	Bradi2g00986	615855	617430	--	--	--	Sobic.003G099166.1.p	8738292	8740948
TaG3B00273800	4447571	4449077	0	--	--	--	1	Bradi2g01000	623630	625362	Os01g0111500	603643	605643	Sobic.003G099000.1.p	8716965	8720882
TaG3B00274600	4449149	4454285	0	--	--	--	0	Bradi2g01010	628341	630028	--	--	--	--	--	--
TaG3B00276500	4475645	4483680	0	--	--	--	0	--	--	--	--	--	--	--	--	--
TaG3B00277400	4475681	4476522	0	--	--	--	0	--	--	--	--	--	--	--	--	--
TaG3B00281400	4532727	4534745	0	--	--	--	1	Bradi2g01170	726705	729808	Os01g0113300	723693	726099	--	--	--
TaG3B00282200	4544466	4547461	0	--	--	--	0	--	--	--	--	--	--	--	--	--
TaG3B00283600	4564850	4565791	0	--	--	--	0	--	--	--	--	--	--	--	--	--
TaG3B00284400	4578117	4578423	0	--	--	--	0	--	--	--	--	--	--	--	--	--
TaG3B00286000	4580962	4582200	0	--	--	--	0	--	--	--	--	--	--	--	--	--
TaG3B00286700	4586585	4590782	0	--	--	--	0	--	--	--	--	--	--	--	--	--
TaG3B00288300	4604681	4621242	0	--	--	--	0	--	--	--	--	--	--	--	--	--
TaG3B00289900	4694191	4696146	0	TuG1812G0300000098	3724656	3726700	0	--	--	--	--	--	--	--	--	--
TaG3B00291500	4697376	4700194	0	TuG1812G0300000099	3727640	3731769	0	--	--	--	--	--	--	--	--	--
TaG3B00293100	4727515	4729340	0	TuG1812G0300000100	3747144	3749144	0	--	--	--	--	--	--	--	--	--
TaG3B00294800	4760868	4765497	0	--	--	--	0	--	--	--	--	--	--	--	--	--
TaG3B00298600	4847340	4851116	0	--	--	--	0	--	--	--	--	--	--	--	--	--
TaG3B00316500	5190676	5192554	0	--	--	--	0	--	--	--	--	--	--	--	--	--
TaG3B00320300	5273155	5273769	0	--	--	--	0	--	--	--	--	--	--	--	--	--
TaG3B00321200	5276958	5278452	0	--	--	--	0	--	--	--	--	--	--	--	--	--
TaG3B00322800	5304437	5305045	0	--	--	--	0	--	--	--	--	--	--	--	--	--
TaG3B00325900	5339332	5349863	0	--	--	--	0	--	--	--	--	--	--	--	--	--
TaG3B00329100	5366298	5367495	0	TuG1812G0300000106	3838120	3840022	0	--	--	--	--	--	--	--	--	--
TaG3B00335300	5529350	5533978	0	--	--	--	0	--	--	--	--	--	--	--	--	--
TaG3B00337800	5562460	5564285	0	--	--	--	0	Bradi2g01340	823434	825524	--	--	--	--	--	--
TaG3B00348600	5712261	5712671	0	--	--	--	0	--	--	--	--	--	--	--	--	--
TaG3B00351000	5747756	5749438	0	--	--	--	0	--	--	--	--	--	--	--	--	--
TaG3B00351700	5760175	5761446	0	--	--	--	0	--	--	--	--	--	--	--	--	--
TaG3B00354100	5779061	5785436	0	--	--	--	0	--	--	--	--	--	--	--	--	--
TaG3B00357400	5864667	5866053	0	--	--	--	0	--	--	--	--	--	--	--	--	--
TaG3B00360500	5886386	5887015	0	TuG1812G0300000111	3873013	3873453	0	--	--	--	--	--	--	--	--	--
TaG3B00361300	5905833	5913820	0	--	--	--	0	--	--	--	--	--	--	--	--	--
TaG3B00372600	5976236	5976730	0	TuG1812G0300000112	3874108	3874860	0	--	--	--	--	--	--	--	--	--
TaG3B00374200	5983399	5984637	0	--	--	--	0	--	--	--	--	--	--	--	--	--
TaG3B00384200	6311468	6315438	0	--	--	--	0	--	--	--	--	--	--	--	--	--
TaG3B00389200	6595820	6599287	0	--	--	--	0	--	--	--	--	--	--	--	--	--
TaG3B00389900	6595858	6597515	0	--	--	--	0	--	--	--	--	--	--	--	--	--
TaG3B00392300	6624775	6632737	0	--	--	--	0	--	--	--	--	--	--	--	--	--
TaG3B00393800	6661162	6661789	0	--	--	--	0	--	--	--	--	--	--	--	--	--
TaG3B00396200	6671218	6677648	0	--	--	--	0	--	--	--	--	--	--	--	--	--
TaG3B00398300	6718268	6719252	0	--	--	--	0	--	--	--	--	--	--	--	--	--
TaG3B00399100	6721633	6731060	0	--	--	--	0	--	--	--	--	--	--	--	--	--
TaG3B00408900	6780704	6781557	0	--	--	--	0	--	--	--	--	--	--	--	--	--
TaG3B00410400	6784953	6786282	0	--	--	--	0	--	--	--	--	--	--	--	--	--
TaG3B00411900	6843907	6844170	0	--	--	--	0	--	--	--	--	--	--	--	--	--
TaG3B00415400	7303646	7307883	0	--	--	--	0	--	--	--	--	--	--	--	--	--
TaG3B00418900	7367822	7369165	0	--	--	--	0	--	--	--	--	--	--	--	--	--
TaG3B00429200	7420612	7428631	0	TuG1812G0300000113	3875485	3875985	0	--	--	--	--	--	--	--	--	--
TaG3B00430000	7447446	7448075	0	--	--	--	0	--	--	--	--	--	--	--	--	--
TaG3B00433900	7470258	7471644	0	TuG1812G0300000114	3893046	3894400	0	--	--	--	--	--	--	--	--	--
TaG3B00441200	7557043	7557424	0	TuG1812G0300000115	3910181	3911118	0	--	--	--	--	--	--	--	--	--
TaG3B00446600	7611747	7613091	0	--	--	--	0	--	--	--	--	--	--	--	--	--
TaG3B00453700	7649443	7650241	0	--	--	--	0	--	--	--	--	--	--	--	--	--
TaG3B00458500	7709503	7715497	0	TuG1812G0300000121	3984468	3990367	0	--	--	--	--	--	--	--	--	--
TaG3B00459300	7717626	7718150	0	TuG1812G0300000122	3992330	3992977	0	--	--	--	--	--	--	--	--	--
TaG3B00460200	7719169	7720154	0	--	--	--	0	--	--	--	--	--	--	--	--	--
TaG3B00461000	7729544	7730248	0	--	--	--	0	--	--	--	--	--	--	--	--	--
TaG3B00461700	7797327	7801609	0	TuG1812G0300000123	4067678	4072292	0	--	--	--	--	--	--	--	--	--
TaG3B00465500	7944223	7948554	0	--	--	--	0	--	--	--	--	--	--	--	--	--
TaG3B00468800	7982085	7985614	0	--	--	--	0	--	--	--	--	--	--	--	--	--
TaG3B00475800	8053569	8056326	0	--	--	--	0	--	--	--	--	--	--	--	--	--
TaG3B00479800	8104409	8108602	0	--	--	--	0	--	--	--	--	--	--	--	--	--
TaG3B00481300	8112413	8113831	0	--	--	--	0	--	--	--	--	--	--	--	--	--
TaG3B00484600	8130249	8135646	0	--	--	--	0	--	--	--	--	--	--	--	--	--
TaG3B00493900	8684639	8689643	0	--	--	--	0	--	--	--	--	--	--	--	--	--
TaG3B00497100	8692806	8700301	0	--	--	--	0	--	--	--	--	--	--	--	--	--
TaG3B00498800	8701202	8705309	0	--	--	--	0	--	--	--	--	--	--	--	--	--
TaG3B00504400	8982492	8993480	0	--	--	--	0	--	--	--	--	--	--	--	--	--
TaG3B00505900	9022844	9023667	0	--	--	--	0	--	--	--	--	--	--	--	--	--
TaG3B00509000	9177388	9179302	0	--	--	--	0	--	--	--	--	--	--	--	--	--
TaG3B00510600	9207422	9207786	0	--	--	--	0	--	--	--	--	--	--	--	--	--
TaG3B00511300	9209916	9216005	0	--	--	--	0	--	--	--	--	--	--	--	--	--
TaG3B00513800	9230480	9234641	0	--	--	--	0	--	--	--	--	--	--	--	--	--
TaG3B00514600	9237372	9239600	0	--	--	--	0	--	--	--	--	--	--	--	--	--
TaG3B00517000	9251468	9251818	0	--	--	--	0	--	--	--	--	--	--	--	--	--
TaG3B00520200	9305532	9305878	0	--	--	--	0	--	--	--	--	--	--	--	--	--
TaG3B00524500	9330097	9330535	0	--	--	--	0	--	--	--	--	--	--	--	--	--
TaG3B00525200	9337005	9341042	0	TuG1812G0300000148	4859576	4865797	0	--	--	--	--	--	--	--	--	--
TaG3B00526700	9389527	9391292	0	--	--	--	0	--	--	--	--	--	--	--	--	--
TaG3B00527500	9400168	9403590	0	--	--	--	0	--	--	--	--	--	--	--	--	--
TaG3B00528400	9403844	9408324	0	--	--	--	0	--	--	--	--	--	--	--	--	--
TaG3B00536800	9453392	9458134	0	--	--	--	0	--	--	--	--	--	--	--	--	--
TaG3B00537600	9460398	9463693	0	--	--	--	0	--	--	--	--	--	--	--	--	--
TaG3B00547700	9482021	9487236	0	--	--	--	0	--	--	--	--	--	--	--	--	--
TaG3B00551600	9525958	9527186	0	--	--	--	0	--	--	--	--	--	--	--	--	--
TaG3B00553200	9534502	9535939	0	--	--	--	0	--	--	--	--	--	--	--	--	--
TaG3B00557900	9552801	9554687	0	TuG1812G0300000151	5207291	5209282	0	--	--	--	--	--	--	--	--	--
TaG3B00561200	9561616	9562182	0	--	--	--	0	--	--	--	--	--	--	--	--	--
TaG3B00564100	9576034	9576418	0	TuG1812G0300000153	5215994	5216615	0	--	--	--	--	--	--	--	--	--
TaG3B00564900	9577308	9577803	0	--	--	--	0	--	--	--	--	--	--	--	--	--
TaG3B00566500	9584465	9585117	0	--	--	--	0	--	--	--	--	--	--	--	--	--
TaG3B00567400	9590426	9591265	0	--	--	--	0	--	--	--	--	--	--	--	--	--
TaG3B00568100	9593834	9594409	0	TuG1812G0300000158	5333738	5334392	0	--	--	--	--	--	--	--	--	--
TaG3B00573600	9633570	9635341	0	TuG1812G0300000166	5702686	5704594	0	--	--	--	--	--	--	--	--	--
TaG3B00577600	9664836	9667926	0	--	--	--	0	--	--	--	--	--	--	--	--	--
TaG3B00579100	9717281	9726685	0	--	--	--	0	--	--	--	--	--	--	--	--	--
TaG3B00580000	9733465	9736976	0	TuG1812G0300000169	5718618	5721629	0	--	--	--	--	--	--	--	--	--
TaG3B00591800	9809305	9811993	0	--	--	--	0	--	--	--	--	--	--	--	--	--
TaG3B00594100	9815896	9821365	0	--	--	--	0	--	--	--	--	--	--	--	--	--
TaG3B00595000	9816337	9820198	0	--	--	--	0	--	--	--	--	--	--	--	--	--
TaG3B00596500	9831832	9832891	0	--	--	--	0	--	--	--	--	--	--	--	--	--
TaG3B00602300	9894483	9896040	0	--	--	--	0	--	--	--	--	--	--	--	--	--
TaG3B00603100	9954202	9955457	0	--	--	--	0	--	--	--	--	--	--	--	--	--
TaG3B00606300	9976163	9980336	0	--	--	--	0	--	--	--	--	--	--	--	--	--
TaG3B00622000	10094383	10096116	0	--	--	--	0	--	--	--	--	--	--	--	--	--
TaG3B00622800	10099022	10101701	0	--	--	--	0	--	--	--	--	--	--	--	--	--
TaG3B00624300	10105794	10109986	0	--	--	--	0	--	--	--	--	--	--	--	--	--
TaG3B00625100	10118857	10122179	0	--	--	--	0	--	--	--	--	--	--	--	--	--
TaG3B00627500	10146426	10147874	0	--	--	--	0	--	--	--	--	--	--	--	--	--
TaG3B00628300	10163275	10166391	0	--	--	--	0	--	--	--	--	--	--	--	--	--
TaG3B00630000	10173689	10175046	0	--	--	--	0	--	--	--	--	--	--	--	--	--
TaG3B00630800	10180053	10180607	0	--	--	--	0	--	--	--	--	--	--	--	--	--
TaG3B00632800	10351669	10353226	0	--	--	--	0	Bradi2g01020	631421	633574	--	--	--	--	--	--
TaG3B00635400	10422151	10423529	0	--	--	--	0	--	--	--	--	--	--	--	--	--
TaG3B00640700	10500323	10501434	0	--	--	--	0	--	--	--	--	--	--	--	--	--
TaG3B00641500	10509191	10517663	0	TuG1812G0300000188	6275721	6284305	0	--	--	--	--	--	--	--	--	--
TaG3B00644000	10530373	10531653	0	--	--	--	0	--	--	--	--	--	--	--	--	--
TaG3B00644700	10583038	10584047	0	--	--	--	0	--	--	--	--	--	--	--	--	--
TaG3B00645600	10596975	10605447	0	--	--	--	0	--	--	--	--	--	--	--	--	--
TaG3B00654200	10783682	10786205	0	--	--	--	0	--	--	--	--	--	--	--	--	--
TaG3B00656600	10793418	10793759	0	--	--	--	0	--	--	--	--	--	--	--	--	--
TaG3B00662000	10931523	10931809	0	--	--	--	0	--	--	--	--	--	--	--	--	--
TaG3B00662500	10935698	10938364	0	--	--	--	0	--	--	--	--	--	--	--	--	--
TaG3B00668200	11050449	11051872	0	--	--	--	0	--	--	--	--	--	--	--	--	--
TaG3B00675900	11200821	11201466	0	--	--	--	0	--	--	--	--	--	--	--	--	--
TaG3B00676700	11202581	11203723	0	--	--	--	0	--	--	--	--	--	--	--	--	--
TaG3B00678400	11213950	11214662	0	TuG1812G0300000189	6329740	6331686	0	--	--	--	Os01g0113350	728968	731172	--	--	--
TaG3B00680000	11223138	11223872	0	--	--	--	0	--	--	--	--	--	--	--	--	--
TaG3B00680800	11232593	11234554	0	--	--	--	0	--	--	--	--	--	--	--	--	--
TaG3B00681600	11237303	11239277	0	--	--	--	1	Bradi2g01120	704226	706414	Os01g0114100	767181	769673	--	--	--
TaG3B00684800	11262139	11262366	0	--	--	--	0	--	--	--	--	--	--	--	--	--
TaG3B00694300	11618356	11618943	0	--	--	--	0	--	--	--	--	--	--	--	--	--
TaG3B00695900	11621828	11623402	0	TuG1812G0300000192	6373108	6374802	0	--	--	--	Os01g0114900	794499	795413	--	--	--
TaG3B00698900	11690513	11692548	0	--	--	--	0	--	--	--	--	--	--	--	--	--
TaG3B00700600	11701434	11702019	0	--	--	--	0	--	--	--	--	--	--	--	--	--
TaG3B00702100	11802194	11808496	0	--	--	--	0	Bradi2g01200	755677	757648	--	--	--	--	--	--
TaG3B00703800	11809006	11812691	0	--	--	--	0	Bradi2g01217	764385	766142	--	--	--	--	--	--
TaG3B00704500	11844053	11850608	0	--	--	--	0	--	--	--	--	--	--	--	--	--
TaG3B00706100	11854172	11858189	0	--	--	--	0	--	--	--	--	--	--	--	--	--
TaG3B00709600	11949580	11951171	0	--	--	--	0	--	--	--	--	--	--	--	--	--
TaG3B00711100	11960393	11961204	0	--	--	--	0	--	--	--	--	--	--	--	--	--
TaG3B00715900	12048027	12049478	0	--	--	--	0	--	--	--	--	--	--	--	--	--
TaG3B00717300	12062052	12064388	0	--	--	--	0	--	--	--	Os01g0115500	839809	840828	--	--	--
TaG3B00719000	12074304	12075640	0	--	--	--	0	--	--	--	--	--	--	--	--	--
TaG3B00721300	12085087	12087602	0	--	--	--	0	--	--	--	--	--	--	--	--	--
TaG3B00723800	12115470	12118073	0	--	--	--	0	Bradi2g01301	800024	803765	--	--	--	--	--	--
TaG3B00726200	12119820	12122465	0	--	--	--	0	--	--	--	--	--	--	--	--	--
TaG3B00726900	12123884	12126280	0	--	--	--	0	--	--	--	--	--	--	--	--	--
TaG3B00730200	12137766	12141939	0	--	--	--	0	--	--	--	--	--	--	--	--	--
TaG3B00731000	12144467	12146989	0	--	--	--	0	--	--	--	Os01g0115566	842002	842757	--	--	--
TaG3B00734100	12169137	12172248	0	--	--	--	0	--	--	--	--	--	--	--	--	--
TaG3B00735000	12172472	12176249	0	--	--	--	0	--	--	--	--	--	--	--	--	--
TaG3B00737300	12176965	12179396	0	--	--	--	0	--	--	--	--	--	--	--	--	--
TaG3B00739000	12183348	12185236	0	--	--	--	0	--	--	--	--	--	--	--	--	--
TaG3B00739700	12195880	12198796	0	--	--	--	0	--	--	--	--	--	--	--	--	--
TaG3B00742200	12227170	12230316	0	--	--	--	0	--	--	--	--	--	--	--	--	--
TaG3B00745300	12253893	12255555	0	--	--	--	0	--	--	--	--	--	--	--	--	--
TaG3B00747400	12281006	12282468	0	--	--	--	0	--	--	--	--	--	--	--	--	--
TaG3B00752100	12296344	12297132	0	TuG1812G0300000213	7215633	7216097	0	--	--	--	--	--	--	--	--	--
TaG3B00756900	12330336	12330707	0	--	--	--	0	--	--	--	--	--	--	--	--	--
TaG3B00759200	12340682	12341325	0	TuG1812G0300000214	7241169	7244011	0	Bradi2g01310	804662	812018	Os01g0116000	872458	874817	--	--	--
TaG3B00763600	12417095	12417837	0	--	--	--	0	--	--	--	--	--	--	--	--	--
TaG3B00765100	12422641	12423272	0	--	--	--	0	--	--	--	--	--	--	--	--	--
TaG3B00766800	12432252	12432878	0	--	--	--	0	--	--	--	--	--	--	--	--	--
TaG3B00768300	12459171	12460027	0	--	--	--	0	--	--	--	--	--	--	--	--	--
TaG3B00773600	12502999	12504804	0	--	--	--	0	--	--	--	--	--	--	--	--	--
TaG3B00775200	12506062	12506592	0	--	--	--	0	--	--	--	--	--	--	--	--	--
TaG3B00778700	12548975	12550335	0	--	--	--	0	--	--	--	--	--	--	--	--	--
TaG3B00780400	12560832	12566592	0	TuG1812G0300000219	7280914	7281458	0	--	--	--	--	--	--	--	--	--
## Alignment 24:
TaG3B10957600	466764874	466771841	0	TuG1812G0300003079	475937296	475941169	0	--	--	--	--	--	--	--	--	--
TaG3B10962600	466929386	466934240	0	TuG1812G0300003080	476287811	476292457	0	--	--	--	--	--	--	--	--	--
TaG3B10964100	466930348	466932303	0	--	--	--	1	Bradi2g47387	47768040	47769926	Os01g0696100	28801026	28802680	--	--	--
TaG3B10965800	466935639	466936636	0	TuG1812G0300003081	476293606	476294820	0	Bradi2g47367	47762386	47763867	Os01g0695900	28796526	28797649	--	--	--
TaG3B10967300	467083803	467093581	0	--	--	--	0	--	--	--	--	--	--	--	--	--
TaG3B10971300	467122304	467125268	0	TuG1812G0300003083	476429984	476433067	0	--	--	--	--	--	--	--	--	--
TaG3B10976100	467432383	467438671	0	--	--	--	0	--	--	--	--	--	--	Sobic.003G267700.1.p	60421757	60428660
TaG3B10978600	467440479	467447997	0	--	--	--	0	--	--	--	--	--	--	--	--	--
TaG3B10981600	467452017	467459460	0	--	--	--	0	--	--	--	--	--	--	--	--	--
TaG3B10986900	467513090	467515919	0	--	--	--	1	Bradi2g47320	47706701	47709498	Os01g0695600	28756464	28759291	--	--	--
TaG3B10989900	467855166	467858909	1	--	--	--	0	--	--	--	--	--	--	--	--	--
TaG3B10998000	467871930	467872226	1	--	--	--	0	--	--	--	--	--	--	--	--	--
TaG3B11003200	468465575	468468292	1	--	--	--	0	--	--	--	--	--	--	--	--	--
TaG3B11008700	469054992	469056930	1	--	--	--	0	--	--	--	--	--	--	--	--	--
TaG3B11014700	469407481	469407894	1	--	--	--	0	--	--	--	--	--	--	--	--	--
TaG3B11019900	469475521	469476787	1	--	--	--	0	--	--	--	--	--	--	--	--	--
TaG3B11021600	469477573	469481260	1	--	--	--	0	--	--	--	--	--	--	--	--	--
TaG3B11023100	469516036	469519762	0	--	--	--	1	Bradi2g47310	47697404	47706677	Os01g0695300	28752172	28755024	--	--	--
TaG3B11026500	469749326	469750805	1	--	--	--	0	--	--	--	--	--	--	--	--	--
TaG3B11028100	469751968	469752787	1	--	--	--	0	--	--	--	--	--	--	--	--	--
TaG3B11029000	469752997	469772192	0	--	--	--	1	Bradi2g47300	47691716	47697304	Os01g0695200	28746556	28751345	Sobic.003G266900.1.p	60360581	60365594
TaG3B11034000	469887373	469891563	0	--	--	--	1	Bradi2g47290	47685652	47690749	Os01g0695100	28739988	28744712	Sobic.003G266500.1.p	60343804	60347353
TaG3B11037900	469895826	469897139	1	--	--	--	0	--	--	--	--	--	--	--	--	--
TaG3B11044300	470153728	470153952	1	--	--	--	0	--	--	--	--	--	--	--	--	--
TaG3B11045100	470155120	470156088	1	--	--	--	0	--	--	--	--	--	--	--	--	--
TaG3B11045900	470157215	470159955	1	--	--	--	0	--	--	--	--	--	--	--	--	--
TaG3B11048400	470170711	470183946	0	--	--	--	1	Bradi2g47280	47675240	47683856	Os01g0694900	28729121	28735042	Sobic.003G266400.1.p	60335950	60342740
TaG3B11049200	470172833	470176830	1	--	--	--	0	--	--	--	--	--	--	--	--	--
TaG3B11056100	470723011	470738584	0	TuG1812G0300003095	477131563	477146811	0	Bradi2g47267	47641716	47659659	Os01g0694300	28683874	28686338	--	--	--
TaG3B11060900	470958811	470964556	0	--	--	--	1	Bradi2g47260	47632440	47638535	Os01g0694200	28675518	28680153	Sobic.003G266001.1.p	60287490	60291333
TaG3B11065400	470973047	470976078	0	--	--	--	1	Bradi2g47254	47618310	47622475	Os01g0694000	28666309	28668105	Sobic.003G265701.1.p	60262253	60263106
TaG3B11066200	470977663	470978490	0	--	--	--	0	--	--	--	--	--	--	--	--	--
TaG3B11067800	470980212	470980492	0	--	--	--	0	--	--	--	--	--	--	--	--	--
TaG3B11073900	471057013	471059951	0	--	--	--	0	--	--	--	--	--	--	--	--	--
TaG3B11076200	471367904	471372519	0	--	--	--	0	--	--	--	--	--	--	--	--	--
TaG3B11081800	471743182	471743751	0	TuG1812G0300003097	478068372	478069546	0	Bradi2g47230	47604633	47605523	--	--	--	--	--	--
TaG3B11082600	471749293	471754526	0	--	--	--	1	--	--	--	Os01g0693800	28654048	28655948	Sobic.003G265400.1.p	60241674	60246181
TaG3B11086300	472118206	472122017	0	--	--	--	0	--	--	--	--	--	--	--	--	--
TaG3B11089600	472241189	472243579	0	--	--	--	0	--	--	--	--	--	--	--	--	--
TaG3B11091200	472243586	472246218	0	--	--	--	0	--	--	--	--	--	--	--	--	--
TaG3B11092000	472257041	472262977	0	--	--	--	0	--	--	--	--	--	--	--	--	--
TaG3B11095100	472332069	472334898	0	--	--	--	0	--	--	--	--	--	--	--	--	--
TaG3B11103100	472789313	472796151	0	TuG1812G0300003105	479666652	479672589	0	--	--	--	--	--	--	--	--	--
TaG3B11113000	473734058	473736148	0	TuG1812G0300003108	480180929	480182982	0	--	--	--	Os01g0686800	28330800	28333317	--	--	--
TaG3B11115300	473738607	473740551	0	TuG1812G0300003109	480185026	480187321	0	Bradi2g17337	15421529	15423439	--	--	--	Sobic.003G261000.3.p	59877756	59880984
TaG3B11116200	473740349	473746467	0	TuG1812G0300003110	480187217	480193481	0	--	--	--	--	--	--	--	--	--
TaG3B11127900	474789052	474794747	0	--	--	--	0	--	--	--	--	--	--	--	--	--
TaG3B11130100	474948557	474951841	0	--	--	--	0	--	--	--	--	--	--	--	--	--
TaG3B11133700	475175135	475178730	0	--	--	--	1	Bradi2g46860	47318482	47329979	Os01g0687500	28364038	28368033	Sobic.003G261200.1.p	59899562	59904797
TaG3B11135200	475179019	475183106	0	--	--	--	1	Bradi2g46880	47330125	47333372	Os01g0687600	28367976	28370530	Sobic.003G261300.1.p	59905941	59909252
TaG3B11137600	475233422	475236709	1	--	--	--	0	--	--	--	--	--	--	--	--	--
TaG3B11139200	475383538	475388480	1	--	--	--	0	--	--	--	--	--	--	--	--	--
TaG3B11141300	475721123	475725139	1	--	--	--	0	--	--	--	--	--	--	--	--	--
TaG3B11144400	475876644	475877806	0	TuG1812G0300003123	481954293	481955626	0	Bradi2g17410	15453916	15460741	Os01g0688600	28417330	28418601	Sobic.003G261900.1.p	59983562	59984787
TaG3B11147400	476092509	476094809	1	--	--	--	0	--	--	--	--	--	--	--	--	--
TaG3B11149000	476096997	476098548	0	--	--	--	1	Bradi2g46937	47370977	47372971	Os01g0688900	28425816	28427634	--	--	--
TaG3B11150600	476146631	476147515	0	--	--	--	1	Bradi2g17440	15500158	15501403	Os01g0689000	28431993	28433405	Sobic.003G262100.1.p	59992509	59995371
TaG3B11151300	476409342	476409966	1	--	--	--	0	--	--	--	--	--	--	--	--	--
TaG3B11152200	476436206	476447768	0	--	--	--	1	Bradi2g17507	15579132	15589083	Os01g0689451	28447888	28458988	Sobic.003G262200.1.p	59998841	60009113
TaG3B11157200	476469833	476474870	0	--	--	--	1	Bradi2g46970	47406778	47411775	Os01g0689600	28467690	28471172	Sobic.003G262400.1.p	60023680	60027177
TaG3B11161000	476525188	476526805	1	--	--	--	0	--	--	--	--	--	--	--	--	--
TaG3B11162500	476799370	476800020	1	--	--	--	0	--	--	--	--	--	--	--	--	--
TaG3B11163300	476801500	476804792	0	--	--	--	1	Bradi2g46990	47418880	47423172	Os01g0689800	28479278	28482802	Sobic.003G262500.1.p	60047070	60051565
TaG3B11164800	476804922	476814235	0	--	--	--	1	Bradi2g17520	15605537	15612505	Os01g0689900	28482950	28496176	--	--	--
TaG3B11166400	476815365	476815941	0	--	--	--	0	Bradi2g47014	47430568	47431706	--	--	--	--	--	--
TaG3B11167900	476994761	476999925	0	--	--	--	0	Bradi2g47021	47432145	47432900	--	--	--	--	--	--
TaG3B11168700	477021519	477022038	0	--	--	--	0	--	--	--	Os01g0690200	28502293	28503364	--	--	--
TaG3B11169500	477023070	477034170	0	--	--	--	1	Bradi2g47060	47448968	47452922	Os01g0690800	28524105	28534387	--	--	--
TaG3B11173300	477038118	477040074	0	--	--	--	1	Bradi2g17560	15621018	15622643	Os01g0691400	28539955	28541359	Sobic.003G263900.1.p	60113952	60115539
TaG3B11174200	477038982	477044049	0	--	--	--	1	Bradi2g47080	47460284	47465559	Os01g0691500	28541558	28545424	--	--	--
TaG3B11179000	477303578	477308707	1	--	--	--	0	--	--	--	--	--	--	--	--	--
TaG3B11180600	477309139	477313952	1	--	--	--	0	--	--	--	--	--	--	--	--	--
TaG3B11182900	477530348	477531189	1	--	--	--	0	--	--	--	--	--	--	--	--	--
TaG3B11183800	477532094	477535350	0	--	--	--	1	Bradi2g17320	15412840	15414234	Os01g0686200	28303270	28304839	--	--	--
TaG3B11185400	477575464	477576072	0	--	--	--	1	Bradi2g17310	15404623	15405557	Os01g0686000	28289381	28290175	Sobic.003G260800.1.p	59861582	59863803
TaG3B11189200	477864769	477869299	0	--	--	--	1	Bradi2g17300	15395774	15400237	Os01g0685900	28282813	28287091	--	--	--
TaG3B11190000	477870388	477870609	1	--	--	--	0	--	--	--	--	--	--	--	--	--
TaG3B11192400	478116983	478121695	0	TuG1812G0300003147	486354283	486357423	0	Bradi2g17290	15390854	15394363	Os01g0685800	28277699	28281938	Sobic.003G260600.1.p	59847293	59852503
TaG3B11196400	478260802	478263440	1	--	--	--	0	--	--	--	--	--	--	--	--	--
TaG3B11200300	478273251	478274330	1	--	--	--	0	--	--	--	--	--	--	--	--	--
TaG3B11201500	478275902	478277867	1	--	--	--	0	--	--	--	--	--	--	--	--	--
TaG3B11202100	478298948	478323115	0	TuG1812G0300003148	486760948	486775945	0	Bradi2g46780	47242223	47255650	Os01g0685500	28261273	28267707	--	--	--
TaG3B11203000	478299628	478301944	1	--	--	--	0	--	--	--	--	--	--	--	--	--
TaG3B11203800	478302912	478304641	1	--	--	--	0	--	--	--	--	--	--	--	--	--
TaG3B11208600	478563170	478564720	0	TuG1812G0300003150	486866560	486868233	0	Bradi2g17280	15383733	15385383	Os01g0685400	28250506	28251508	--	--	--
TaG3B11209400	478614716	478614982	0	--	--	--	0	--	--	--	--	--	--	--	--	--
TaG3B11210700	478792816	478797146	0	--	--	--	0	--	--	--	--	--	--	--	--	--
TaG3B11211600	478849597	478850175	0	--	--	--	0	--	--	--	--	--	--	--	--	--
TaG3B11213000	478854692	478859218	0	--	--	--	0	--	--	--	--	--	--	--	--	--
TaG3B11215400	478917533	478918171	0	--	--	--	0	--	--	--	--	--	--	--	--	--
TaG3B11221700	479518147	479522376	0	--	--	--	0	--	--	--	Os01g0682200	28118327	28119161	--	--	--
TaG3B11223400	479551178	479559265	0	--	--	--	0	--	--	--	Os01g0681600	28080392	28083298	--	--	--
TaG3B11225000	479609548	479612915	0	--	--	--	0	--	--	--	--	--	--	--	--	--
TaG3B11228000	479756317	479759497	0	--	--	--	0	--	--	--	--	--	--	--	--	--
TaG3B11232000	480009517	480010494	0	--	--	--	1	Bradi2g46740	47222163	47223847	--	--	--	Sobic.003G259800.1.p	59784586	59785808
TaG3B11232800	480010814	480015236	0	TuG1812G0300003153	487175433	487181501	0	Bradi2g46720	47212702	47217649	--	--	--	Sobic.003G259600.1.p	59775130	59780099
TaG3B11239600	480339736	480345937	0	TuG1812G0300003156	487549675	487555074	0	Bradi2g46700	47161900	47167510	--	--	--	Sobic.003G259400.1.p	59730528	59736796
TaG3B11242000	480430835	480434728	0	TuG1812G0300003158	487702154	487706098	0	Bradi2g46690	47151511	47155198	--	--	--	Sobic.003G259200.1.p	59716423	59719626
TaG3B11243500	480528997	480533420	0	--	--	--	0	--	--	--	--	--	--	--	--	--
TaG3B11244900	480533740	480534735	0	--	--	--	0	--	--	--	--	--	--	--	--	--
TaG3B11247400	480613204	480616100	0	--	--	--	0	Bradi2g17260	15370645	15374736	--	--	--	--	--	--
TaG3B11248200	480814355	480817598	0	--	--	--	0	--	--	--	--	--	--	--	--	--
TaG3B11253300	481460664	481461004	0	--	--	--	0	--	--	--	--	--	--	--	--	--
TaG3B11256700	482207181	482219545	0	--	--	--	0	Bradi2g46340	46822761	46833812	--	--	--	--	--	--
TaG3B11261600	482490659	482493647	0	--	--	--	0	--	--	--	--	--	--	--	--	--
TaG3B11266900	482841762	482844676	0	--	--	--	0	--	--	--	--	--	--	--	--	--
TaG3B11267700	483096061	483100631	0	--	--	--	0	--	--	--	--	--	--	--	--	--
TaG3B11269100	483100987	483104772	0	--	--	--	0	--	--	--	--	--	--	--	--	--
TaG3B11276200	483509223	483510794	0	--	--	--	0	--	--	--	--	--	--	--	--	--
TaG3B11281300	484032249	484033941	0	--	--	--	0	--	--	--	--	--	--	--	--	--
TaG3B11283600	484055340	484055703	0	--	--	--	0	--	--	--	--	--	--	--	--	--
TaG3B11284300	484058011	484061629	0	--	--	--	0	--	--	--	--	--	--	--	--	--
TaG3B11287700	484336239	484341055	0	--	--	--	0	--	--	--	--	--	--	--	--	--
TaG3B11289300	484342170	484342978	0	--	--	--	0	--	--	--	--	--	--	--	--	--
TaG3B11289900	484343055	484343792	0	--	--	--	0	--	--	--	--	--	--	--	--	--
TaG3B11291200	484347724	484348116	0	--	--	--	0	--	--	--	--	--	--	--	--	--
TaG3B11295000	484970681	484977653	0	--	--	--	1	Bradi2g46560	47024743	47029433	Os01g0679500	27956735	27959135	Sobic.003G256900.2.p	59496241	59500637
TaG3B11298600	485158748	485169368	0	--	--	--	1	Bradi2g46550	47006322	47017699	Os01g0679000	27938801	27947024	--	--	--
TaG3B11300900	485169406	485173129	1	--	--	--	0	--	--	--	--	--	--	--	--	--
TaG3B11303300	485177511	485178230	0	TuG1812G0300003170	489649320	489650487	0	Bradi2g46540	47000670	47001761	Os01g0678800	27930111	27930950	--	--	--
TaG3B11304100	485394228	485414189	0	--	--	--	1	Bradi2g46527	46994889	46998292	Os01g0678700	27924913	27928433	Sobic.003G256300.2.p	59447602	59452890
TaG3B11305800	485415649	485417576	0	--	--	--	1	Bradi2g46520	46990458	46992141	Os01g0678600	27922318	27924335	Sobic.003G256200.1.p	59443784	59445685
TaG3B11307700	485575853	485603160	0	--	--	--	1	Bradi2g46510	46971723	46988665	Os01g0678500	27906660	27920949	Sobic.003G256100.1.p	59423752	59439954
TaG3B11309900	485805904	485812523	0	TuG1812G0300003173	489948256	489951998	0	Bradi2g46560	47024743	47029433	--	--	--	--	--	--
TaG3B11310700	486034516	486037376	0	TuG1812G0300003174	489953540	489955691	0	Bradi2g46570	47029655	47033792	--	--	--	--	--	--
TaG3B11311600	486038333	486040548	0	TuG1812G0300003175	489956763	489959174	0	Bradi2g46580	47033770	47036378	--	--	--	--	--	--
TaG3B11316000	486488208	486488620	0	--	--	--	0	--	--	--	--	--	--	--	--	--
TaG3B11316500	486709509	486710519	0	--	--	--	0	--	--	--	--	--	--	--	--	--
TaG3B11317300	486710539	486720932	0	--	--	--	1	Bradi2g46670	47112898	47124855	Os01g0682001	28098847	28102930	--	--	--
TaG3B11319600	486732484	486736660	0	--	--	--	1	Bradi2g46660	47106442	47109767	Os01g0681600	28080392	28083298	--	--	--
TaG3B11321900	486737254	486744945	0	--	--	--	1	Bradi2g46650	47097869	47103984	Os01g0681400	28070715	28076428	--	--	--
TaG3B11324300	486763858	486766801	0	--	--	--	1	Bradi2g17077	15225090	15229983	Os01g0681000	28033034	28051826	--	--	--
TaG3B11326700	487034168	487034540	1	--	--	--	0	--	--	--	--	--	--	--	--	--
TaG3B11327500	487038341	487042502	1	--	--	--	0	--	--	--	--	--	--	--	--	--
TaG3B11329100	487144072	487148964	0	TuG1812G0300003182	490804484	490806870	0	Bradi2g46630	47087801	47090426	Os01g0680900	28028749	28031687	--	--	--
TaG3B11331500	487381869	487386550	0	TuG1812G0300003184	491324205	491328942	0	Bradi2g46620	47077147	47082151	Os01g0680700	28016284	28021413	--	--	--
TaG3B11334500	487560870	487569350	1	--	--	--	0	--	--	--	--	--	--	--	--	--
TaG3B11337500	488213259	488216409	1	--	--	--	0	--	--	--	--	--	--	--	--	--
TaG3B11341400	488291323	488296665	0	TuG1812G0300003190	492263679	492268912	0	Bradi2g16950	14956847	14961560	Os01g0677500	27860530	27862131	--	--	--
TaG3B11344600	488345443	488345981	1	--	--	--	0	--	--	--	--	--	--	--	--	--
TaG3B11345400	488347162	488347608	0	--	--	--	1	Bradi2g46483	46949454	46950413	--	--	--	Sobic.003G254900.1.p	59321253	59322903
TaG3B11349700	488552349	488554297	0	--	--	--	1	Bradi2g46460	46929705	46932032	Os01g0676900	27833978	27835938	--	--	--
TaG3B11354300	488639625	488642100	0	--	--	--	0	Bradi2g46477	46946696	46948646	--	--	--	--	--	--
TaG3B11359500	488691083	488691676	0	--	--	--	1	Bradi2g46426	46909705	46911465	Os01g0675800	27780948	27782265	--	--	--
TaG3B11361200	488693189	488696280	0	--	--	--	1	Bradi2g16850	14779276	14783275	Os01g0675700	27777432	27780995	Sobic.003G254800.1.p	59313270	59316347
TaG3B11364100	488971133	488975530	0	--	--	--	1	Bradi2g16840	14764481	14769429	Os01g0675500	27757765	27761694	Sobic.003G254700.1.p	59293099	59297511
TaG3B11370900	489312310	489314663	0	--	--	--	1	Bradi2g46380	46869733	46872336	Os01g0675100	27745830	27747887	Sobic.003G254300.1.p	59273113	59275662
TaG3B11373800	489317301	489320138	0	--	--	--	1	Bradi2g16800	14735369	14738470	Os01g0675000	27742228	27745141	Sobic.003G254200.1.p	59270205	59273022
TaG3B11374600	489321156	489321627	1	--	--	--	0	--	--	--	--	--	--	--	--	--
TaG3B11375400	489324734	489333002	0	--	--	--	1	Bradi2g46370	46863070	46869321	Os01g0674800	27737142	27739719	Sobic.003G254100.1.p	59261811	59268647
TaG3B11379200	489587204	489592257	0	TuG1812G0300003196	493324499	493329341	0	--	--	--	--	--	--	--	--	--
TaG3B11379900	489594308	489595106	0	--	--	--	0	Bradi2g46345	46841151	46842085	--	--	--	--	--	--
TaG3B11381600	489595273	489603473	0	--	--	--	0	--	--	--	--	--	--	--	--	--
TaG3B11386500	490085447	490092606	0	TuG1812G0300003203	495101392	495108500	0	Bradi2g46360	46854404	46861238	Os01g0674700	27725579	27731480	Sobic.003G254000.1.p	59253853	59259692
## Alignment 25:
TaG3B12719300	550579623	550583284	0	TuG1812G0300003679	557818448	557822736	0	Bradi2g51917	51494074	51499695	Os01g0783800	33210231	33216314	Sobic.003G319400.1.p	64684791	64688005
TaG3B12720100	550712218	550715320	0	--	--	--	0	Bradi2g51720	51352429	51354673	--	--	--	--	--	--
TaG3B12720900	550751474	550754534	0	TuG1812G0300003685	558002590	558005818	0	Bradi2g51957	51515584	51521911	Os01g0784600	33244777	33248099	--	--	--
TaG3B12721800	550755414	550762149	1	--	--	--	0	--	--	--	--	--	--	--	--	--
TaG3B12726500	551128758	551131193	0	--	--	--	1	Bradi2g52000	51571411	51573853	Os01g0785400	33308448	33310933	--	--	--
TaG3B12730500	551703093	551704727	0	--	--	--	1	Bradi2g52016	51583683	51585412	Os01g0785700	33318039	33322908	Sobic.003G320100.1.p	64798870	64800807
TaG3B12735300	551717551	551719284	1	--	--	--	0	--	--	--	--	--	--	--	--	--
TaG3B12736200	551722802	551725076	0	--	--	--	1	Bradi2g52040	51595811	51598857	Os01g0785900	33329637	33331935	Sobic.003G320300.1.p	64808031	64810619
TaG3B12737800	551884967	551885918	0	--	--	--	1	Bradi2g52050	51601821	51602886	Os01g0786500	33350154	33351195	Sobic.003G320500.1.p	64824813	64826227
TaG3B12739400	551923509	551929008	0	--	--	--	1	Bradi2g52060	51604556	51608252	Os01g0786700	33359554	33361633	Sobic.003G320600.1.p	64829307	64833295
TaG3B12740200	551930148	551936392	0	--	--	--	1	Bradi2g52070	51609387	51617641	Os01g0786900	33368985	33374621	--	--	--
TaG3B12742500	552001062	552021541	1	--	--	--	0	--	--	--	--	--	--	--	--	--
TaG3B12744200	552023661	552025418	0	--	--	--	1	Bradi2g52077	51622087	51624054	Os01g0787000	33382428	33384487	Sobic.003G320800.1.p	64842034	64843978
TaG3B12754100	552644543	552672491	0	--	--	--	0	Bradi2g51900	51490423	51492323	--	--	--	--	--	--
TaG3B12755800	552674759	552676819	0	--	--	--	0	--	--	--	--	--	--	--	--	--
TaG3B12757300	552695839	552718847	0	--	--	--	0	Bradi2g51917	51494074	51499695	--	--	--	--	--	--
TaG3B12758100	552719467	552720163	0	--	--	--	1	Bradi2g51930	51501939	51502244	--	--	--	Sobic.003G317800.1.p	64538434	64539003
TaG3B12760600	552830562	552834976	1	--	--	--	0	--	--	--	--	--	--	--	--	--
TaG3B12762100	553002915	553006980	0	TuG1812G0300003695	558325663	558327933	0	Bradi2g20687	18152829	18159858	--	--	--	Sobic.003G319400.1.p	64684791	64688005
TaG3B12763700	553461859	553463898	0	--	--	--	0	Bradi2g20720	18188023	18190269	--	--	--	--	--	--
TaG3B12765400	553481716	553482088	0	--	--	--	0	--	--	--	--	--	--	--	--	--
TaG3B12767800	553506575	553510024	0	--	--	--	1	Bradi2g51980	51542604	51546384	--	--	--	Sobic.003G319700.1.p	64746042	64749771
TaG3B12773000	553748765	553749075	1	--	--	--	0	--	--	--	--	--	--	--	--	--
TaG3B12774500	553947907	553949177	0	--	--	--	1	Bradi2g52110	51646002	51647936	Os01g0787600	33409655	33415562	--	--	--
TaG3B12776100	553954639	553955481	0	--	--	--	1	Bradi2g52130	51651258	51652553	Os01g0788200	33448396	33449269	Sobic.003G321101.1.p	64866680	64868146
TaG3B12776900	553958563	553961208	0	TuG1812G0300003703	559313443	559316438	0	Bradi2g52140	51653637	51656734	Os01g0788400	33453435	33460079	--	--	--
TaG3B12777800	553965580	553968545	0	--	--	--	1	Bradi2g52150	51659644	51662376	Os01g0788500	33460402	33463754	Sobic.003G321300.1.p	64877239	64879962
TaG3B12780100	553970632	553971997	0	--	--	--	0	--	--	--	--	--	--	--	--	--
TaG3B12784700	554166059	554166363	0	--	--	--	0	--	--	--	--	--	--	Sobic.003G322400.1.p	64940491	64942268
TaG3B12787200	554264498	554265254	0	--	--	--	0	--	--	--	--	--	--	--	--	--
TaG3B12790100	554471006	554472392	0	--	--	--	1	Bradi2g52155	51666497	51668492	Os01g0788700	33468639	33470174	Sobic.003G321400.1.p	64892236	64894047
TaG3B12790900	554475217	554479878	0	--	--	--	1	Bradi2g52160	51671601	51675677	Os01g0788800	33474895	33478458	--	--	--
TaG3B12791800	554480562	554484072	0	--	--	--	1	Bradi2g52170	51676842	51678848	Os01g0788900	33478985	33481343	Sobic.003G321600.1.p	64901093	64903555
TaG3B12794800	554636817	554644079	1	--	--	--	0	--	--	--	--	--	--	--	--	--
TaG3B12797200	554648093	554652369	1	--	--	--	0	--	--	--	--	--	--	--	--	--
TaG3B12802300	554936396	554937476	0	--	--	--	1	Bradi2g52370	51801408	51802564	Os01g0797600	33766984	33768044	--	--	--
TaG3B12806300	555459263	555464034	1	--	--	--	0	--	--	--	--	--	--	--	--	--
TaG3B12812700	555507729	555509239	1	--	--	--	0	--	--	--	--	--	--	--	--	--
TaG3B12825600	555752370	555756488	0	--	--	--	1	--	--	--	Os01g0794800	33659782	33663245	Sobic.003G323700.1.p	65033542	65037360
TaG3B12826300	555759766	555762495	0	--	--	--	1	Bradi2g52330	51758908	51761356	Os01g0794500	33651161	33655179	Sobic.003G323600.1.p	65004024	65007433
TaG3B12828000	555763285	555766190	0	TuG1812G0300003722	561577782	561580802	0	Bradi2g52317	51755410	51758745	Os01g0794400	33642080	33650929	Sobic.003G323500.1.p	65000639	65004307
TaG3B12834400	555806747	555807100	1	--	--	--	0	--	--	--	--	--	--	--	--	--
TaG3B12836700	556060537	556060869	0	--	--	--	1	Bradi2g52295	51737043	51737706	Os01g0793800	33618550	33619174	Sobic.003G322900.1.p	64967932	64969546
TaG3B12838300	556141139	556148901	0	--	--	--	1	Bradi2g52270	51727335	51733934	Os01g0793500	33609424	33614332	Sobic.003G322466.1.p	64945936	64948944
TaG3B12841300	556234841	556236623	0	--	--	--	0	Bradi2g52090	51628453	51630463	--	--	--	--	--	--
TaG3B12842200	556239403	556242893	0	--	--	--	1	Bradi2g52250	51712128	51716451	Os01g0793200	33593744	33597339	Sobic.003G322200.1.p	64931618	64934999
TaG3B12844600	556260563	556262689	0	--	--	--	1	Bradi2g52197	51690650	51692478	Os01g0789200	33494608	33496692	--	--	--
TaG3B12845900	556690662	556694126	0	--	--	--	1	Bradi2g52187	51683396	51687192	Os01g0789100	33489285	33492959	Sobic.003G321900.2.p	64915378	64919345
TaG3B12846700	556695220	556700360	0	--	--	--	1	--	--	--	Os01g0789000	33484803	33487848	Sobic.003G321800.1.p	64913546	64915058
TaG3B12851100	556860337	556865275	1	--	--	--	0	--	--	--	--	--	--	--	--	--
TaG3B12855100	556884290	556885081	1	--	--	--	0	--	--	--	--	--	--	--	--	--
TaG3B12857600	557036565	557037245	1	--	--	--	0	--	--	--	--	--	--	--	--	--
TaG3B12859700	557050070	557054838	1	--	--	--	0	--	--	--	--	--	--	--	--	--
TaG3B12865000	557192817	557193218	1	--	--	--	0	--	--	--	--	--	--	--	--	--
TaG3B12865700	557266280	557268366	0	TuG1812G0300003726	561820756	561823091	0	Bradi2g52350	51770320	51774137	Os01g0796400	33730378	33733010	Sobic.003G324000.1.p	65054869	65057062
TaG3B12868200	557268534	557272507	0	TuG1812G0300003727	561823368	561829270	0	Bradi2g52356	51772213	51777029	Os01g0796500	33733124	33735548	--	--	--
TaG3B12869000	557279815	557283510	0	--	--	--	1	Bradi2g21040	18387478	18393388	Os01g0796700	33740652	33745858	Sobic.003G324300.1.p	65068332	65073745
TaG3B12869800	557285760	557286044	0	--	--	--	0	--	--	--	--	--	--	--	--	--
TaG3B12870600	557567495	557567846	0	--	--	--	0	--	--	--	--	--	--	--	--	--
TaG3B12871400	557576871	557577275	0	--	--	--	0	--	--	--	--	--	--	--	--	--
TaG3B12872200	557757151	557757359	0	--	--	--	0	--	--	--	--	--	--	--	--	--
TaG3B12874100	557838463	557843279	0	--	--	--	0	--	--	--	--	--	--	--	--	--
TaG3B12875700	557844394	557845202	0	--	--	--	0	--	--	--	--	--	--	--	--	--
TaG3B12876300	557845279	557846016	0	--	--	--	0	--	--	--	--	--	--	--	--	--
TaG3B12877600	557849948	557850340	0	--	--	--	0	--	--	--	--	--	--	--	--	--
TaG3B12879000	557860499	557864008	0	--	--	--	0	--	--	--	--	--	--	--	--	--
TaG3B12890200	558789638	558789961	0	--	--	--	0	--	--	--	--	--	--	--	--	--
TaG3B12891000	558790462	558790801	0	--	--	--	0	--	--	--	--	--	--	--	--	--
TaG3B12893100	559047706	559048522	0	--	--	--	0	--	--	--	--	--	--	--	--	--
TaG3B12893900	559086110	559087144	0	--	--	--	0	--	--	--	--	--	--	--	--	--
TaG3B12898700	559724489	559728817	0	--	--	--	0	--	--	--	--	--	--	--	--	--
TaG3B12905900	559824071	559828094	0	--	--	--	0	Bradi2g52490	51882833	51887811	--	--	--	--	--	--
TaG3B12907600	559836565	559839841	0	TuG1812G0300003741	563540752	563545416	0	--	--	--	--	--	--	--	--	--
TaG3B12910000	559982788	559985188	0	--	--	--	1	Bradi2g21100	18450191	18453599	Os01g0799900	33869142	33871835	Sobic.003G325500.1.p	65178744	65181664
TaG3B12912400	560048680	560051312	0	--	--	--	0	Bradi2g52460	51868584	51871513	--	--	--	--	--	--
TaG3B12915400	560135286	560138453	0	--	--	--	0	Bradi2g52450	51854551	51859250	--	--	--	--	--	--
TaG3B12918400	560245834	560246186	0	--	--	--	0	--	--	--	--	--	--	--	--	--
TaG3B12919900	560280872	560284300	0	--	--	--	0	Bradi2g52437	51846428	51851865	--	--	--	--	--	--
TaG3B12920700	560285290	560288422	0	--	--	--	0	Bradi2g52417	51842352	51844943	--	--	--	--	--	--
TaG3B12924500	560328234	560328523	0	--	--	--	0	--	--	--	--	--	--	--	--	--
TaG3B12926200	560442042	560447095	0	--	--	--	0	Bradi2g52400	51834944	51838388	--	--	--	--	--	--
TaG3B12927800	560560754	560565136	0	--	--	--	0	Bradi2g52390	51829833	51833902	--	--	--	--	--	--
TaG3B12934000	561141449	561145905	0	TuG1812G0300003751	564056600	564062148	0	Bradi2g52540	51918878	51929826	Os01g0801000	33919497	33924589	Sobic.003G326500.1.p	65238666	65248550
TaG3B12935600	561153384	561159305	1	--	--	--	0	--	--	--	--	--	--	--	--	--
TaG3B12936400	561162924	561166736	1	--	--	--	0	--	--	--	--	--	--	--	--	--
TaG3B12939300	561324657	561325059	1	--	--	--	0	--	--	--	--	--	--	--	--	--
TaG3B12940200	561350556	561350958	1	--	--	--	0	--	--	--	--	--	--	--	--	--
TaG3B12940900	561509179	561512992	1	--	--	--	0	--	--	--	--	--	--	--	--	--
TaG3B12942500	561516611	561522532	1	--	--	--	0	--	--	--	--	--	--	--	--	--
TaG3B12943300	561530010	561534466	1	--	--	--	0	--	--	--	--	--	--	--	--	--
TaG3B12946600	561637245	561639542	0	TuG1812G0300003752	564143326	564145272	0	Bradi2g21142	18492654	18496331	Os01g0801500	33949387	33951631	--	--	--
TaG3B12949400	561750813	561754721	0	TuG1812G0300003753	564346690	564350785	0	Bradi2g21150	18500977	18504600	Os01g0801600	33952187	33956006	Sobic.003G326800.1.p	65260392	65264499
TaG3B12952400	561928451	561931173	0	TuG1812G0300003754	564609585	564612421	0	Bradi2g52580	51953984	51956941	Os01g0801700	33956754	33960102	Sobic.003G326900.1.p	65265579	65268511
TaG3B12954500	561939208	561940241	0	TuG1812G0300003755	564685003	564686132	0	Bradi2g21197	18575057	18576708	Os01g0801901	33961844	33963347	--	--	--
TaG3B12955300	562003964	562007073	0	--	--	--	1	Bradi2g52600	51966505	51967491	Os01g0802000	33968744	33970803	Sobic.003G327100.1.p	65283066	65287646
TaG3B12956100	562007075	562011835	0	TuG1812G0300003756	564691590	564700593	0	--	--	--	Os01g0802100	33971226	33976464	Sobic.003G327200.1.p	65288315	65292796
TaG3B12957700	562052905	562053822	0	--	--	--	1	Bradi2g21240	18601555	18602740	Os01g0802600	33996722	33998005	Sobic.003G327400.1.p	65301646	65302833
TaG3B12958600	562097959	562099790	0	--	--	--	1	Bradi2g52640	51981508	51984117	Os01g0802700	34003692	34006460	Sobic.003G327500.1.p	65308098	65311355
TaG3B12962400	562201207	562202808	0	TuG1812G0300003757	564896450	564897979	0	Bradi2g21250	18605130	18607138	Os01g0802850	34017713	34019239	Sobic.003G327600.1.p	65317046	65319239
TaG3B12963100	562494213	562499642	0	--	--	--	0	--	--	--	--	--	--	--	--	--
TaG3B12968300	562645398	562646534	0	TuG1812G0300003759	565178973	565182212	0	--	--	--	--	--	--	--	--	--
TaG3B12969100	562662199	562666890	0	--	--	--	0	--	--	--	--	--	--	--	--	--
TaG3B12972100	562672050	562673862	0	TuG1812G0300003761	565193070	565195041	0	Bradi2g21300	18665394	18670261	--	--	--	Sobic.003G327800.1.p	65336670	65340440
TaG3B12973600	562691882	562692170	1	--	--	--	0	--	--	--	--	--	--	--	--	--
TaG3B12974800	562793162	562795536	0	--	--	--	1	Bradi2g21310	18677872	18679572	Os01g0803300	34043179	34044975	Sobic.003G327900.1.p	65351362	65353707
TaG3B12976400	562894208	562894948	0	--	--	--	0	--	--	--	--	--	--	Sobic.003G329100.1.p	65430243	65431553
TaG3B12980100	563026398	563028783	0	TuG1812G0300003765	565961397	565964429	0	--	--	--	--	--	--	--	--	--
TaG3B12982500	563050884	563054205	0	--	--	--	1	Bradi2g52800	52091299	52095001	Os01g0806000	34176203	34179518	--	--	--
TaG3B12986600	563143904	563146094	1	--	--	--	0	--	--	--	--	--	--	--	--	--
TaG3B12988200	563174983	563177104	1	--	--	--	0	--	--	--	--	--	--	--	--	--
TaG3B12990500	563312512	563322457	1	--	--	--	0	--	--	--	--	--	--	--	--	--
TaG3B12994500	563535981	563536259	1	--	--	--	0	--	--	--	--	--	--	--	--	--
TaG3B12999200	563552320	563552577	1	--	--	--	0	--	--	--	--	--	--	--	--	--
TaG3B12999900	563552587	563554164	1	--	--	--	0	--	--	--	--	--	--	--	--	--
TaG3B13000700	563554552	563554871	1	--	--	--	0	--	--	--	--	--	--	--	--	--
TaG3B13011800	563588292	563590231	1	--	--	--	0	--	--	--	--	--	--	--	--	--
TaG3B13016300	563624226	563625235	1	--	--	--	0	--	--	--	--	--	--	--	--	--
TaG3B13017100	563625255	563625761	1	--	--	--	0	--	--	--	--	--	--	--	--	--
TaG3B13017900	563626947	563627455	1	--	--	--	0	--	--	--	--	--	--	--	--	--
TaG3B13023900	563637366	563638483	1	--	--	--	0	--	--	--	--	--	--	--	--	--
TaG3B13024700	563638556	563640091	1	--	--	--	0	--	--	--	--	--	--	--	--	--
TaG3B13028100	563647502	563648168	1	--	--	--	0	--	--	--	--	--	--	--	--	--
TaG3B13050700	563712936	563713544	1	--	--	--	0	--	--	--	--	--	--	--	--	--
TaG3B13059400	564024041	564028483	0	--	--	--	1	Bradi2g52830	52134272	52139954	--	--	--	Sobic.003G329200.1.p	65451750	65455455
TaG3B13060400	564028679	564030426	0	TuG1812G0300003785	568211839	568229730	0	Bradi2g52840	52140111	52145154	--	--	--	Sobic.003G329300.1.p	65456520	65460096
TaG3B13061800	564031994	564032805	0	--	--	--	0	Bradi2g21360	18705239	18709932	--	--	--	--	--	--
TaG3B13062300	564035098	564039596	0	TuG1812G0300003786	568232113	568236030	0	--	--	--	Os01g0807900	34295651	34305961	--	--	--
TaG3B13063200	564039303	564044833	0	TuG1812G0300003787	568236436	568242024	0	Bradi2g21380	18735130	18737458	Os01g0808100	34306542	34313315	Sobic.003G329500.1.p	65465408	65471285
TaG3B13063900	564246138	564248998	0	TuG1812G0300003789	568351729	568354790	0	Bradi2g21390	18739809	18742184	Os01g0808400	34325310	34327888	Sobic.003G329600.1.p	65484568	65487446
TaG3B13066400	564375586	564375802	1	--	--	--	0	--	--	--	--	--	--	--	--	--
TaG3B13067900	564896007	564897043	1	--	--	--	0	--	--	--	--	--	--	--	--	--
TaG3B13076800	565397423	565397980	1	--	--	--	0	--	--	--	--	--	--	--	--	--
TaG3B13079100	565685997	565689918	0	--	--	--	1	Bradi2g52890	52196574	52200860	Os01g0809300	34379096	34383084	--	--	--
TaG3B13080700	565690869	565693817	0	--	--	--	1	Bradi2g52900	52201324	52205027	Os01g0809900	34406376	34409200	Sobic.003G329900.1.p	65512972	65516134
TaG3B13082400	565693815	565697308	0	--	--	--	1	Bradi2g52910	52205585	52208503	Os01g0810000	34409226	34412529	Sobic.003G330000.1.p	65516858	65519333
TaG3B13085400	565807273	565810757	0	--	--	--	1	Bradi2g52920	52211559	52214909	Os01g0810100	34412916	34416988	Sobic.003G330100.1.p	65520183	65524086
TaG3B13086900	565810938	565813971	0	--	--	--	1	Bradi2g52930	52215061	52218428	Os01g0810200	34417119	34420330	Sobic.003G330200.2.p	65523959	65528011
TaG3B13087700	565816966	565821535	0	--	--	--	1	Bradi2g21460	18944091	18946833	Os01g0810300	34421011	34423534	--	--	--
TaG3B13091000	566011039	566011338	0	TuG1812G0300003790	569337135	569341058	0	Bradi2g52955	52225062	52231588	Os01g0810500	34428408	34436332	--	--	--
TaG3B13091800	566012316	566014344	0	--	--	--	0	--	--	--	Os01g0811001	34461157	34464358	--	--	--
TaG3B13094200	566019179	566021233	0	TuG1812G0300003792	569342306	569342875	0	--	--	--	--	--	--	--	--	--
TaG3B13094900	566023438	566031608	0	--	--	--	0	--	--	--	--	--	--	--	--	--
TaG3B13095800	566024201	566029144	0	--	--	--	0	--	--	--	Os01g0818600	34868412	34872484	--	--	--
TaG3B13098800	566032561	566039409	0	--	--	--	0	--	--	--	--	--	--	--	--	--
TaG3B13100400	566041532	566045750	0	--	--	--	0	--	--	--	--	--	--	--	--	--
TaG3B13105800	566177181	566183812	0	--	--	--	0	--	--	--	Os01g0816600	34738566	34744023	--	--	--
TaG3B13108200	566185019	566195427	0	--	--	--	0	--	--	--	--	--	--	--	--	--
TaG3B13109800	566220890	566227453	0	--	--	--	0	--	--	--	--	--	--	--	--	--
TaG3B13112100	566388502	566393854	0	--	--	--	0	Bradi2g52977	52241187	52243217	--	--	--	--	--	--
TaG3B13112900	566708751	566712529	0	TuG1812G0300003797	570175780	570179671	0	Bradi2g21720	19102545	19103652	Os01g0811300	34480570	34484981	Sobic.003G330900.1.p	65571917	65576344
## Alignment 26:
TaG3B17442000	726758506	726761605	0	TuG1812G0300005141	690469944	690473633	0	--	--	--	--	--	--	--	--	--
TaG3B17454600	726867971	726868341	0	--	--	--	0	--	--	--	--	--	--	--	--	--
TaG3B17455400	726899811	726902328	0	--	--	--	0	--	--	--	--	--	--	--	--	--
TaG3B17459900	726960964	726963295	0	--	--	--	0	--	--	--	--	--	--	--	--	--
TaG3B17461500	727018758	727021704	0	--	--	--	0	--	--	--	--	--	--	--	--	--
TaG3B17464600	727038474	727042556	0	--	--	--	0	--	--	--	--	--	--	--	--	--
TaG3B17465400	727043439	727045518	0	--	--	--	0	--	--	--	--	--	--	--	--	--
TaG3B17467800	727069050	727069559	0	--	--	--	0	--	--	--	--	--	--	--	--	--
TaG3B17469400	727073426	727078259	0	--	--	--	0	--	--	--	--	--	--	--	--	--
TaG3B17471600	727084953	727089832	0	--	--	--	0	--	--	--	--	--	--	--	--	--
TaG3B17475400	727121062	727124517	0	--	--	--	0	--	--	--	--	--	--	--	--	--
TaG3B17479200	727147093	727147962	0	--	--	--	0	--	--	--	--	--	--	--	--	--
TaG3B17480000	727153429	727158335	0	--	--	--	0	--	--	--	--	--	--	--	--	--
TaG3B17482400	727177951	727180600	0	--	--	--	0	--	--	--	--	--	--	--	--	--
TaG3B17484800	727186935	727187578	0	--	--	--	0	--	--	--	--	--	--	--	--	--
TaG3B17485600	727188369	727188668	0	--	--	--	0	--	--	--	--	--	--	--	--	--
TaG3B17488500	727330002	727333427	0	--	--	--	0	--	--	--	--	--	--	--	--	--
TaG3B17491000	727383580	727388711	0	--	--	--	0	--	--	--	--	--	--	--	--	--
TaG3B17492600	727393363	727393712	0	--	--	--	0	--	--	--	--	--	--	--	--	--
TaG3B17495000	727408780	727410477	0	--	--	--	0	--	--	--	--	--	--	--	--	--
TaG3B17504400	727511068	727516098	0	TuG1812G0300005162	691365318	691392328	0	--	--	--	--	--	--	--	--	--
TaG3B17506800	727541188	727546935	0	--	--	--	0	--	--	--	--	--	--	--	--	--
TaG3B17509200	727756519	727757076	0	--	--	--	0	--	--	--	--	--	--	--	--	--
TaG3B17514800	727903278	727903706	0	--	--	--	0	--	--	--	--	--	--	--	--	--
TaG3B17515500	727916290	727916830	0	--	--	--	0	--	--	--	--	--	--	--	--	--
TaG3B17517900	727924026	727928274	0	TuG1812G0300005163	691519854	691524477	0	Bradi2g60390	57784365	57789236	--	--	--	--	--	--
TaG3B17521700	727966141	727967688	0	--	--	--	0	--	--	--	--	--	--	--	--	--
TaG3B17522600	727968757	728000738	0	TuG1812G0300005164	691526333	691526758	0	--	--	--	--	--	--	--	--	--
TaG3B17524700	728005805	728006171	0	TuG1812G0300005172	691807064	691811185	0	Bradi2g60418	57799753	57807064	--	--	--	--	--	--
TaG3B17532700	728066807	728069462	0	--	--	--	0	--	--	--	--	--	--	--	--	--
TaG3B17538800	728108440	728110099	0	--	--	--	0	--	--	--	--	--	--	--	--	--
TaG3B17540100	728118955	728121793	0	--	--	--	0	--	--	--	--	--	--	--	--	--
TaG3B17541000	728118959	728121792	0	--	--	--	0	--	--	--	--	--	--	--	--	--
TaG3B17546800	728219209	728245392	0	--	--	--	0	--	--	--	--	--	--	--	--	--
TaG3B17551400	728257959	728261007	0	--	--	--	0	--	--	--	--	--	--	--	--	--
TaG3B17559900	728353368	728359701	0	--	--	--	0	--	--	--	--	--	--	--	--	--
TaG3B17562300	728370810	728374033	0	--	--	--	0	--	--	--	--	--	--	--	--	--
TaG3B17567000	728563603	728563848	0	--	--	--	0	--	--	--	--	--	--	--	--	--
TaG3B17568200	728565072	728565635	0	--	--	--	0	--	--	--	--	--	--	--	--	--
TaG3B17568800	728567709	728567963	0	--	--	--	0	--	--	--	--	--	--	--	--	--
TaG3B17569600	728570840	728571194	0	--	--	--	0	--	--	--	--	--	--	--	--	--
TaG3B17571900	728595587	728599383	0	--	--	--	0	--	--	--	--	--	--	--	--	--
TaG3B17573500	728599482	728602624	0	--	--	--	0	--	--	--	--	--	--	--	--	--
TaG3B17575100	728613805	728614941	0	TuG1812G0300005187	692005106	692006457	0	--	--	--	--	--	--	--	--	--
TaG3B17576000	728617616	728619391	0	--	--	--	0	--	--	--	--	--	--	--	--	--
TaG3B17576800	728624780	728626111	0	--	--	--	0	Bradi2g60441	57818501	57820376	--	--	--	--	--	--
TaG3B17579200	728642896	728644179	0	--	--	--	0	--	--	--	--	--	--	--	--	--
TaG3B17581400	728667402	728681962	0	--	--	--	0	--	--	--	--	--	--	--	--	--
TaG3B17587000	728690799	728692270	0	--	--	--	0	--	--	--	--	--	--	--	--	--
TaG3B17588600	728776387	728777888	0	--	--	--	0	--	--	--	--	--	--	--	--	--
TaG3B17589400	728782805	728784711	0	--	--	--	0	--	--	--	--	--	--	--	--	--
TaG3B17590900	728810813	728811241	0	--	--	--	0	--	--	--	--	--	--	--	--	--
TaG3B17591800	728824353	728827766	0	--	--	--	0	--	--	--	--	--	--	--	--	--
TaG3B17597700	728966874	728969378	0	--	--	--	1	Bradi2g60456	57848693	57851080	Os01g0940000	41300203	41302983	--	--	--
TaG3B17599400	728976018	728988017	0	--	--	--	0	--	--	--	Os01g0940100	41305317	41311135	--	--	--
TaG3B17601700	729119761	729122609	0	--	--	--	0	--	--	--	--	--	--	--	--	--
TaG3B17604700	729668412	729669270	0	--	--	--	0	--	--	--	--	--	--	--	--	--
TaG3B17606300	729675918	729676216	0	--	--	--	0	--	--	--	--	--	--	--	--	--
TaG3B17616700	730251708	730260195	0	--	--	--	0	--	--	--	--	--	--	--	--	--
TaG3B17617400	730268431	730270273	0	--	--	--	0	--	--	--	--	--	--	--	--	--
TaG3B17621300	730374547	730375354	0	--	--	--	0	--	--	--	--	--	--	--	--	--
TaG3B17623000	730402151	730403564	0	TuG1812G0300005202	692563105	692564780	0	Bradi2g60441	57818501	57820376	Os01g0940700	41346647	41348373	--	--	--
TaG3B17624600	730409094	730410549	0	--	--	--	0	--	--	--	Os01g0941800	41384339	41386372	--	--	--
TaG3B17631800	730515043	730515707	0	--	--	--	0	--	--	--	--	--	--	--	--	--
TaG3B17632500	730522734	730526671	0	--	--	--	0	--	--	--	--	--	--	--	--	--
TaG3B17636200	730722562	730726135	0	--	--	--	1	Bradi2g60497	57894108	57896775	Os01g0942300	41398051	41398544	--	--	--
TaG3B17637000	730733849	730734304	0	TuG1812G0300005206	692778204	692778536	0	--	--	--	--	--	--	--	--	--
TaG3B17637800	730738265	730740124	0	TuG1812G0300005213	693591173	693592644	0	--	--	--	--	--	--	--	--	--
TaG3B17641000	730838837	730839935	0	--	--	--	0	--	--	--	--	--	--	--	--	--
TaG3B17641700	730878524	730879000	0	--	--	--	0	--	--	--	--	--	--	--	--	--
TaG3B17642600	730917192	730918171	0	--	--	--	0	--	--	--	--	--	--	--	--	--
TaG3B17644200	730970729	730971353	0	--	--	--	0	--	--	--	--	--	--	--	--	--
TaG3B17646500	730998356	730999838	0	--	--	--	0	--	--	--	--	--	--	--	--	--
TaG3B17647300	731000628	731004067	0	--	--	--	0	--	--	--	--	--	--	--	--	--
TaG3B17648100	731005461	731007695	0	--	--	--	0	--	--	--	--	--	--	--	--	--
TaG3B17653000	731028921	731029872	0	--	--	--	0	--	--	--	--	--	--	--	--	--
TaG3B17653700	731033306	731036563	0	--	--	--	0	--	--	--	--	--	--	--	--	--
TaG3B17657000	731194744	731195697	0	--	--	--	1	Bradi2g60490	57890315	57891902	Os01g0944500	41525702	41526401	--	--	--
TaG3B17657800	731197688	731198858	0	--	--	--	0	--	--	--	--	--	--	--	--	--
TaG3B17658600	731218243	731219496	0	--	--	--	0	--	--	--	--	--	--	--	--	--
TaG3B17659400	731220373	731221340	0	--	--	--	0	--	--	--	--	--	--	--	--	--
TaG3B17694800	731490788	731491459	0	--	--	--	0	--	--	--	--	--	--	--	--	--
TaG3B17700100	731532592	731532909	0	--	--	--	0	--	--	--	--	--	--	--	--	--
TaG3B17710300	731635433	731640604	0	--	--	--	0	--	--	--	--	--	--	--	--	--
TaG3B17712700	731645199	731646493	0	--	--	--	0	--	--	--	--	--	--	--	--	--
TaG3B17714300	731658388	731662006	0	--	--	--	0	--	--	--	--	--	--	--	--	--
TaG3B17715100	731665052	731665582	0	--	--	--	0	--	--	--	--	--	--	--	--	--
TaG3B17718700	731702646	731731148	0	--	--	--	0	--	--	--	--	--	--	--	--	--
TaG3B17721100	731772624	731773462	0	--	--	--	0	--	--	--	--	--	--	--	--	--
TaG3B17721900	731784773	731789628	0	--	--	--	0	--	--	--	--	--	--	--	--	--
TaG3B17722800	731789723	731791228	0	--	--	--	0	--	--	--	--	--	--	--	--	--
TaG3B17728800	731897138	731898176	0	TuG1812G0300005230	694765576	694766660	0	--	--	--	--	--	--	--	--	--
TaG3B17730400	732018155	732018628	0	--	--	--	0	Bradi2g60532	57920458	57923152	--	--	--	--	--	--
TaG3B17731100	732043513	732044428	0	--	--	--	0	--	--	--	--	--	--	--	--	--
TaG3B17733600	732072968	732073891	0	--	--	--	0	--	--	--	--	--	--	--	--	--
TaG3B17734300	732093590	732096269	0	--	--	--	0	--	--	--	--	--	--	--	--	--
TaG3B17735100	732096359	732097433	0	--	--	--	0	--	--	--	--	--	--	--	--	--
TaG3B17737400	732132618	732132956	0	--	--	--	0	--	--	--	--	--	--	--	--	--
TaG3B17738000	732133071	732134406	0	--	--	--	0	--	--	--	--	--	--	--	--	--
TaG3B17738500	732142539	732143048	0	--	--	--	1	Bradi2g60536	57926421	57928054	Os01g0946500	41592216	41594985	Sobic.003G421500.1.p	72664760	72665885
TaG3B17740200	732148019	732148978	0	--	--	--	0	--	--	--	--	--	--	--	--	--
TaG3B17743200	732194954	732196918	0	--	--	--	0	--	--	--	--	--	--	--	--	--
TaG3B17744500	732206384	732210275	0	--	--	--	0	--	--	--	--	--	--	--	--	--
TaG3B17747700	732219734	732222368	0	--	--	--	0	--	--	--	--	--	--	--	--	--
TaG3B17753400	732359015	732360553	0	--	--	--	0	--	--	--	--	--	--	--	--	--
TaG3B17756500	732492664	732497575	0	--	--	--	0	--	--	--	--	--	--	--	--	--
TaG3B17758900	732539939	732544042	0	--	--	--	0	--	--	--	--	--	--	--	--	--
TaG3B17762800	732612991	732613806	0	--	--	--	0	--	--	--	--	--	--	--	--	--
TaG3B17763600	732638446	732640495	0	TuG1812G0300005246	696007548	696009640	0	Bradi2g60580	57978582	57981904	--	--	--	--	--	--
TaG3B17766600	732811016	732814895	0	--	--	--	0	--	--	--	--	--	--	--	--	--
TaG3B17767400	732815695	732827830	0	TuG1812G0300005248	696016145	696028202	0	--	--	--	--	--	--	--	--	--
TaG3B17772600	732871092	732873333	0	--	--	--	0	--	--	--	--	--	--	--	--	--
TaG3B17774200	732874705	732877779	0	--	--	--	0	--	--	--	--	--	--	--	--	--
TaG3B17775800	732893804	732894537	0	--	--	--	0	--	--	--	--	--	--	--	--	--
TaG3B17778900	732912142	732913731	0	--	--	--	0	--	--	--	--	--	--	--	--	--
TaG3B17781100	732926485	732927780	0	--	--	--	0	--	--	--	--	--	--	--	--	--
TaG3B17781900	733002041	733004632	0	--	--	--	0	--	--	--	--	--	--	--	--	--
TaG3B17785700	733090254	733090512	0	--	--	--	0	--	--	--	--	--	--	--	--	--
TaG3B17790400	733333563	733340314	0	TuG1812G0300005262	696450368	696451964	0	Bradi2g60640	58001345	58008269	Os01g0948100	41691190	41698689	Sobic.003G423700.1.p	72800440	72804672
TaG3B17791200	733389950	733392492	0	--	--	--	0	--	--	--	--	--	--	--	--	--
TaG3B17792000	733394982	733395653	0	TuG1812G0300005264	696468941	696472056	0	--	--	--	--	--	--	--	--	--
TaG3B17792800	733397325	733398499	0	--	--	--	0	--	--	--	--	--	--	--	--	--
TaG3B17793600	733406830	733411301	0	--	--	--	0	--	--	--	--	--	--	--	--	--
TaG3B17796000	733494244	733495811	0	--	--	--	0	--	--	--	--	--	--	--	--	--
TaG3B17799100	733522124	733522687	0	--	--	--	0	--	--	--	--	--	--	--	--	--
TaG3B17803800	733636500	733637024	0	--	--	--	0	--	--	--	--	--	--	--	--	--
TaG3B17805400	733648202	733650411	0	--	--	--	0	--	--	--	--	--	--	--	--	--
TaG3B17808600	733666877	733673240	0	--	--	--	0	Bradi2g60755	58099316	58103806	--	--	--	--	--	--
TaG3B17809400	733678228	733678578	0	--	--	--	0	--	--	--	--	--	--	--	--	--
TaG3B17810200	733682815	733683728	0	--	--	--	0	--	--	--	--	--	--	--	--	--
TaG3B17811800	733713948	733715024	0	--	--	--	0	--	--	--	--	--	--	--	--	--
TaG3B17812600	733716260	733716511	0	--	--	--	0	--	--	--	--	--	--	--	--	--
TaG3B17815000	733784765	733789115	0	--	--	--	0	--	--	--	--	--	--	--	--	--
TaG3B17830700	734171988	734172586	0	--	--	--	0	--	--	--	--	--	--	--	--	--
TaG3B17834000	734229159	734230999	0	--	--	--	0	--	--	--	--	--	--	--	--	--
TaG3B17837400	734248609	734249450	0	TuG1812G0300005289	698139832	698140742	0	Bradi2g60760	58105118	58105810	Os01g0949700	41839952	41841440	Sobic.003G425701.1.p	72999157	72999845
TaG3B17840600	734277049	734280190	1	--	--	--	0	--	--	--	--	--	--	--	--	--
TaG3B17841300	734280840	734286823	1	--	--	--	0	--	--	--	--	--	--	--	--	--
TaG3B17843000	734318226	734318689	1	--	--	--	0	--	--	--	--	--	--	--	--	--
TaG3B17850000	734362588	734363439	1	--	--	--	0	--	--	--	--	--	--	--	--	--
TaG3B17858800	734457420	734459044	1	--	--	--	0	--	--	--	--	--	--	--	--	--
TaG3B17872300	734602687	734603680	0	--	--	--	1	Bradi2g60660	58016055	58017095	Os01g0949500	41826111	41827156	Sobic.003G425500.1.p	72980917	72983900
TaG3B17874700	734632270	734634985	0	TuG1812G0300005292	698277262	698279938	0	Bradi2g60670	58018110	58021592	Os01g0949400	41822269	41825087	Sobic.003G425300.1.p	72974770	72978763
TaG3B17875500	734761031	734766587	0	TuG1812G0300005293	698395096	698400691	0	--	--	--	--	--	--	--	--	--
TaG3B17878700	734867441	734868873	0	TuG1812G0300005301	698921802	698923233	0	--	--	--	--	--	--	--	--	--
TaG3B17881300	734956587	734962550	0	--	--	--	0	--	--	--	--	--	--	--	--	--
TaG3B17882900	734970711	734971196	0	--	--	--	0	--	--	--	--	--	--	--	--	--
TaG3B17883700	735133600	735138235	0	--	--	--	0	--	--	--	--	--	--	--	--	--
TaG3B17889300	735212479	735217685	0	--	--	--	0	--	--	--	--	--	--	--	--	--
TaG3B17892400	735441579	735442860	0	--	--	--	1	Bradi2g60680	58024812	58025907	Os01g0949300	41818382	41819282	--	--	--
TaG3B17893700	735629442	735632034	0	--	--	--	1	--	--	--	Os01g0948900	41741371	41743499	Sobic.003G424950.1.p	72878115	72882720
TaG3B17896900	735680223	735682772	0	TuG1812G0300005309	699299576	699300185	0	Bradi2g60705	58037986	58039191	Os01g0948600	41728692	41729581	Sobic.003G424500.1.p	72854006	72855385
TaG3B17898500	735694021	735694622	1	--	--	--	0	--	--	--	--	--	--	--	--	--
TaG3B17900500	735705887	735706963	1	--	--	--	0	--	--	--	--	--	--	--	--	--
TaG3B17907000	735769152	735773388	1	--	--	--	0	--	--	--	--	--	--	--	--	--
TaG3B17910100	735784167	735785768	1	--	--	--	0	--	--	--	--	--	--	--	--	--
TaG3B17912100	735810072	735811269	1	--	--	--	0	--	--	--	--	--	--	--	--	--
TaG3B17922100	735890828	735893910	0	--	--	--	1	--	--	--	Os01g0948500	41722524	41726196	Sobic.003G424400.1.p	72848732	72852255
TaG3B17925100	736040640	736043376	0	--	--	--	1	Bradi2g60730	58071778	58074646	Os01g0948400	41718639	41721571	Sobic.003G424300.1.p	72845339	72848634
TaG3B17926800	736043431	736046274	0	--	--	--	1	Bradi2g60740	58074681	58076863	Os01g0948300	41716035	41718600	Sobic.003G424200.1.p	72841419	72844908
TaG3B17941700	736291007	736294291	0	--	--	--	0	--	--	--	--	--	--	--	--	--
TaG3B17948900	736334288	736334974	0	--	--	--	0	--	--	--	--	--	--	--	--	--
TaG3B17949700	736342857	736343188	0	--	--	--	0	--	--	--	--	--	--	--	--	--
TaG3B17958600	736403087	736403816	0	--	--	--	0	--	--	--	--	--	--	--	--	--
TaG3B17960900	736424287	736424760	0	--	--	--	0	--	--	--	--	--	--	Sobic.003G425701.1.p	72999157	72999845
TaG3B17962500	736439120	736440288	0	--	--	--	1	Bradi2g60760	58105118	58105810	Os01g0949700	41839952	41841440	--	--	--
TaG3B17964900	736450594	736453956	0	--	--	--	0	--	--	--	--	--	--	--	--	--
TaG3B17965800	736451779	736454426	0	TuG1812G0300005331	700258306	700258833	0	--	--	--	--	--	--	--	--	--
TaG3B17976100	736489085	736490501	0	--	--	--	0	--	--	--	--	--	--	--	--	--
TaG3B17977700	736497133	736497550	0	--	--	--	0	--	--	--	--	--	--	--	--	--
TaG3B17978500	736500098	736501392	0	--	--	--	0	--	--	--	--	--	--	--	--	--
TaG3B17979300	736502460	736503326	0	--	--	--	0	--	--	--	--	--	--	--	--	--
TaG3B17980100	736536650	736541548	0	--	--	--	0	--	--	--	--	--	--	--	--	--
TaG3B17985800	736571316	736572405	0	--	--	--	0	--	--	--	--	--	--	--	--	--
TaG3B17987900	736671986	736674933	0	--	--	--	0	--	--	--	--	--	--	--	--	--
TaG3B17988800	736677073	736679282	0	--	--	--	0	--	--	--	--	--	--	--	--	--
TaG3B17991200	736730445	736731065	0	--	--	--	0	--	--	--	--	--	--	--	--	--
TaG3B17996000	736826827	736827261	0	--	--	--	0	--	--	--	--	--	--	--	--	--
TaG3B17998200	736941472	736942105	0	--	--	--	0	--	--	--	--	--	--	--	--	--
TaG3B18003600	737030533	737031661	0	--	--	--	0	--	--	--	--	--	--	--	--	--
TaG3B18004300	737040948	737041628	0	TuG1812G0300005332	700342486	700343761	0	--	--	--	--	--	--	--	--	--
TaG3B18005200	737044082	737047970	0	--	--	--	0	Bradi2g60770	58110468	58112915	--	--	--	--	--	--
TaG3B18006800	737051668	737053876	0	--	--	--	1	Bradi2g60790	58118615	58120076	Os01g0950800	41864661	41866546	Sobic.003G426800.1.p	73044713	73046380
TaG3B18008300	737056623	737059082	1	--	--	--	0	--	--	--	--	--	--	--	--	--
TaG3B18010000	737060012	737065379	1	--	--	--	0	--	--	--	--	--	--	--	--	--
TaG3B18012400	737093556	737097125	0	--	--	--	1	Bradi2g60800	58120318	58122695	Os01g0950866	41867388	41869689	Sobic.003G426900.1.p	73046525	73048623
TaG3B18014800	737098710	737099020	1	--	--	--	0	--	--	--	--	--	--	--	--	--
TaG3B18016300	737136526	737141025	0	TuG1812G0300005340	700831327	700835304	0	Bradi2g60810	58122755	58127878	Os01g0950900	41869950	41873872	Sobic.003G427000.1.p	73048662	73053334
TaG3B18022600	737331144	737331551	1	--	--	--	0	--	--	--	--	--	--	--	--	--
TaG3B18024000	737445412	737446145	1	--	--	--	0	--	--	--	--	--	--	--	--	--
TaG3B18024800	737447668	737447904	1	--	--	--	0	--	--	--	--	--	--	--	--	--
TaG3B18025600	737451708	737459420	1	--	--	--	0	--	--	--	--	--	--	--	--	--
TaG3B18027200	737478347	737484676	1	--	--	--	0	--	--	--	--	--	--	--	--	--
TaG3B18034600	737562240	737562979	1	--	--	--	0	--	--	--	--	--	--	--	--	--
TaG3B18035200	737565932	737566730	1	--	--	--	0	--	--	--	--	--	--	--	--	--
TaG3B18036000	737567927	737568752	1	--	--	--	0	--	--	--	--	--	--	--	--	--
TaG3B18038400	737582999	737583756	1	--	--	--	0	--	--	--	--	--	--	--	--	--
TaG3B18040000	737587605	737588365	1	--	--	--	0	--	--	--	--	--	--	--	--	--
TaG3B18043200	737596211	737596897	1	--	--	--	0	--	--	--	--	--	--	--	--	--
TaG3B18044000	737609021	737614133	1	--	--	--	0	--	--	--	--	--	--	--	--	--
TaG3B18048800	737640637	737645124	1	--	--	--	0	--	--	--	--	--	--	--	--	--
TaG3B18052500	737760101	737768409	1	--	--	--	0	--	--	--	--	--	--	--	--	--
TaG3B18055000	737781428	737782935	1	--	--	--	0	--	--	--	--	--	--	--	--	--
TaG3B18058800	737850915	737851471	1	--	--	--	0	--	--	--	--	--	--	--	--	--
TaG3B18065900	737987443	737987841	1	--	--	--	0	--	--	--	--	--	--	--	--	--
TaG3B18069000	738267882	738274373	0	--	--	--	1	Bradi2g60830	58139026	58146200	--	--	--	Sobic.003G428100.1.p	73146726	73152308
TaG3B18072100	738421667	738422567	0	TuG1812G0300005354	702229975	702230971	0	--	--	--	Os01g0952000	41914683	41915921	--	--	--
TaG3B18075100	738565370	738566435	0	--	--	--	0	--	--	--	--	--	--	--	--	--
TaG3B18076800	738570445	738573868	0	--	--	--	0	--	--	--	--	--	--	--	--	--
TaG3B18079300	738577008	738577931	0	--	--	--	0	--	--	--	--	--	--	--	--	--
TaG3B18085600	738684851	738690350	0	TuG1812G0300005357	702336911	702342343	0	Bradi2g60850	58169838	58175209	Os01g0952200	41919630	41925302	--	--	--
TaG3B18087200	738694368	738695268	0	--	--	--	0	--	--	--	--	--	--	--	--	--
TaG3B18088000	738700797	738705261	0	--	--	--	0	--	--	--	--	--	--	--	--	--
TaG3B18089600	738706735	738707517	0	--	--	--	0	--	--	--	--	--	--	--	--	--
TaG3B18090400	738718041	738718889	0	--	--	--	0	--	--	--	--	--	--	--	--	--
TaG3B18092000	738775477	738779750	0	--	--	--	0	--	--	--	--	--	--	--	--	--
TaG3B18094400	738907928	738909457	0	--	--	--	0	--	--	--	--	--	--	--	--	--
TaG3B18095200	738910722	738917883	0	--	--	--	0	--	--	--	--	--	--	--	--	--
TaG3B18104200	738987775	738991311	0	TuG1812G0300005377	703307538	703311258	0	--	--	--	--	--	--	--	--	--
TaG3B18107900	739101854	739102072	0	--	--	--	0	--	--	--	--	--	--	--	--	--
TaG3B18117300	739150330	739151310	0	--	--	--	0	--	--	--	--	--	--	--	--	--
TaG3B18121200	739232360	739240479	0	--	--	--	0	--	--	--	--	--	--	--	--	--
TaG3B18122600	739245303	739252120	0	--	--	--	0	--	--	--	--	--	--	--	--	--
TaG3B18124000	739523675	739529442	0	--	--	--	0	--	--	--	--	--	--	--	--	--
TaG3B18126100	739559362	739559580	0	--	--	--	0	--	--	--	--	--	--	--	--	--
TaG3B18131000	739615800	739625585	0	--	--	--	0	--	--	--	--	--	--	--	--	--
TaG3B18133100	739627289	739627660	0	--	--	--	0	--	--	--	--	--	--	--	--	--
TaG3B18138200	739636486	739638423	0	--	--	--	0	--	--	--	--	--	--	--	--	--
TaG3B18141800	739735000	739741691	0	--	--	--	0	--	--	--	--	--	--	--	--	--
TaG3B18144900	739891421	739896520	0	--	--	--	0	--	--	--	--	--	--	--	--	--
TaG3B18146600	739904909	739907940	0	--	--	--	0	--	--	--	--	--	--	--	--	--
TaG3B18149500	739916501	739920905	0	TuG1812G0300005398	704284536	704290785	0	--	--	--	--	--	--	--	--	--
TaG3B18151900	739933297	739934637	0	--	--	--	0	Bradi2g60886	58184870	58186499	--	--	--	--	--	--
TaG3B18152800	739977258	739977954	0	--	--	--	0	--	--	--	--	--	--	--	--	--
TaG3B18153600	739988008	739991564	0	--	--	--	0	--	--	--	--	--	--	--	--	--
TaG3B18155200	739993285	739995886	0	--	--	--	0	--	--	--	--	--	--	--	--	--
TaG3B18160800	740071186	740082315	0	--	--	--	0	--	--	--	--	--	--	--	--	--
TaG3B18163100	740095751	740096403	0	--	--	--	0	--	--	--	--	--	--	--	--	--
TaG3B18164700	740159974	740162370	0	--	--	--	0	--	--	--	--	--	--	--	--	--
TaG3B18166400	740165083	740172413	0	--	--	--	0	--	--	--	--	--	--	--	--	--
TaG3B18167900	740168392	740171738	0	TuG1812G0300005410	705344632	705348721	0	--	--	--	--	--	--	--	--	--
## Alignment 27:
TaG3B18149500	739916501	739920905	0	TuG1812G0300005346	701551860	701556237	0	--	--	--	--	--	--	--	--	--
TaG3B18151900	739933297	739934637	0	--	--	--	0	Bradi2g60886	58184870	58186499	--	--	--	--	--	--
TaG3B18152800	739977258	739977954	0	--	--	--	0	--	--	--	--	--	--	--	--	--
TaG3B18153600	739988008	739991564	0	--	--	--	0	--	--	--	--	--	--	--	--	--
TaG3B18155200	739993285	739995886	0	--	--	--	0	--	--	--	--	--	--	--	--	--
TaG3B18160800	740071186	740082315	0	--	--	--	0	--	--	--	--	--	--	--	--	--
TaG3B18163100	740095751	740096403	0	--	--	--	0	--	--	--	--	--	--	--	--	--
TaG3B18164700	740159974	740162370	0	--	--	--	0	--	--	--	--	--	--	--	--	--
TaG3B18166400	740165083	740172413	0	--	--	--	0	--	--	--	--	--	--	--	--	--
TaG3B18167900	740168392	740171738	0	--	--	--	0	--	--	--	--	--	--	--	--	--
TaG3B18172000	740180197	740186645	0	--	--	--	0	--	--	--	--	--	--	--	--	--
TaG3B18179000	740222477	740230232	0	--	--	--	0	--	--	--	--	--	--	--	--	--
TaG3B18180500	740226492	740229453	0	--	--	--	0	--	--	--	--	--	--	--	--	--
TaG3B18182900	740246473	740247623	0	--	--	--	0	--	--	--	--	--	--	--	--	--
TaG3B18186200	740258778	740262194	0	--	--	--	0	--	--	--	Os01g0957100	42184508	42187651	--	--	--
TaG3B18191000	740307153	740309499	0	--	--	--	0	--	--	--	--	--	--	--	--	--
TaG3B18191700	740311498	740313759	0	--	--	--	0	--	--	--	--	--	--	--	--	--
TaG3B18192500	740316155	740317206	0	--	--	--	0	--	--	--	--	--	--	--	--	--
TaG3B18199500	740438186	740449313	0	--	--	--	0	Bradi2g60910	58198749	58209187	--	--	--	--	--	--
TaG3B18205900	740569310	740570726	0	--	--	--	0	--	--	--	--	--	--	--	--	--
TaG3B18210000	740678290	740683785	0	TuG1812G0300005368	703044394	703048070	0	Bradi2g60926	58212011	58215359	--	--	--	--	--	--
TaG3B18214000	740696592	740697121	0	--	--	--	0	--	--	--	--	--	--	--	--	--
TaG3B18220400	740846516	740850091	0	TuG1812G0300005374	703284526	703286015	0	--	--	--	--	--	--	--	--	--
TaG3B18222000	740852023	740855987	0	TuG1812G0300005378	703313602	703317639	0	Bradi2g60950	58230197	58234527	--	--	--	--	--	--
TaG3B18226800	741029770	741030028	0	--	--	--	0	--	--	--	--	--	--	--	--	--
TaG3B18227400	741031120	741031365	0	--	--	--	0	--	--	--	--	--	--	--	--	--
TaG3B18228000	741056717	741058190	0	--	--	--	0	--	--	--	--	--	--	--	--	--
TaG3B18228800	741059775	741060315	0	--	--	--	0	--	--	--	--	--	--	--	--	--
TaG3B18230400	741072964	741074403	0	--	--	--	0	--	--	--	--	--	--	--	--	--
TaG3B18233300	741118077	741120563	0	--	--	--	0	--	--	--	--	--	--	--	--	--
TaG3B18235700	741121333	741123111	0	--	--	--	0	--	--	--	--	--	--	--	--	--
TaG3B18236500	741129859	741130241	0	--	--	--	0	--	--	--	--	--	--	--	--	--
TaG3B18241400	741286985	741290063	0	TuG1812G0300005389	703592198	703593730	0	Bradi2g61000	58259207	58262474	--	--	--	--	--	--
TaG3B18244600	741330830	741333762	0	--	--	--	0	--	--	--	--	--	--	--	--	--
TaG3B18246700	741476807	741477691	0	--	--	--	0	--	--	--	--	--	--	--	--	--
TaG3B18250700	741525131	741529356	0	--	--	--	0	--	--	--	--	--	--	--	--	--
TaG3B18254700	741608338	741613379	0	--	--	--	0	--	--	--	--	--	--	--	--	--
TaG3B18260900	741786715	741788397	0	--	--	--	1	Bradi2g61190	58367394	58373050	Os01g0955700	42086484	42095424	Sobic.003G430900.1.p	73328939	73335340
TaG3B18261700	741788475	741791435	1	--	--	--	0	--	--	--	--	--	--	--	--	--
TaG3B18265000	741857517	741882926	0	--	--	--	1	Bradi2g61150	58345938	58346703	--	--	--	Sobic.003G430400.1.p	73313066	73315829
TaG3B18267900	741915795	741916443	0	--	--	--	0	--	--	--	Os01g0955400	42078682	42079137	--	--	--
TaG3B18270300	741931628	741932137	0	--	--	--	0	--	--	--	--	--	--	--	--	--
TaG3B18273500	741976510	741977016	0	--	--	--	0	--	--	--	--	--	--	--	--	--
TaG3B18274300	741988139	741988486	0	--	--	--	0	--	--	--	--	--	--	--	--	--
TaG3B18275100	741988723	741991632	0	--	--	--	0	--	--	--	--	--	--	--	--	--
TaG3B18277600	741998822	741999484	0	--	--	--	0	--	--	--	--	--	--	--	--	--
TaG3B18279200	742007778	742008848	0	--	--	--	0	--	--	--	--	--	--	--	--	--
TaG3B18280700	742038822	742039916	0	--	--	--	0	--	--	--	--	--	--	--	--	--
TaG3B18282200	742046102	742046754	0	--	--	--	0	--	--	--	--	--	--	--	--	--
TaG3B18283000	742049332	742050207	0	--	--	--	1	Bradi2g61140	58332354	58336604	Os01g0955000	42063261	42067784	--	--	--
TaG3B18283800	742062469	742065580	0	--	--	--	0	--	--	--	--	--	--	--	--	--
TaG3B18286200	742135486	742139343	0	--	--	--	0	--	--	--	--	--	--	Sobic.003G430100.1.p	73302465	73307198
TaG3B18290200	742302793	742305556	0	--	--	--	0	--	--	--	--	--	--	--	--	--
TaG3B18291600	742319900	742320460	0	--	--	--	0	--	--	--	--	--	--	--	--	--
TaG3B18292400	742327912	742328392	0	--	--	--	0	--	--	--	--	--	--	--	--	--
TaG3B18293200	742355050	742356194	0	--	--	--	0	--	--	--	--	--	--	--	--	--
TaG3B18293900	742403378	742404516	0	--	--	--	1	Bradi2g61130	58329918	58331567	Os01g0954900	42058994	42060584	Sobic.003G430000.1.p	73299374	73301273
TaG3B18297100	742496785	742499152	1	--	--	--	0	--	--	--	--	--	--	--	--	--
TaG3B18300900	742764518	742767423	0	TuG1812G0300005400	704510770	704512512	0	Bradi2g61120	58316342	58318761	Os01g0954500	42037177	42039335	Sobic.003G429800.1.p	73266879	73271822
TaG3B18303400	742878523	742881198	0	--	--	--	1	Bradi2g61110	58309433	58311708	Os01g0954400	42025709	42027877	Sobic.003G429700.1.p	73260841	73263329
TaG3B18307400	742945652	742948142	1	--	--	--	0	--	--	--	--	--	--	--	--	--
TaG3B18310400	742956210	742957701	1	--	--	--	0	--	--	--	--	--	--	--	--	--
TaG3B18312500	743003379	743005087	1	--	--	--	0	--	--	--	--	--	--	--	--	--
TaG3B18314200	743008335	743008979	0	--	--	--	1	Bradi2g61070	58290672	58293616	Os01g0953600	42003971	42009785	--	--	--
TaG3B18315800	743032113	743032511	0	--	--	--	0	--	--	--	--	--	--	--	--	--
TaG3B18317200	743220744	743221274	0	--	--	--	0	--	--	--	--	--	--	--	--	--
TaG3B18320200	743379775	743380298	0	--	--	--	0	--	--	--	--	--	--	--	--	--
TaG3B18321000	743403198	743403851	0	--	--	--	0	--	--	--	--	--	--	--	--	--
TaG3B18321800	743408046	743408494	0	--	--	--	0	--	--	--	--	--	--	--	--	--
TaG3B18323800	743414787	743415113	0	--	--	--	0	--	--	--	--	--	--	--	--	--
TaG3B18327400	743538208	743538741	0	--	--	--	0	--	--	--	--	--	--	--	--	--
TaG3B18332000	743687489	743687780	0	--	--	--	0	--	--	--	--	--	--	--	--	--
TaG3B18334100	743772888	743773943	0	TuG1812G0300005421	705600627	705601641	0	--	--	--	--	--	--	--	--	--
TaG3B18336500	743806751	743815217	0	TuG1812G0300005423	705633514	705639073	0	--	--	--	--	--	--	--	--	--
TaG3B18337300	743906059	743906835	0	--	--	--	0	--	--	--	--	--	--	--	--	--
TaG3B18338100	743923151	743924017	0	--	--	--	0	--	--	--	--	--	--	--	--	--
TaG3B18339800	743930305	743932562	0	--	--	--	0	--	--	--	--	--	--	--	--	--
TaG3B18343800	743965048	743965473	0	--	--	--	0	--	--	--	--	--	--	--	--	--
TaG3B18347800	744057588	744060660	0	TuG1812G0300005426	705935668	705947228	0	--	--	--	--	--	--	--	--	--
TaG3B18349400	744084317	744084606	0	--	--	--	0	--	--	--	--	--	--	--	--	--
TaG3B18354500	744213319	744215180	0	--	--	--	0	--	--	--	--	--	--	--	--	--
TaG3B18356100	744224761	744225207	0	--	--	--	0	--	--	--	--	--	--	--	--	--
TaG3B18357000	744342736	744344474	0	--	--	--	0	--	--	--	--	--	--	--	--	--
TaG3B18368400	744791187	744791429	0	--	--	--	0	--	--	--	--	--	--	--	--	--
TaG3B18369200	744816115	744816467	0	--	--	--	0	--	--	--	--	--	--	--	--	--
TaG3B18371400	744936453	744937157	0	TuG1812G0300005429	706109313	706110931	0	--	--	--	--	--	--	--	--	--
TaG3B18372100	744965706	744967109	0	--	--	--	0	--	--	--	--	--	--	--	--	--
TaG3B18373800	744972306	744972582	0	--	--	--	0	--	--	--	--	--	--	--	--	--
TaG3B18376900	745183547	745231037	0	--	--	--	0	--	--	--	--	--	--	--	--	--
TaG3B18383300	745673450	745679472	0	--	--	--	0	--	--	--	--	--	--	--	--	--
TaG3B18384100	745696174	745702916	0	--	--	--	0	--	--	--	--	--	--	--	--	--
TaG3B18385700	745788524	745788729	0	--	--	--	0	--	--	--	--	--	--	--	--	--
TaG3B18388200	745808893	745812938	0	--	--	--	0	--	--	--	--	--	--	--	--	--
TaG3B18394100	745985497	745986198	0	TuG1812G0300005442	707414386	707415048	0	--	--	--	--	--	--	--	--	--
TaG3B18394900	745991940	745993144	0	--	--	--	0	--	--	--	--	--	--	--	--	--
TaG3B18396500	746012732	746013376	0	--	--	--	0	--	--	--	--	--	--	--	--	--
TaG3B18399600	746019058	746022238	0	--	--	--	0	--	--	--	--	--	--	--	--	--
TaG3B18400300	746029065	746030006	0	--	--	--	0	--	--	--	--	--	--	--	--	--
TaG3B18401200	746042667	746046088	0	TuG1812G0300005458	708750963	708754099	0	--	--	--	Os01g0957200	42190489	42193879	Sobic.003G431900.1.p	73433797	73438097
TaG3B18402000	746073871	746074344	0	--	--	--	0	--	--	--	--	--	--	--	--	--
TaG3B18404300	746082492	746083498	0	--	--	--	0	--	--	--	--	--	--	--	--	--
TaG3B18407900	746089417	746093813	0	--	--	--	0	--	--	--	--	--	--	--	--	--
TaG3B18413200	746114721	746116280	0	--	--	--	0	--	--	--	--	--	--	--	--	--
TaG3B18414000	746119482	746128290	0	--	--	--	0	--	--	--	--	--	--	--	--	--
TaG3B18417300	746123846	746124452	0	--	--	--	0	--	--	--	--	--	--	--	--	--
TaG3B18422600	746212472	746219688	0	--	--	--	0	--	--	--	--	--	--	--	--	--
TaG3B18423900	746225083	746225507	0	--	--	--	0	--	--	--	--	--	--	--	--	--
TaG3B18424500	746226227	746226661	0	--	--	--	0	--	--	--	--	--	--	--	--	--
TaG3B18426500	746235802	746238753	0	--	--	--	0	--	--	--	--	--	--	Sobic.003G432500.1.p	73479503	73482302
TaG3B18427400	746238776	746241882	0	--	--	--	0	--	--	--	--	--	--	--	--	--
TaG3B18428100	746243797	746244406	0	--	--	--	0	--	--	--	--	--	--	--	--	--
TaG3B18429400	746245614	746254602	0	--	--	--	0	--	--	--	--	--	--	--	--	--
TaG3B18430900	746265841	746266961	0	TuG1812G0300005467	709078317	709079442	0	--	--	--	--	--	--	--	--	--
TaG3B18432500	746272853	746273474	0	TuG1812G0300005469	709089043	709090339	0	--	--	--	Os01g0957600	42207009	42208510	--	--	--
TaG3B18436200	746423347	746423866	0	--	--	--	0	--	--	--	--	--	--	--	--	--
TaG3B18439300	746463841	746465057	0	--	--	--	0	--	--	--	--	--	--	--	--	--
TaG3B18440100	746472037	746472514	0	--	--	--	0	--	--	--	--	--	--	--	--	--
TaG3B18440900	746473558	746474238	0	--	--	--	0	--	--	--	--	--	--	--	--	--
TaG3B18443300	746480231	746480876	0	--	--	--	0	--	--	--	--	--	--	--	--	--
TaG3B18444900	746484193	746484790	0	--	--	--	0	--	--	--	--	--	--	--	--	--
TaG3B18447400	746498548	746499384	0	--	--	--	0	--	--	--	--	--	--	--	--	--
TaG3B18448100	746508662	746509760	0	--	--	--	0	--	--	--	--	--	--	--	--	--
TaG3B18450600	746516195	746516650	0	--	--	--	0	--	--	--	--	--	--	--	--	--
TaG3B18452000	746637044	746637442	0	--	--	--	0	--	--	--	--	--	--	--	--	--
TaG3B18456000	746704425	746705761	0	--	--	--	0	--	--	--	--	--	--	--	--	--
TaG3B18461000	746816693	746817319	0	--	--	--	0	--	--	--	--	--	--	--	--	--
TaG3B18464100	746868316	746873197	0	--	--	--	0	--	--	--	--	--	--	--	--	--
TaG3B18469400	747099634	747100856	0	--	--	--	0	--	--	--	--	--	--	--	--	--
TaG3B18471700	747130534	747133665	0	--	--	--	0	--	--	--	--	--	--	--	--	--
TaG3B18476300	747229666	747231117	0	TuG1812G0300005471	709234132	709234738	0	--	--	--	--	--	--	--	--	--
TaG3B18477900	747238197	747239962	0	--	--	--	0	--	--	--	--	--	--	--	--	--
TaG3B18478800	747245867	747246568	0	--	--	--	0	--	--	--	--	--	--	--	--	--
TaG3B18479600	747256235	747257095	0	--	--	--	0	--	--	--	--	--	--	--	--	--
TaG3B18490500	747389778	747394288	0	TuG1812G0300005477	709311181	709316537	0	Bradi2g61340	58516883	58520416	Os01g0958400	42240825	42245248	Sobic.003G432800.1.p	73493428	73498030
TaG3B18492900	747439572	747445129	0	--	--	--	1	Bradi2g61350	58521552	58527061	Os01g0958500	42247885	42255249	--	--	--
TaG3B18504500	747615867	747620163	0	TuG1812G0300005478	709435227	709439181	0	--	--	--	--	--	--	--	--	--
TaG3B18512400	747833475	747834551	0	--	--	--	0	--	--	--	--	--	--	--	--	--
TaG3B18517000	747855492	747865216	0	--	--	--	0	--	--	--	--	--	--	--	--	--
TaG3B18519300	747894448	747895960	0	--	--	--	0	--	--	--	--	--	--	--	--	--
TaG3B18521700	747954475	747955920	0	--	--	--	0	--	--	--	--	--	--	--	--	--
TaG3B18527100	748052159	748058933	0	--	--	--	0	--	--	--	--	--	--	--	--	--
TaG3B18528800	748084950	748094570	0	--	--	--	0	--	--	--	--	--	--	--	--	--
TaG3B18533900	748341245	748351373	0	--	--	--	0	--	--	--	--	--	--	--	--	--
TaG3B18537900	748358763	748360376	0	--	--	--	0	--	--	--	--	--	--	--	--	--
TaG3B18538800	748376177	748377288	0	--	--	--	0	--	--	--	--	--	--	--	--	--
TaG3B18542500	748482050	748487748	0	--	--	--	0	--	--	--	--	--	--	--	--	--
TaG3B18543400	748489252	748491136	0	--	--	--	0	--	--	--	--	--	--	--	--	--
TaG3B18545700	748579169	748583214	0	--	--	--	0	--	--	--	--	--	--	--	--	--
TaG3B18548200	748601240	748601445	0	--	--	--	0	--	--	--	--	--	--	--	--	--
TaG3B18549000	748701616	748708391	0	TuG1812G0300005499	710375455	710379738	0	--	--	--	--	--	--	--	--	--
TaG3B18550600	748725208	748731230	0	--	--	--	0	--	--	--	--	--	--	--	--	--
TaG3B18560200	749423909	749424176	0	--	--	--	0	--	--	--	--	--	--	--	--	--
TaG3B18560800	749427762	749428047	0	--	--	--	0	--	--	--	--	--	--	--	--	--
TaG3B18562100	749432177	749434359	0	--	--	--	0	--	--	--	--	--	--	--	--	--
TaG3B18564600	749441141	749443495	0	--	--	--	0	--	--	--	--	--	--	--	--	--
TaG3B18565900	749451269	749452928	0	--	--	--	0	--	--	--	--	--	--	--	--	--
TaG3B18567300	749459802	749460959	0	--	--	--	0	--	--	--	--	--	--	--	--	--
TaG3B18571400	749479350	749483598	0	--	--	--	1	Bradi2g61360	58526513	58530153	Os01g0958800	42265023	42268466	--	--	--
TaG3B18578500	749728015	749731379	1	--	--	--	0	--	--	--	--	--	--	--	--	--
TaG3B18582300	749991917	749998489	0	--	--	--	1	Bradi2g61370	58538647	58545502	Os01g0958900	42268902	42274913	Sobic.003G433300.1.p	73528642	73535568
TaG3B18583100	749998781	750003990	0	--	--	--	1	Bradi2g61380	58546234	58551194	Os01g0959000	42275543	42280544	Sobic.003G433500.1.p	73542183	73547527
TaG3B18584700	750006815	750010498	0	--	--	--	1	Bradi2g61387	58552731	58555960	Os01g0959600	42297103	42299800	Sobic.003G433600.1.p	73548718	73551638
TaG3B18589600	750058272	750058638	0	--	--	--	0	--	--	--	--	--	--	--	--	--
TaG3B18596600	750099840	750101837	0	--	--	--	0	--	--	--	--	--	--	--	--	--
TaG3B18598200	750105067	750105909	0	--	--	--	0	--	--	--	--	--	--	--	--	--
TaG3B18603700	750157451	750159284	0	--	--	--	0	--	--	--	--	--	--	--	--	--
TaG3B18604600	750226878	750256329	0	--	--	--	0	--	--	--	--	--	--	--	--	--
TaG3B18606900	750414041	750415066	0	--	--	--	0	--	--	--	--	--	--	--	--	--
TaG3B18609200	750517135	750517957	0	--	--	--	0	--	--	--	--	--	--	--	--	--
TaG3B18613500	750612885	750613427	0	--	--	--	0	--	--	--	--	--	--	--	--	--
TaG3B18618500	750651557	750653527	0	--	--	--	0	--	--	--	--	--	--	--	--	--
TaG3B18620000	750664154	750667136	0	--	--	--	0	--	--	--	--	--	--	--	--	--
TaG3B18633100	750760762	750761150	0	--	--	--	0	--	--	--	--	--	--	--	--	--
TaG3B18634800	750779623	750779911	0	TuG1812G0300005521	712348627	712349221	0	--	--	--	--	--	--	--	--	--
TaG3B18636300	750791483	750793579	0	--	--	--	0	--	--	--	--	--	--	--	--	--
TaG3B18638000	750795874	750804679	0	TuG1812G0300005522	712391432	712392685	0	Bradi2g61400	58559484	58566535	Os01g0959800	42303492	42308881	Sobic.003G433750.1.p	73552514	73560053
TaG3B18640300	750811078	750812901	1	--	--	--	0	--	--	--	--	--	--	--	--	--
TaG3B18641100	750828244	750831255	1	--	--	--	0	--	--	--	--	--	--	--	--	--
TaG3B18641900	750837560	750840931	0	--	--	--	1	Bradi2g61410	58567101	58568815	Os01g0959900	42312149	42313573	Sobic.003G433900.1.p	73562094	73564066
TaG3B18645100	750891768	750892525	1	--	--	--	0	--	--	--	--	--	--	--	--	--
TaG3B18645900	750898267	750899184	1	--	--	--	0	--	--	--	--	--	--	--	--	--
TaG3B18646800	750902799	750903467	1	--	--	--	0	--	--	--	--	--	--	--	--	--
TaG3B18647500	750906454	750906985	1	--	--	--	0	--	--	--	--	--	--	--	--	--
TaG3B18649900	751015795	751019323	1	--	--	--	0	--	--	--	--	--	--	--	--	--
TaG3B18655500	751045177	751052026	0	--	--	--	1	--	--	--	Os01g0962200	42413471	42416572	Sobic.003G436300.1.p	73729774	73733058
TaG3B18658700	751062651	751066645	0	--	--	--	0	--	--	--	--	--	--	--	--	--
TaG3B18661700	751119347	751120072	0	TuG1812G0300005527	713294671	713295336	0	--	--	--	--	--	--	--	--	--
TaG3B18668500	751379241	751380277	0	--	--	--	0	--	--	--	--	--	--	--	--	--
TaG3B18669400	751433427	751434206	0	--	--	--	0	--	--	--	--	--	--	--	--	--
TaG3B18670900	751500287	751501298	0	--	--	--	0	--	--	--	--	--	--	--	--	--
TaG3B18671700	751554771	751556875	0	--	--	--	0	--	--	--	--	--	--	--	--	--
TaG3B18674000	751567101	751567343	0	--	--	--	0	--	--	--	--	--	--	--	--	--
TaG3B18679000	751756611	751759337	0	--	--	--	0	--	--	--	--	--	--	--	--	--
TaG3B18681300	751792748	751793084	0	--	--	--	0	--	--	--	--	--	--	--	--	--
TaG3B18687200	751996859	751999585	0	--	--	--	0	--	--	--	--	--	--	--	--	--
TaG3B18689500	752033545	752033878	0	--	--	--	0	--	--	--	--	--	--	--	--	--
TaG3B18694800	752125074	752125919	0	--	--	--	0	--	--	--	--	--	--	--	--	--
TaG3B18695600	752297399	752301289	0	TuG1812G0300005529	713401409	713405759	0	Bradi2g61450	58593178	58595918	--	--	--	--	--	--
TaG3B18697100	752312456	752314334	0	--	--	--	0	--	--	--	--	--	--	--	--	--
TaG3B18697900	752373722	752375850	0	--	--	--	0	--	--	--	--	--	--	--	--	--
TaG3B18702200	752446456	752449968	0	--	--	--	0	--	--	--	--	--	--	--	--	--
TaG3B18709000	752553751	752555196	0	--	--	--	0	--	--	--	--	--	--	--	--	--
TaG3B18715700	752687748	752718268	0	--	--	--	0	--	--	--	--	--	--	--	--	--
TaG3B18717300	752786749	752787132	0	--	--	--	0	--	--	--	--	--	--	--	--	--
TaG3B18718100	752806658	752806987	0	--	--	--	0	--	--	--	--	--	--	--	--	--
TaG3B18718900	752835267	752835921	0	--	--	--	0	--	--	--	--	--	--	--	--	--
TaG3B18719700	752843068	752843754	0	--	--	--	0	--	--	--	--	--	--	--	--	--
TaG3B18721400	752858588	752860177	0	--	--	--	0	Bradi2g61456	58597965	58599707	--	--	--	--	--	--
TaG3B18722200	752870444	752871319	0	--	--	--	0	Bradi2g61462	58601368	58602305	--	--	--	--	--	--
TaG3B18723600	752936971	752938533	0	--	--	--	0	--	--	--	--	--	--	--	--	--
TaG3B18724400	752948525	752949424	0	--	--	--	0	--	--	--	--	--	--	--	--	--
TaG3B18732300	753024976	753025901	0	--	--	--	0	--	--	--	--	--	--	--	--	--
TaG3B18733700	753034409	753036160	0	--	--	--	0	--	--	--	--	--	--	--	--	--
TaG3B18734600	753038587	753041067	0	TuG1812G0300005531	713547609	713550047	0	--	--	--	--	--	--	--	--	--
## Alignment 28:
TaG3B16811200	715649697	715652207	0	TuG1812G0300004943	675952857	675953806	0	--	--	--	--	--	--	--	--	--
TaG3B16816400	715762166	715765153	0	--	--	--	0	--	--	--	--	--	--	--	--	--
TaG3B16818000	715800924	715801293	0	--	--	--	0	--	--	--	--	--	--	--	--	--
TaG3B16819300	715937713	715939314	0	--	--	--	0	--	--	--	--	--	--	--	--	--
TaG3B16824200	715976132	715978968	0	TuG1812G0300004949	676056557	676058689	0	--	--	--	--	--	--	--	--	--
TaG3B16825800	715980143	715980481	0	--	--	--	0	--	--	--	--	--	--	--	--	--
TaG3B16826400	715980596	715981931	0	--	--	--	0	--	--	--	--	--	--	--	--	--
TaG3B16829900	716111555	716111872	0	TuG1812G0300004951	676132116	676132442	0	--	--	--	--	--	--	--	--	--
TaG3B16833700	716176972	716186612	0	--	--	--	0	--	--	--	--	--	--	--	--	--
TaG3B16834500	716198597	716207831	0	--	--	--	0	--	--	--	--	--	--	--	--	--
TaG3B16838300	716248374	716250842	0	TuG1812G0300004956	676274296	676276531	0	--	--	--	--	--	--	--	--	--
TaG3B16840000	716256815	716260513	0	--	--	--	0	--	--	--	--	--	--	--	--	--
TaG3B16841500	716261026	716261965	0	--	--	--	0	--	--	--	--	--	--	--	--	--
TaG3B16843100	716263083	716263851	0	--	--	--	0	--	--	--	--	--	--	--	--	--
TaG3B16843900	716300946	716309223	0	--	--	--	0	--	--	--	--	--	--	--	--	--
TaG3B16845300	716347439	716347784	0	TuG1812G0300004958	676293672	676294035	0	--	--	--	--	--	--	--	--	--
TaG3B16851400	716388385	716388681	0	--	--	--	0	--	--	--	--	--	--	--	--	--
TaG3B16852200	716412575	716413033	0	--	--	--	0	--	--	--	--	--	--	--	--	--
TaG3B16853000	716413643	716414602	0	--	--	--	0	--	--	--	--	--	--	--	--	--
TaG3B16856700	716613736	716617223	0	TuG1812G0300004959	676298502	676302316	0	--	--	--	--	--	--	--	--	--
TaG3B16860300	716756683	716761872	0	TuG1812G0300004963	676367294	676376663	0	--	--	--	--	--	--	--	--	--
TaG3B16861200	716763112	716764667	0	TuG1812G0300004964	676377919	676379484	0	--	--	--	--	--	--	--	--	--
TaG3B16862700	716801710	716802987	0	--	--	--	0	--	--	--	--	--	--	--	--	--
TaG3B16864900	716924967	716925284	0	--	--	--	0	--	--	--	--	--	--	--	--	--
TaG3B16867300	716998803	717000080	0	--	--	--	0	--	--	--	--	--	--	--	--	--
TaG3B16868700	717035444	717038377	0	--	--	--	0	--	--	--	--	--	--	--	--	--
TaG3B16872500	717141984	717152699	0	--	--	--	0	--	--	--	--	--	--	--	--	--
TaG3B16873400	717146777	717169782	0	--	--	--	0	--	--	--	--	--	--	--	--	--
TaG3B16876600	717181464	717182089	0	--	--	--	0	--	--	--	--	--	--	--	--	--
TaG3B16878100	717184107	717186265	0	--	--	--	0	--	--	--	--	--	--	--	--	--
TaG3B16880500	717196846	717201218	0	--	--	--	0	--	--	--	--	--	--	--	--	--
TaG3B16881300	717314604	717315875	0	--	--	--	0	--	--	--	--	--	--	--	--	--
TaG3B16882100	717318515	717318891	0	--	--	--	0	--	--	--	--	--	--	--	--	--
TaG3B16882900	717321640	717322052	0	--	--	--	0	--	--	--	--	--	--	--	--	--
TaG3B16885400	717397318	717397819	0	--	--	--	0	--	--	--	--	--	--	--	--	--
TaG3B16887800	717528457	717556263	0	--	--	--	0	--	--	--	--	--	--	--	--	--
TaG3B16890500	717533963	717536063	0	--	--	--	0	--	--	--	--	--	--	--	--	--
TaG3B16891700	717537339	717537802	0	--	--	--	0	--	--	--	--	--	--	--	--	--
TaG3B16892900	717541966	717542342	0	--	--	--	0	--	--	--	--	--	--	--	--	--
TaG3B16896400	717568462	717572067	0	TuG1812G0300004988	679069039	679072588	0	--	--	--	--	--	--	--	--	--
TaG3B16898700	717606793	717609796	0	--	--	--	0	--	--	--	--	--	--	--	--	--
TaG3B16901200	717683568	717687694	0	--	--	--	0	--	--	--	--	--	--	--	--	--
TaG3B16906800	717805107	717808174	0	--	--	--	0	--	--	--	--	--	--	--	--	--
TaG3B16911700	717896368	717896682	0	--	--	--	0	--	--	--	--	--	--	--	--	--
TaG3B16912500	717900365	717902758	0	TuG1812G0300005009	679622014	679624275	0	--	--	--	--	--	--	--	--	--
TaG3B16917100	717970058	717971091	0	--	--	--	0	--	--	--	--	--	--	--	--	--
TaG3B16919200	718022420	718024781	0	--	--	--	0	--	--	--	--	--	--	--	--	--
TaG3B16922300	718189014	718189587	0	--	--	--	0	--	--	--	--	--	--	--	--	--
TaG3B16923200	718209363	718210775	0	--	--	--	0	--	--	--	--	--	--	--	--	--
TaG3B16925900	718409891	718410545	0	TuG1812G0300005010	679630609	679631232	0	--	--	--	--	--	--	--	--	--
TaG3B16933300	718563940	718564605	0	--	--	--	0	--	--	--	--	--	--	--	--	--
TaG3B16934700	718705745	718707247	0	--	--	--	0	--	--	--	--	--	--	--	--	--
TaG3B16939400	718745883	718750229	0	TuG1812G0300005013	679890235	679894873	0	--	--	--	--	--	--	--	--	--
TaG3B16940100	718762926	718764105	0	--	--	--	0	--	--	--	--	--	--	--	--	--
TaG3B16944800	718894822	718895330	0	--	--	--	0	--	--	--	--	--	--	--	--	--
TaG3B16946400	718897610	718905831	0	--	--	--	0	--	--	--	--	--	--	--	--	--
TaG3B16950400	718934931	718936351	0	--	--	--	0	--	--	--	--	--	--	--	--	--
TaG3B16951200	718936570	718939919	0	--	--	--	0	--	--	--	--	--	--	--	--	--
TaG3B16953600	718948764	718949108	0	--	--	--	0	--	--	--	--	--	--	--	--	--
TaG3B16960700	719099725	719101687	0	--	--	--	0	--	--	--	--	--	--	--	--	--
TaG3B16961500	719145854	719147341	0	--	--	--	0	--	--	--	--	--	--	--	--	--
TaG3B16964000	719166505	719167071	0	--	--	--	0	--	--	--	--	--	--	--	--	--
TaG3B16966200	719207231	719207897	0	--	--	--	0	--	--	--	--	--	--	--	--	--
TaG3B16971100	719484227	719484858	0	--	--	--	0	--	--	--	--	--	--	--	--	--
TaG3B16974100	719509291	719528143	0	--	--	--	0	--	--	--	--	--	--	--	--	--
TaG3B16976500	719634550	719635047	0	--	--	--	0	--	--	--	--	--	--	--	--	--
TaG3B16978100	719668465	719668935	0	--	--	--	0	--	--	--	--	--	--	--	--	--
TaG3B16981900	719713461	719713943	0	--	--	--	0	--	--	--	--	--	--	--	--	--
TaG3B16988200	719916249	719916679	0	--	--	--	0	--	--	--	--	--	--	--	--	--
TaG3B16989000	719956032	719957976	0	TuG1812G0300005014	679946213	679947668	0	--	--	--	--	--	--	--	--	--
TaG3B16990600	719995402	719995808	0	--	--	--	0	--	--	--	--	--	--	--	--	--
TaG3B16995200	720019479	720020315	0	--	--	--	0	--	--	--	--	--	--	--	--	--
TaG3B16998400	720054817	720056417	0	--	--	--	0	--	--	--	--	--	--	--	--	--
TaG3B17000400	720061287	720061499	0	TuG1812G0300005015	680015198	680017718	0	--	--	--	--	--	--	--	--	--
TaG3B17003400	720120055	720121166	0	--	--	--	0	--	--	--	--	--	--	--	--	--
TaG3B17004200	720154892	720157364	0	TuG1812G0300005022	680369304	680372659	0	--	--	--	--	--	--	--	--	--
TaG3B17005800	720174902	720175601	0	--	--	--	0	--	--	--	--	--	--	--	--	--
TaG3B17011900	720422927	720424274	0	--	--	--	0	--	--	--	--	--	--	--	--	--
TaG3B17016000	720465761	720470550	0	--	--	--	0	--	--	--	--	--	--	--	--	--
TaG3B17017500	720486382	720486708	0	--	--	--	0	--	--	--	--	--	--	--	--	--
TaG3B17023200	720653867	720655750	0	TuG1812G0300005044	681888401	681890692	0	--	--	--	--	--	--	--	--	--
TaG3B17024700	720910966	720921700	0	--	--	--	0	--	--	--	--	--	--	--	--	--
TaG3B17026900	720934139	720934684	0	--	--	--	0	--	--	--	--	--	--	--	--	--
TaG3B17033500	721149216	721150361	0	--	--	--	0	--	--	--	--	--	--	--	--	--
TaG3B17035200	721245394	721248650	0	--	--	--	0	--	--	--	--	--	--	--	--	--
TaG3B17038000	721268537	721269255	0	--	--	--	0	--	--	--	--	--	--	--	--	--
TaG3B17038700	721314361	721315794	0	TuG1812G0300005054	683296418	683297562	0	--	--	--	--	--	--	--	--	--
TaG3B17039500	721389148	721389753	0	--	--	--	0	--	--	--	--	--	--	--	--	--
TaG3B17042300	721520817	721521064	0	--	--	--	0	--	--	--	--	--	--	--	--	--
TaG3B17043700	721589244	721591518	0	--	--	--	0	--	--	--	--	--	--	--	--	--
TaG3B17044500	721594334	721595878	0	--	--	--	0	--	--	--	--	--	--	--	--	--
TaG3B17046900	721616942	721618028	0	--	--	--	0	--	--	--	--	--	--	--	--	--
TaG3B17050000	721631438	721634305	0	--	--	--	0	--	--	--	--	--	--	--	--	--
TaG3B17050800	721640034	721640627	0	--	--	--	0	--	--	--	--	--	--	--	--	--
TaG3B17052400	721642028	721642349	0	--	--	--	0	--	--	--	--	--	--	--	--	--
TaG3B17053200	721655129	721657387	0	TuG1812G0300005075	684944905	684945701	0	--	--	--	--	--	--	--	--	--
TaG3B17076200	722015334	722017200	0	--	--	--	0	--	--	--	--	--	--	--	--	--
TaG3B17104400	722713022	722714394	0	--	--	--	0	--	--	--	--	--	--	--	--	--
TaG3B17134900	723102028	723103223	0	--	--	--	0	--	--	--	--	--	--	--	--	--
TaG3B17138000	723107620	723111065	0	TuG1812G0300005087	685895976	685899798	0	--	--	--	--	--	--	--	--	--
TaG3B17140300	723188759	723194415	0	--	--	--	0	--	--	--	--	--	--	--	--	--
TaG3B17142000	723198736	723199277	0	--	--	--	0	--	--	--	--	--	--	--	--	--
TaG3B17157600	723395635	723396984	0	--	--	--	0	--	--	--	--	--	--	--	--	--
TaG3B17169400	723460677	723461039	0	--	--	--	0	--	--	--	--	--	--	--	--	--
TaG3B17177200	723498919	723500584	0	--	--	--	0	--	--	--	--	--	--	--	--	--
TaG3B17189200	723553135	723555982	0	TuG1812G0300005107	687160276	687162618	0	--	--	--	--	--	--	--	--	--
TaG3B17190000	723563293	723567150	0	--	--	--	0	--	--	--	--	--	--	--	--	--
TaG3B17196400	723702657	723703097	0	--	--	--	0	--	--	--	--	--	--	--	--	--
TaG3B17200400	723771851	723772365	0	--	--	--	0	--	--	--	--	--	--	--	--	--
TaG3B17203600	723804770	723807852	0	--	--	--	0	--	--	--	--	--	--	--	--	--
TaG3B17204400	723818649	723819057	0	--	--	--	0	--	--	--	--	--	--	--	--	--
TaG3B17205200	723819334	723819846	0	--	--	--	0	--	--	--	--	--	--	--	--	--
TaG3B17207400	723828838	723830775	0	--	--	--	0	--	--	--	--	--	--	--	--	--
TaG3B17213600	723969397	723975015	0	--	--	--	0	--	--	--	--	--	--	--	--	--
TaG3B17223100	724100616	724106151	0	--	--	--	0	--	--	--	--	--	--	--	--	--
TaG3B17226400	724126037	724131479	0	--	--	--	0	--	--	--	--	--	--	--	--	--
TaG3B17235100	724250727	724251132	0	--	--	--	0	--	--	--	--	--	--	--	--	--
TaG3B17239900	724265233	724266527	0	--	--	--	0	--	--	--	--	--	--	--	--	--
TaG3B17247200	724306667	724309717	0	TuG1812G0300005114	687916533	687933360	0	--	--	--	--	--	--	--	--	--
TaG3B17264900	724633298	724636315	0	--	--	--	0	--	--	--	--	--	--	--	--	--
TaG3B17271900	724738101	724740984	0	TuG1812G0300005120	688511216	688514266	0	--	--	--	--	--	--	--	--	--
## Alignment 29:
TaG3B11538500	499111712	499113730	0	TuG1812G0300003257	501086926	501088601	0	Bradi2g19380	17063008	17067281	Os01g0738300	30819009	30823245	--	--	--
TaG3B11539400	499114017	499120312	0	--	--	--	1	Bradi2g18877	16660646	16664818	Os01g0742500	31009626	31013954	--	--	--
TaG3B11541000	499127730	499129656	0	--	--	--	1	Bradi2g49467	49587722	49589684	Os01g0742766	31015876	31017514	Sobic.003G291900.2.p	62439549	62446409
TaG3B11544900	499151696	499154408	0	--	--	--	1	Bradi2g19410	17078761	17081761	Os01g0743100	31047493	31049443	--	--	--
TaG3B11545700	499414623	499422242	0	TuG1812G0300003265	501924822	501928982	0	Bradi2g49357	49508823	49513680	Os01g0740500	30923013	30927457	--	--	--
TaG3B11546600	499421961	499427542	0	--	--	--	1	Bradi2g49520	49630723	49636001	Os01g0743400	31070183	31076275	Sobic.003G292300.1.p	62483794	62488609
TaG3B11547900	499755999	499760522	0	--	--	--	1	Bradi2g49531	49636223	49640202	Os01g0743500	31076571	31081251	Sobic.003G292400.1.p	62488685	62493225
TaG3B11548800	499760475	499765871	0	--	--	--	1	Bradi2g19430	17095492	17100708	Os01g0743600	31078718	31087974	Sobic.003G292500.1.p	62493227	62501387
TaG3B11550400	499767772	499769141	1	--	--	--	0	--	--	--	--	--	--	--	--	--
TaG3B11554300	500013558	500016684	0	TuG1812G0300003267	502382125	502384252	0	Bradi2g19440	17103491	17106451	Os01g0743800	31093047	31094953	--	--	--
TaG3B11555900	500404621	500412133	0	TuG1812G0300003272	502973685	502981481	0	Bradi2g19450	17108435	17116621	Os01g0744000	31099412	31106801	--	--	--
TaG3B11559500	500426942	500427980	0	TuG1812G0300003273	502982898	502984220	0	Bradi2g49580	49667160	49668591	Os01g0744200	31108317	31110074	--	--	--
TaG3B11560400	500429243	500434808	0	TuG1812G0300003274	502983996	502989712	0	Bradi2g49590	49668688	49674927	Os01g0744300	31111317	31116126	--	--	--
TaG3B11561100	500456808	500457281	1	--	--	--	0	--	--	--	--	--	--	--	--	--
TaG3B11561900	500672279	500673493	0	--	--	--	1	Bradi2g19480	17158846	17160972	--	--	--	Sobic.003G293100.1.p	62553927	62556698
TaG3B11564400	500845448	500848288	1	--	--	--	0	--	--	--	--	--	--	--	--	--
TaG3B11575900	500959585	500966148	0	TuG1812G0300003275	503184800	503193085	0	Bradi2g49600	49678329	49686607	Os01g0744400	31120708	31132724	--	--	--
TaG3B11579700	501111167	501113174	0	--	--	--	0	--	--	--	--	--	--	--	--	--
TaG3B11582000	501116013	501117761	0	--	--	--	0	--	--	--	--	--	--	--	--	--
TaG3B11583500	501273928	501276157	0	TuG1812G0300003278	503682469	503684564	0	Bradi2g19500	17169209	17172212	--	--	--	--	--	--
TaG3B11585000	501320343	501320649	0	--	--	--	0	--	--	--	--	--	--	--	--	--
TaG3B11585500	501595143	501603672	0	TuG1812G0300003279	503686662	503695155	0	Bradi2g49627	49714766	49721830	Os01g0746200	31203445	31211272	Sobic.003G293300.1.p	62576575	62584880
TaG3B11588700	501604297	501610840	0	TuG1812G0300003280	503695509	503703262	0	Bradi2g19510	17172956	17179488	--	--	--	Sobic.003G293400.1.p	62586678	62594392
TaG3B11594400	501910834	501916276	1	--	--	--	0	--	--	--	--	--	--	--	--	--
TaG3B11599200	502106989	502110101	1	--	--	--	0	--	--	--	--	--	--	--	--	--
TaG3B11600000	502268175	502279507	0	--	--	--	1	Bradi2g49240	49396130	49400962	Os01g0742400	31006026	31009770	--	--	--
TaG3B11602900	502420957	502428343	0	--	--	--	0	--	--	--	--	--	--	--	--	--
TaG3B11609400	502443565	502446228	0	--	--	--	0	--	--	--	--	--	--	--	--	--
TaG3B11610900	502533360	502535208	0	--	--	--	0	--	--	--	--	--	--	--	--	--
TaG3B11611800	502596313	502600722	0	--	--	--	0	--	--	--	--	--	--	--	--	--
TaG3B11614700	502860483	502863116	0	--	--	--	0	--	--	--	--	--	--	--	--	--
TaG3B11616300	502880359	502881070	0	--	--	--	0	--	--	--	--	--	--	--	--	--
TaG3B11617900	502889781	502891823	0	TuG1812G0300003288	505483418	505485436	0	--	--	--	--	--	--	--	--	--
TaG3B11620300	502919456	502926314	0	TuG1812G0300003289	505500698	505508512	0	Bradi2g49040	49228120	49236734	--	--	--	--	--	--
TaG3B11624100	503142198	503144046	0	TuG1812G0300003315	507872986	507876099	0	--	--	--	--	--	--	--	--	--
TaG3B11625800	503457985	503458940	0	TuG1812G0300003316	508111514	508112548	0	Bradi2g48990	49192995	49194407	Os01g0749300	31370413	31372729	--	--	--
TaG3B11626600	503645767	503646597	0	--	--	--	0	--	--	--	--	--	--	--	--	--
TaG3B11627400	503810114	503813659	0	TuG1812G0300003317	508185438	508188799	0	Bradi2g48980	49168132	49179718	--	--	--	--	--	--
TaG3B11632200	504050562	504058426	0	TuG1812G0300003320	508323321	508330789	0	Bradi2g48960	49151551	49157111	--	--	--	--	--	--
TaG3B11634300	504159006	504162755	0	--	--	--	1	Bradi2g48810	49042479	49046676	Os01g0729100	30398989	30405483	Sobic.003G283800.1.p	61789528	61795547
TaG3B11635100	504165697	504166989	0	--	--	--	1	Bradi2g18952	16700326	16702054	Os01g0729400	30407036	30408554	Sobic.003G283900.1.p	61796748	61798172
TaG3B11636700	504388534	504393364	0	--	--	--	0	Bradi2g18970	16710856	16715598	--	--	--	--	--	--
TaG3B11641200	504827196	504829355	0	--	--	--	1	--	--	--	Os01g0729600	30413693	30415806	Sobic.003G284200.1.p	61812323	61814742
TaG3B11642700	505109552	505115914	0	--	--	--	1	Bradi2g18990	16720081	16728177	Os01g0729900	30427122	30431744	Sobic.003G284300.1.p	61819760	61824454
TaG3B11645100	505117916	505118706	0	--	--	--	1	Bradi2g48860	49074173	49074831	--	--	--	Sobic.003G284400.1.p	61825011	61825876
TaG3B11646000	505118546	505120155	0	--	--	--	1	Bradi2g48870	49075086	49077678	Os01g0730100	30447427	30449206	--	--	--
TaG3B11648400	505122893	505125255	1	--	--	--	0	--	--	--	--	--	--	--	--	--
TaG3B11649100	505128882	505129328	1	--	--	--	0	--	--	--	--	--	--	--	--	--
TaG3B11650800	505226819	505228973	0	--	--	--	1	Bradi2g48880	49092184	49094932	Os01g0730200	30453353	30455330	Sobic.003G284600.1.p	61830966	61833554
TaG3B11653900	505320406	505322981	0	--	--	--	1	Bradi2g19010	16739268	16742120	Os01g0730500	30472593	30475205	Sobic.003G284800.1.p	61847234	61849924
TaG3B11655600	505324416	505325598	1	--	--	--	0	--	--	--	--	--	--	--	--	--
TaG3B11656300	505332625	505333096	1	--	--	--	0	--	--	--	--	--	--	--	--	--
TaG3B11657200	505334795	505336203	0	--	--	--	1	Bradi2g48907	49105755	49108037	Os01g0730700	30480114	30481849	--	--	--
TaG3B11657900	505345096	505347072	0	--	--	--	1	Bradi2g48920	49113048	49115301	Os01g0730800	30488192	30490382	Sobic.003G285600.1.p	61881940	61888207
TaG3B11658800	505347174	505351849	0	TuG1812G0300003326	508671339	508677878	0	Bradi2g19020	16745326	16752150	Os01g0730900	30494842	30497106	--	--	--
TaG3B11662600	505493345	505496359	0	--	--	--	1	Bradi2g19030	16758048	16760891	Os01g0731000	30501605	30507193	Sobic.003G285800.1.p	61901895	61905628
TaG3B11664800	505668393	505669997	0	--	--	--	1	Bradi2g48950	49145541	49149229	Os01g0731800	30524993	30529059	--	--	--
TaG3B11666300	505869516	505874537	0	--	--	--	0	--	--	--	--	--	--	--	--	--
TaG3B11671500	506165184	506165688	0	--	--	--	0	--	--	--	--	--	--	--	--	--
TaG3B11673200	506167524	506168837	0	--	--	--	0	--	--	--	--	--	--	--	--	--
TaG3B11676000	506174369	506178482	0	--	--	--	0	--	--	--	--	--	--	--	--	--
TaG3B11678100	506183335	506183976	0	--	--	--	0	--	--	--	--	--	--	--	--	--
TaG3B11680500	506485487	506489460	0	TuG1812G0300003333	509816459	509820434	0	--	--	--	--	--	--	--	--	--
TaG3B11684600	506509971	506525507	0	TuG1812G0300003337	509840618	509845853	0	Bradi2g48740	48998271	49003273	--	--	--	--	--	--
## Alignment 30:
TaG3B15788600	681053433	681055527	0	TuG1812G0300004675	654207037	654211477	0	Bradi2g59057	56849325	56852720	--	--	--	--	--	--
TaG3B15794900	681356109	681356983	0	--	--	--	0	--	--	--	--	--	--	--	--	--
TaG3B15798700	681414604	681415514	0	--	--	--	0	--	--	--	--	--	--	--	--	--
TaG3B15803600	681766560	681767979	0	--	--	--	0	--	--	--	--	--	--	--	--	--
TaG3B15804400	681772805	681775245	0	--	--	--	0	--	--	--	--	--	--	--	--	--
TaG3B15806800	681855225	681859874	0	--	--	--	1	Bradi2g59080	56855544	56859645	Os01g0921600	40240810	40244636	Sobic.003G405900.1.p	71291589	71295093
TaG3B15809100	681860314	681861760	0	TuG1812G0300004676	654212022	654213721	0	Bradi2g59070	56853683	56855162	--	--	--	--	--	--
TaG3B15811400	681865072	681867166	0	--	--	--	0	--	--	--	--	--	--	--	--	--
TaG3B15815200	682044851	682048614	0	--	--	--	0	--	--	--	--	--	--	--	--	--
TaG3B15816000	682051610	682052152	0	--	--	--	0	--	--	--	--	--	--	--	--	--
TaG3B15816900	682053247	682055163	0	--	--	--	0	--	--	--	--	--	--	--	--	--
TaG3B15819100	682056751	682068270	0	--	--	--	0	--	--	--	--	--	--	--	--	--
TaG3B15822700	682255801	682258770	0	--	--	--	0	--	--	--	--	--	--	--	--	--
TaG3B15831500	683044999	683048704	0	--	--	--	0	--	--	--	--	--	--	--	--	--
TaG3B15844300	683874221	683877777	0	--	--	--	0	--	--	--	--	--	--	--	--	--
TaG3B15846000	683877775	683880723	0	--	--	--	0	--	--	--	--	--	--	--	--	--
TaG3B15847600	683881674	683885595	0	--	--	--	0	--	--	--	--	--	--	--	--	--
TaG3B15852700	684355077	684355999	0	--	--	--	0	--	--	--	--	--	--	--	--	--
TaG3B15854400	684357903	684361113	0	--	--	--	0	--	--	--	--	--	--	--	--	--
TaG3B15860700	684517528	684518950	0	--	--	--	0	--	--	--	--	--	--	--	--	--
TaG3B15862300	684665213	684665890	0	--	--	--	0	--	--	--	--	--	--	--	--	--
TaG3B15863100	684674273	684676820	0	TuG1812G0300004683	655142312	655145404	0	--	--	--	--	--	--	--	--	--
TaG3B15863900	684678086	684680234	0	--	--	--	0	--	--	--	--	--	--	--	--	--
TaG3B15864700	684680863	684681534	0	--	--	--	0	--	--	--	--	--	--	--	--	--
TaG3B15865600	684685962	684686626	0	--	--	--	0	--	--	--	--	--	--	--	--	--
TaG3B15869900	685108863	685110375	0	--	--	--	0	--	--	--	--	--	--	--	--	--
TaG3B15875500	685414348	685421356	0	--	--	--	0	--	--	--	--	--	--	--	--	--
TaG3B15877000	685459725	685460063	0	--	--	--	0	--	--	--	--	--	--	--	--	--
TaG3B15880700	686109689	686116088	0	--	--	--	1	Bradi2g59137	56964338	56970092	Os01g0923600	40397315	40403249	Sobic.003G407200.1.p	71482355	71489364
TaG3B15882400	686117580	686122438	0	--	--	--	1	Bradi2g59127	56957824	56963663	Os01g0923700	40403818	40409611	--	--	--
TaG3B15884000	686220092	686220842	0	--	--	--	0	--	--	--	--	--	--	--	--	--
TaG3B15885600	686288588	686290321	0	--	--	--	0	--	--	--	--	--	--	--	--	--
TaG3B15886300	686317845	686318189	0	--	--	--	0	--	--	--	--	--	--	--	--	--
TaG3B15887200	686324205	686328146	0	--	--	--	0	--	--	--	--	--	--	--	--	--
TaG3B15890800	686469935	686471352	0	--	--	--	0	--	--	--	--	--	--	--	--	--
TaG3B15891600	686473140	686476033	0	TuG1812G0300004700	658477992	658480576	0	--	--	--	--	--	--	--	--	--
TaG3B15898500	686964535	686964771	0	--	--	--	0	Bradi2g59170	56984757	56985005	--	--	--	--	--	--
TaG3B15902500	687096507	687100747	0	--	--	--	0	Bradi2g59150	56973924	56978027	--	--	--	--	--	--
TaG3B15903900	687259787	687261064	0	--	--	--	0	--	--	--	--	--	--	--	--	--
TaG3B15920800	687778967	687809938	0	--	--	--	0	Bradi2g59185	56991692	56993852	--	--	--	--	--	--
TaG3B15927400	688272081	688272759	0	--	--	--	0	--	--	--	--	--	--	--	--	--
TaG3B15928200	688374543	688406073	0	--	--	--	0	--	--	--	--	--	--	--	--	--
TaG3B15928900	688374924	688375372	0	--	--	--	0	--	--	--	--	--	--	--	--	--
TaG3B15933800	688717426	688720652	0	--	--	--	0	--	--	--	--	--	--	--	--	--
TaG3B15937500	689115309	689122116	0	--	--	--	1	--	--	--	Os01g0924600	40483306	40485494	Sobic.003G408600.1.p	71633106	71639971
TaG3B15939800	689290559	689292037	0	--	--	--	0	Bradi2g59240	57050469	57054452	--	--	--	--	--	--
TaG3B15942100	689355930	689360114	0	--	--	--	0	Bradi2g59226	57038771	57043513	--	--	--	--	--	--
TaG3B15943800	689441688	689442683	0	--	--	--	0	--	--	--	--	--	--	--	--	--
TaG3B15944600	689446642	689448892	0	--	--	--	0	--	--	--	--	--	--	--	--	--
TaG3B15955500	689798711	689802113	0	--	--	--	0	--	--	--	--	--	--	--	--	--
TaG3B15956400	689802627	689805685	0	--	--	--	0	--	--	--	--	--	--	--	--	--
TaG3B15959500	690201230	690202088	0	--	--	--	0	--	--	--	--	--	--	--	--	--
TaG3B15961900	690209995	690211008	0	--	--	--	0	--	--	--	--	--	--	--	--	--
TaG3B15963500	690315883	690320375	0	--	--	--	0	--	--	--	--	--	--	--	--	--
TaG3B15964400	690345686	690345918	0	--	--	--	0	--	--	--	--	--	--	--	--	--
TaG3B15965000	690441478	690443527	0	--	--	--	0	--	--	--	--	--	--	--	--	--
TaG3B15965700	690445164	690449539	0	--	--	--	0	Bradi2g59340	57123764	57128536	--	--	--	--	--	--
TaG3B15968200	690454525	690456874	0	--	--	--	0	--	--	--	--	--	--	--	--	--
TaG3B15968900	690457504	690458997	0	--	--	--	0	--	--	--	--	--	--	--	--	--
TaG3B15972100	690501175	690501504	0	--	--	--	0	--	--	--	--	--	--	--	--	--
TaG3B15974600	690727527	690728467	0	--	--	--	0	--	--	--	--	--	--	--	--	--
TaG3B15975300	691101565	691107498	0	TuG1812G0300004704	658973897	658979897	0	Bradi2g59267	57070838	57075939	Os01g0924900	40501147	40507498	Sobic.003G408800.1.p	71646982	71653480
TaG3B15977500	691151199	691151582	1	--	--	--	0	--	--	--	--	--	--	--	--	--
TaG3B15978300	691152284	691152741	1	--	--	--	0	--	--	--	--	--	--	--	--	--
TaG3B15980000	691159628	691160210	0	TuG1812G0300004706	658989691	658990266	0	Bradi2g59290	57083192	57084516	Os01g0924966	40526591	40527179	Sobic.003G409000.1.p	71660754	71662368
TaG3B15984000	691258882	691269177	0	TuG1812G0300004707	659247433	659255303	0	Bradi2g59297	57088829	57099652	Os01g0925000	40540981	40554751	Sobic.003G409200.1.p	71677799	71690529
TaG3B15988200	691329950	691332065	0	--	--	--	0	--	--	--	--	--	--	--	--	--
TaG3B15989800	691492334	691493188	0	TuG1812G0300004709	659431056	659431781	0	--	--	--	--	--	--	--	--	--
TaG3B15994100	691506051	691510510	0	--	--	--	0	--	--	--	--	--	--	--	--	--
TaG3B15995800	691509717	691512123	0	--	--	--	0	--	--	--	--	--	--	--	--	--
TaG3B15998200	691531629	691533574	0	TuG1812G0300004713	659474731	659476673	0	--	--	--	--	--	--	--	--	--
TaG3B16001100	691567865	691569171	0	TuG1812G0300004715	659504639	659508198	0	Bradi2g59310	57101070	57105255	--	--	--	Sobic.003G409300.1.p	71695752	71699779
TaG3B16002500	691578735	691579550	1	--	--	--	0	--	--	--	--	--	--	--	--	--
TaG3B16004900	691583009	691584729	0	TuG1812G0300004717	659515190	659517976	0	Bradi2g59320	57106085	57108506	Os01g0925200	40563533	40566329	Sobic.003G409400.1.p	71703211	71705315
TaG3B16011200	692147584	692148585	0	--	--	--	0	--	--	--	--	--	--	--	--	--
TaG3B16013600	692197702	692201095	0	--	--	--	0	--	--	--	--	--	--	--	--	--
TaG3B16017400	692285104	692285478	0	--	--	--	0	--	--	--	--	--	--	--	--	--
TaG3B16023900	692341062	692344664	0	TuG1812G0300004720	659579351	659581543	0	--	--	--	--	--	--	--	--	--
TaG3B16027200	692348914	692352318	0	TuG1812G0300004723	659589073	659592774	0	--	--	--	--	--	--	--	--	--
[truncated: 9,015 more rows]
