# Supplementary material for: Genome sequence of the progenitor of wheat A subgenome Triticum urartu
Source: Nature. 2018 May 9;557(7705):424–8. doi: 10.1038/s41586-018-0108-0 (PMC6784869; doi:10.1038/s41586-018-0108-0)
Supplement: Supplementary file 10 — This file contains information on 147 T. urartu accessions used for population analysis. [file 41586_2018_108_MOESM10_ESM.xlsx]

## Sheet: Sheet1
Supplementary Data 8. Information of 147 T. urartu accessions used for population analysis
Line Num ber	Accession	Locality	Latitude: N	Longitude: E	Altitude	Group	E09（E09抗病类型分类）	Line Num ber
Tu11	PI 428180	Armenia	40°30'00"	45°00'00"	no data	Group I	S	TU-11
Tu12	PI 428192	Mardin,Turkey	37°13'00"	40°07'00"	600m	Group I	S	TU-12
Tu13	PI 428182	Armenia	40°30'00"	45°00'00"	no data	Group I	S	TU-13
Tu14	PI 428223	urfa,Turkey	37°14'00"	39°44'00"	720m	Group III	S	TU-14
Tu15	PI 428186	Mardin,Turkey	37°13'00"	40°07'00"	600m	Group III	S	TU-15
Tu16	PI 428187	Mardin,Turkey	37°13'00"	40°07'00"	600m	Group III	S	TU-16
Tu17	PI 428188	Mardin,Turkey	37°13'00"	40°07'00"	600m	Group III	S	TU-17
Tu18	PI 428189	Mardin,Turkey	37°13'01"	40°07'01"	600m	Group III	S	TU-18
Tu19	PI 428190	Mardin,Turkey	37°13'00"	40°07'00"	600m	Group III	S	TU-19
Tu20	PI 428191	Mardin,Turkey	37°13'00"	40°07'00"	600m	Group III	S	TU-20
Tu21	PI 428193	Mardin,Turkey	37°13'00"	40°07'00"	600m	Group III	S	TU-21
Tu22	PI 428194	Mardin,Turkey	37°12'00"	40°36'00"	600m	Group III	S	TU-22
Tu23	PI 428195	Mardin,Turkey	37°13'00"	40°06'00"	600m	Group III	S	TU-23
Tu24	PI 428196	Mardin,Turkey	37°13'00"	40°06'00"	600m	Group III	R(Type-II)	TU-24
Tu25	PI 428197	Mardin,Turkey	37°13'00"	40°06'00"	600m	Group III	S	TU-25
Tu26	PI 428198	Mardin,Turkey	37°13'00"	40°06'00"	601m	Group III	S	TU-26
Tu27	PI 428199	Mardin,Turkey	37°13'00"	40°06'00"	600m	Group III	S	TU-27
Tu28	PI 428200	Mardin,Turkey	37°13'00"	40°09'00"	600m	Group I	S	TU-28
Tu29	PI 428201	Mardin,Turkey	37°13'00"	40°09'00"	600m	Group III	S	TU-29
Tu30	PI 428202	Mardin,Turkey	37°13'00"	40°01'00"	625m	Group III	S	TU-30
Tu31	PI 428203	Mardin,Turkey	37°13'00"	40°01'00"	625m	Group III	R	TU-31
Tu32	PI 428204	Mardin,Turkey	37°13'00"	40°01'00"	625m	Group III	S	TU-32
Tu33	PI 428206	Mardin,Turkey	37°13'00"	40°01'00"	625m	Group III	S	TU-33
Tu34	PI 428207	Mardin,Turkey	37°13'00"	40°01'00"	625m	Group III	S	TU-34
Tu35	PI 428208	Mardin,Turkey	37°13'00"	40°01'00"	625m	Group III	R	TU-35
Tu36	PI 428209	Mardin,Turkey	37°13'00"	40°01'00"	625m	Group III	S	TU-36
Tu37	PI 428210	Mardin,Turkey	37°13'00"	40°01'00"	625m	Group III	R	TU-37
Tu38	PI 428211	Mardin,Turkey	37°13'00"	40°01'00"	625m	Group III	S	TU-38
Tu39	PI 428212	Mardin,Turkey	37°13'00"	40°01'00"	625m	Group III	S	TU-39
Tu40	PI 428213	Mardin,Turkey	37°13'00"	40°01'00"	625m	Group III	R	TU-40
Tu41	PI 428214	Mardin,Turkey	37°13'00"	40°01'00"	625m	Group I	S	TU-41
Tu42	PI 428215	Mardin,Turkey	37°13'00"	40°01'00"	625m	Group III	R	TU-42
Tu43	PI 428216	Mardin,Turkey	37°13'00"	40°01'00"	625m	Group III	S	TU-43
Tu44	PI 428218	Mardin,Turkey	37°13'00"	40°01'00"	625m	Group III	S	TU-44
Tu45	PI 428219	Mardin,Turkey	37°13'00"	40°01'00"	625m	Group III	S	TU-45
Tu46	PI 428220	urfa,Turkey	37°14'00"	39°41'00"	670m	Group III	S	TU-46
Tu47	PI 428221	urfa,Turkey	37°14'00"	39°41'00"	670m	Group III	S	TU-47
Tu48	PI 428222	urfa,Turkey	37°14'00"	39°44'00"	720m	Group III	S	TU-48
Tu49	PI 428224	Mardin,Turkey	37°07'00"	41°02'00"	650m	Group I	S	TU-49
Tu50	PI 428225	Mardin,Turkey	37°06'00"	41°08'00"	650m	Group III	S	TU-50
Tu51	PI 428226	Mardin,Turkey	37°07'00"	41°41'00"	519m	Group I	S	TU-51
Tu52	PI 428227	Mardin,Turkey	37°07'00"	41°41'00"	519m	Group I	S	TU-52
Tu53	PI 428228	Mardin,Turkey	37°07'00"	41°41'00"	519m	Group I	S	TU-53
Tu54	PI 428229	Mardin,Turkey	37°07'00"	41°41'00"	519m	Group II	R	TU-54
Tu56	PI 428231	urfa,Turkey	37°12'00"	39°48'00"	600m	Group III	S	TU-56
Tu57	PI 428232	urfa,Turkey	37°12'00"	39°48'00"	600m	Group III	S	TU-57
Tu59	PI 428234	urfa,Turkey	37°12'00"	39°48'00"	600m	Group III	S	TU-59
Tu60	PI 428235	urfa,Turkey	37°12'00"	39°48'00"	600m	Group III	S	TU-60
Tu61	PI 428237	urfa,Turkey	37°12'00"	39°48'00"	600m	Group III	S	TU-61
Tu62	PI 428238	urfa,Turkey	37°12'00"	39°48'00"	600m	Group III	S	TU-62
Tu63	PI 428239	urfa,Turkey	37°12'00"	39°48'00"	600m	Group III	S	TU-63
Tu64	PI 428240	urfa,Turkey	37°12'00"	39°48'00"	600m	Group III	S	TU-64
Tu65	PI 428241	urfa,Turkey	37°12'00"	39°48'00"	600m	Group III	S	TU-65
Tu66	PI 428242	urfa,Turkey	37°12'00"	39°48'00"	600m	Group III	R(Type-III)	TU-66
Tu67	PI 428244	urfa,Turkey	37°12'00"	39°48'00"	600m	Group III	S	TU-67
Tu68	PI 428198	Mardin,Turkey	37°13'00"	40°07'00"	600m	Group II	S	TU-68
Tu69	PI 428245	urfa,Turkey	37°12'00"	39°48'00"	600m	Group III	S	TU-69
Tu70	PI 428246	urfa,Turkey	37°12'00"	39°48'00"	600m	Group III	S	TU-70
Tu71	PI 428248	urfa,Turkey	37°12'00"	39°48'00"	600m	Group III	S	TU-71
Tu72	PI 428249	urfa,Turkey	36°56'00"	38°55'00"	500m	Group III	S	TU-72
Tu73	PI 428250	urfa,Turkey	36°56'00"	38°55'00"	500m	Group I	S	TU-73
Tu74	PI 428251	urfa,Turkey	36°56'00"	38°55'00"	500m	Group I	S	TU-74
Tu75	PI 428252	urfa,Turkey	37°43'01"	39°28'01"	1050m	Group I	S	TU-75
Tu76	PI 428253	Arbil,Iraq	36°24'00"	44°12'00"	1100m	Group I	S	TU-76
Tu77	PI 428254	nus,Turkey	38°44'01"	41°30'01"	1377m	Group II	R	TU-77
Tu78	PI 428255	Mardin,Turkey	37°04'30"	41°13'06"	475m	Group I	S	TU-78
Tu79	PI 428256	Gaziantep, Turkey	36°55'00"	37°24'00"	770m	Group II	?	TU-79
Tu80	PI 428257	Armenia	40°30'00"	45°00'00"	no data	Group I	S	TU-80
Tu81	PI 428258	Armenia	40°30'00"	45°00'00"	no data	Group I	S	TU-81
Tu82	PI 428260	El Beqaa, Lebanon	34°08'00"	36°08'00"	1000m	Group II	R	TU-82
Tu83	PI 428261	El Beqaa, Lebanon	34°08'00"	36°08'00"	1000m	Group II	R(Type-II)	TU-83
Tu84	PI 428262	El Beqaa, Lebanon	34°08'00"	36°08'00"	1000m	Group I	S	TU-84
Tu85	PI 428263	El Beqaa, Lebanon	34°08'00"	36°08'00"	1000m	Group II	R（Type-I）	TU-85
Tu86	PI 428264	El Beqaa, Lebanon	34°08'00"	36°08'00"	1000m	Group II	?	TU-86
Tu87	PI 428265	El Beqaa, Lebanon	34°08'00"	36°08'00"	1000m	Group I	S	TU-87
Tu88	PI 428266-1	El Beqaa, Lebanon	34°08'00"	36°08'00"	1000m	Group III	S	TU-88
Tu89	PI 428266-2	El Beqaa, Lebanon	34°08'00"	36°08'00"	1000m	Group I	R(Type-II)	TU-89
Tu90	PI 428267	El Beqaa, Lebanon	34°08'00"	36°08'00"	1000m	Group I	S	TU-90
Tu91	PI 428269	El Beqaa, Lebanon	34°08'00"	36°08'00"	1000m	Group III	S	TU-91
Tu92	PI 428270	El Beqaa, Lebanon	34°08'00"	36°08'00"	1000m	Group II	S	TU-92
Tu93	PI 428272	El Beqaa, Lebanon	34°08'00"	36°08'00"	1000m	Group I	R	TU-93
Tu94	PI 428273	El Beqaa, Lebanon	34°08'00"	36°08'00"	1000m	Group II	R	TU-94
Tu95	PI 428274	El Beqaa, Lebanon	34°08'00"	36°08'00"	1000m	Group I	S	TU-95
Tu96	PI 428275	El Beqaa, Lebanon	34°08'00"	36°08'00"	1000m	Group II	R	TU-96
Tu97	PI 428276	El Beqaa, Lebanon	34°08'00"	36°08'00"	1000m	Group II	R	TU-97
Tu98	PI 428278	El Beqaa, Lebanon	34°08'00"	36°08'00"	1000m	Group III	R(Type-II)	TU-98
Tu99	PI 428279	El Beqaa, Lebanon	34°08'00"	36°08'00"	1000m	Group II	R	TU-99
Tu100	PI 428280	El Beqaa, Lebanon	34°08'00"	36°08'00"	1000m	Group II	R	TU-100
Tu101	PI 428281	El Beqaa, Lebanon	34°08'00"	36°08'00"	1000m	Group II	R	TU-101
Tu102	PI 428282	El Beqaa, Lebanon	34°08'00"	36°08'00"	1000m	Group II	R(Type-I)	TU-102
Tu103	PI 428283	El Beqaa, Lebanon	34°08'00"	36°08'00"	1000m	Group II	R	TU-103
Tu104	PI 428284	El Beqaa, Lebanon	34°08'00"	36°08'00"	1000m	Group II	R	TU-104
Tu105	PI 428285	El Beqaa, Lebanon	34°08'00"	36°08'00"	1000m	Group II	R	TU-105
Tu106	PI 428286	El Beqaa, Lebanon	34°08'00"	36°08'00"	1000m	Group II	R	TU-106
Tu108	PI 428288	El Beqaa, Lebanon	34°08'00"	36°08'00"	1000m	Group II	R	TU-108
Tu109	PI 428289	El Beqaa, Lebanon	34°08'00"	36°08'00"	1000m	Group II	R	TU-109
Tu110	PI 428290	El Beqaa, Lebanon	34°08'00"	36°08'00"	1000m	Group II	R	TU-110
Tu111	PI 428291	El Beqaa, Lebanon	34°08'00"	36°08'00"	1000m	Group II	?	TU-111
Tu112	PI 428292	El Beqaa, Lebanon	34°08'00"	36°08'00"	1000m	Group II	R	TU-112
Tu113	PI 428293	El Beqaa, Lebanon	34°08'00"	36°08'00"	1000m	Group I	S	TU-113
Tu114	PI 428294	El Beqaa, Lebanon	34°08'00"	36°08'00"	1000m	Group II	R(Type-II)	TU-114
Tu115	PI 428295	El Beqaa, Lebanon	34°08'00"	36°08'00"	1000m	Group II	R(Type-III)	TU-115
Tu116	PI 428296	El Beqaa, Lebanon	34°08'00"	36°08'00"	1000m	Group II	R	TU-116
Tu117	PI 428297	El Beqaa, Lebanon	34°08'00"	36°08'00"	1000m	Group II	R	TU-117
Tu118	PI 428298	El Beqaa, Lebanon	34°08'00"	36°08'00"	1000m	Group II	R	TU-118
Tu119	PI 428299	El Beqaa, Lebanon	34°08'00"	36°08'00"	1000m	Group II	R	TU-119
Tu120	PI 428300	El Beqaa, Lebanon	34°08'00"	36°08'00"	1000m	Group II	?	TU-120
Tu121	PI 428301	El Beqaa, Lebanon	34°08'00"	36°08'00"	1000m	Group II	S	TU-121
Tu122	PI 428302	El Beqaa, Lebanon	34°08'00"	36°08'00"	1000m	Group II	R	TU-122
Tu123	PI 428303	El Beqaa, Lebanon	34°08'00"	36°08'00"	1000m	Group II	R	TU-123
Tu124	PI 428304	El Beqaa, Lebanon	34°08'00"	36°08'00"	1000m	Group II	R	TU-124
Tu125	PI 428305	El Beqaa, Lebanon	34°08'00"	36°08'00"	1000m	Group II	R	TU-125
Tu126	PI 428306	El Beqaa, Lebanon	34°08'00"	36°08'00"	1000m	Group II	R	TU-126
Tu127	PI 428307	El Beqaa, Lebanon	34°08'00"	36°08'00"	1000m	Group II	R(Type-III)	TU-127
Tu128	PI 428309	El Beqaa, Lebanon	34°08'00"	36°08'00"	1000m	Group II	R	TU-128
Tu129	PI 428310	El Beqaa, Lebanon	34°08'00"	36°08'00"	1000m	Group II	R	TU-129
Tu130	PI 428311	El Beqaa, Lebanon	34°08'00"	36°08'00"	1000m	Group II	R	TU-130
Tu131	PI 428312	El Beqaa, Lebanon	34°08'00"	36°08'00"	1000m	Group II	S	TU-131
Tu132	PI 428313	El Beqaa, Lebanon	34°08'00"	36°08'00"	1000m	Group II	R	TU-132
Tu133	PI 428314	El Beqaa, Lebanon	34°08'00"	36°08'00"	1000m	Group II	R	TU-133
Tu134	PI 428316	Bakhtaran,Iran	34°04'00"	46°30'00"	1650m	Group I	S	TU-134
Tu135	PI 428318	urfa,Turkey	37°37'00"	38°59'00"	579m	Group I	S?	TU-135
Tu136	PI 428320	El Beqaa, Lebanon	33°56'00"	36°06'00"	1030m	Group II	R	TU-136
Tu137	PI 428321	El Beqaa, Lebanon	33°56'00"	36°06'00"	1030m	Group II	R	TU-137
Tu138	PI 428322	El Beqaa, Lebanon	33°56'01"	36°06'01"	1031m	Group II	R	TU-138
Tu139	PI 428323	El Beqaa, Lebanon	34°01'00"	36°03'00"	1080m	Group II	R	TU-139
Tu141	PI 428326	El Beqaa, Lebanon	34°01'00"	36°03'00"	1080m	Group II	R	TU-141
Tu142	PI 428327	El Beqaa, Lebanon	34°01'00"	36°03'00"	1080m	Group II	R	TU-142
Tu143	PI 428328	El Beqaa, Lebanon	34°01'00"	36°03'00"	1080m	Group II	R	TU-143
Tu144	PI 428329	El Beqaa, Lebanon	34°01'00"	36°03'00"	1080m	Group II	R	TU-144
Tu145	PI 428330	El Beqaa, Lebanon	34°01'00"	36°03'00"	1080m	Group II	R	TU-145
Tu146	PI 428332	El Beqaa, Lebanon	34°01'00"	36°03'00"	1080m	Group II	R	TU-146
Tu147	PI 428333	El Beqaa, Lebanon	34°02'00"	36°10'00"	1050m	Group II	R	TU-147
Tu148	PI 428334	El Beqaa, Lebanon	34°02'00"	36°10'00"	1050m	Group II	R	TU-148
Tu149	PI 428335	El Beqaa, Lebanon	34°02'00"	36°10'00"	1050m	Group II	R(Type-III)	TU-149
Tu150	PI 428336	El Beqaa, Lebanon	34°02'00"	36°10'00"	1050m	Group II	S	TU-150
Tu151	PI 428338	El Beqaa, Lebanon	34°02'00"	36°10'00"	1050m	Group III	S	TU-151
Tu153	PI 428340	El Beqaa, Lebanon	34°02'00"	36°10'00"	1050m	Group II	S	TU-153
Tu154	PI 487265	Al Hasakah, Syria	36°58’ 55”	41°50’00”	470m	Group II	R(Type-II)	TU-154
Tu155	PI 487266	Al Hasakah, Syria	37°04’ 40”	40°40’50”	520m	Group I	S	TU-155
Tu156	PI 487267	Al Hasakah, Syria	37°06’ 50”	40°47’36”	540m	Group I	S	TU-156
Tu157	PI 487268	Al Hasakah, Syria	37°06’ 21”	42°07’27”	520m	Group I	S	TU-157
Tu158	PI 487269	Al Hasakah, Syria	32°48’00”	36°46’00”	1450m	Group II	R	TU-158
Tu159	PI 487270	Dimashq, Syria	33°40’20”	36°02’50”	1300m	Group II	R	TU-159
Tu160	PI 487271	Idlib, Syria	36°06’48”	36°30’416”	400m	Group II	R	TU-160
Dv2138		Armenia				Group I	S
W32	PI 1010032	urfa,Turkey				Group I	S
