# Supplementary material for: Genome sequence of the progenitor of wheat A subgenome Triticum urartu
Source: Nature. 2018 May 9;557(7705):424–8. doi: 10.1038/s41586-018-0108-0 (PMC6784869; doi:10.1038/s41586-018-0108-0)
Supplement: Supplementary file 11 — This file contains a list of 239 high confidence (HC) genes corresponding to the significant selection sweep signals. [file 41586_2018_108_MOESM11_ESM.xlsx]

## Sheet: selection sweep involved genes
Supplementary Data 9. A list of 239 high confidence (HC) genes corresponding to the significant selection sweep signals
Gene name	Annotation	GO ontology
TuG1812G0600001985	60S ribosomal protein L6E(IPR000915)	GO:0003735 GO:0005622 GO:0005840 GO:0006412
TuG1812G0400002330	ABA/WDS induced protein(IPR003496)	GO:0006950
TuG1812G0700001987	ABC-2 type transporter(IPR013525)	GO:0016020
TuG1812G0100004672	ABI family(IPR028457)
TuG1812G0600002049	Actinin-type actin-binding domain, conserved site(IPR001589)	GO:0005515
TuG1812G0500000566	Acyl transferase/acyl hydrolase/lysophospholipase(IPR016035)	GO:0008152
TuG1812G0100001236	Acyl-CoA oxidase/dehydrogenase, central domain(IPR006091)	GO:0003995 GO:0008152 GO:0016627 GO:0050660 GO:0055114
TuG1812G0300002815	Alpha/beta hydrolase fold-1(IPR000073)
TuG1812G0300003099	Alpha/beta hydrolase fold-1(IPR000073)
TuG1812G0300003669	Alpha/beta hydrolase fold-1(IPR000073)
TuG1812G0500004408	Alpha/beta hydrolase fold-1(IPR000073)
TuG1812G0500004814	Aminotransferase-like, plant mobile domain(IPR019557)
TuG1812G0700000711	Aminotransferases, class-I, pyridoxal-phosphate-binding site(IPR004838)	GO:0003824 GO:0009058 GO:0030170
TuG1812G0600002188	Armadillo(IPR000225)	GO:0004842 GO:0005488 GO:0005515 GO:0016567
TuG1812G0200005290	Armadillo-like helical(IPR011989)
TuG1812G0600002533	Armadillo-type fold(IPR016024)	GO:0005488
TuG1812G0500005321	Aromatic amino acid beta-eliminating lyase/threonine aldolase(IPR001597)	GO:0003824 GO:0006520 GO:0016829 GO:0030170
TuG1812G0700003191	Aspartate decarboxylase-like domain(IPR009010)	GO:0005524 GO:0005777 GO:0005778 GO:0006625 GO:0007031 GO:0042623
TuG1812G0600001438	AUX/IAA protein(IPR003311)	GO:0003677 GO:0005634 GO:0006355 GO:0009725 GO:0046983
TuG1812G0100004521	Auxin efflux carrier(IPR004776)	GO:0016021 GO:0055085
TuG1812G0100001983	Band 7 protein(IPR001107)	GO:0016020
TuG1812G0400003463	Bifunctional inhibitor/plant lipid transfer protein/seed storage helical domain(IPR016140)
TuG1812G0400003464	Bifunctional inhibitor/plant lipid transfer protein/seed storage helical domain(IPR016140)
TuG1812G0300003343	Btz domain(IPR018545)
TuG1812G0600001999	Calponin homology domain(IPR001715)	GO:0003777 GO:0005515 GO:0005524 GO:0005871 GO:0007018 GO:0008017
TuG1812G0100001736	CCT domain(IPR010402)	GO:0005515
TuG1812G0500001820	Clathrin, heavy chain/VPS, 7-fold repeat(IPR000547)	GO:0005488 GO:0005515 GO:0006886 GO:0016192
TuG1812G0500004730	Cleavage and polyadenylation specificity factor 2, C-terminal(IPR025069)
TuG1812G0300001648	Conserved hypothetical protein CHP01589, plant(IPR006476)
TuG1812G0500004728	Cullin repeat-like-containing domain(IPR016159)
TuG1812G0300002816	Cyclic nucleotide-binding domain(IPR000595)	GO:0005216 GO:0005249 GO:0005515 GO:0006811 GO:0006813 GO:0016020 GO:0055085
TuG1812G0700000712	Cyclophilin-type peptidyl-prolyl cis-trans isomerase domain(IPR002130)	GO:0000413 GO:0003755 GO:0006457
TuG1812G0400003018	Cytochrome b561 domain(IPR004877)	GO:0016021
TuG1812G0700002873	Cytochrome P450(IPR001128)	GO:0005506 GO:0016705 GO:0020037 GO:0055114
TuG1812G0400003468	Cytokinin riboside 5'-monophosphate phosphoribohydrolase LOG(IPR005269)
TuG1812G0600002817	Dehydrin(IPR000167)	GO:0006950 GO:0009415
TuG1812G0700005988	Dehydrin(IPR000167)	GO:0006950 GO:0009415
TuG1812G0200002203	Diacylglycerol glucosyltransferase, N-terminal(IPR009695)	GO:0009247 GO:0016758
TuG1812G0100003471	DNA helicase(IPR003840)	GO:0000723 GO:0003678 GO:0004386 GO:0005524 GO:0006281
TuG1812G0100002893	DnaJ domain(IPR001623)
TuG1812G0200001533	Domain of unknown function DUF1618(IPR011676)
TuG1812G0200004423	Domain of unknown function DUF1618(IPR011676)
TuG1812G0300003098	Domain of unknown function DUF292, eukaryotic(IPR005061)
TuG1812G0200001701	Domain of unknown function DUF4057(IPR025131)
TuG1812G0400001747	E3 ubiquitin-protein ligase SINA like(IPR004162)	GO:0005515 GO:0005634 GO:0006511 GO:0007275 GO:0008270
TuG1812G0500001827	Fatty acid desaturase, type 1(IPR005804)	GO:0006629 GO:0016717 GO:0055114
TuG1812G0100001149	F-box domain(IPR001810)
TuG1812G0200005345	F-box domain(IPR001810)	GO:0005515
TuG1812G0400001268	F-box domain(IPR001810)	GO:0005515
TuG1812G0400003052	F-box domain(IPR001810)	GO:0005515
TuG1812G0700000924	F-box domain(IPR001810)	GO:0005515
TuG1812G0700002883	F-box domain(IPR001810)	GO:0005515
TuG1812G0600002344	FF domain(IPR002713)
TuG1812G0600002082	Fibrillarin(IPR000692)	GO:0003723 GO:0006364 GO:0008033 GO:0008168
TuG1812G0300003096	Formyl transferase, N-terminal(IPR002376)	GO:0009058 GO:0016742
TuG1812G0600003853	Galactose-binding domain-like(IPR008979)
TuG1812G0500004729	Germin(IPR001929)	GO:0030145 GO:0045735
TuG1812G0400001746	Glutaredoxin(IPR002109)	GO:0009055 GO:0015035 GO:0045454
TuG1812G0400002866	Glycoside hydrolase, catalytic domain(IPR013781)	GO:0004553 GO:0004563 GO:0005975
TuG1812G0400001501	Glycoside hydrolase, family 17(IPR000490)	GO:0004553 GO:0005975
TuG1812G0500004542	Glycoside hydrolase, family 17(IPR000490)	GO:0004553 GO:0005975
TuG1812G0400000281	Glycoside hydrolase, family 28(IPR000743)	GO:0004650 GO:0005975
TuG1812G0100003997	Glycoside hydrolase, family 35(IPR001944)
TuG1812G0400002773	Glycosyl transferase, family 20(IPR001830)	GO:0003824 GO:0005992 GO:0008152
TuG1812G0200005291	Glycosyltransferase AER61, uncharacterised(IPR007657)
TuG1812G0200005550	Granulin(IPR000118)	GO:0006508 GO:0008234 GO:0009607 GO:0009705
TuG1812G0100002533	HAD hydrolase, subfamily IA(IPR006439)	GO:0008152 GO:0016787
TuG1812G0300003104	Harbinger transposase-derived nuclease domain(IPR027806)
TuG1812G0500001134	HAUS augmin-like complex subunit 6(IPR026797)	GO:0051225 GO:0051297 GO:0070652
TuG1812G0200006329	HEAT(IPR000357)	GO:0005488 GO:0005515 GO:0006886 GO:0008536
TuG1812G0200001055	Helicase, C-terminal(IPR001650)	GO:0003676 GO:0005524 GO:0006260 GO:0006281 GO:0006310 GO:0008026 GO:0043140
TuG1812G0300000992	Histone H2B(IPR000558)	GO:0000786 GO:0003677 GO:0005634 GO:0046982
TuG1812G0400001835	Homeodomain-like(IPR009057)	GO:0003677
TuG1812G0400002472	Homeodomain-like(IPR009057)	GO:0003677
TuG1812G0700002855	Hydroxymethylglutaryl-coenzyme A synthase, active site(IPR000590)	GO:0003824 GO:0004421 GO:0008152 GO:0008299
TuG1812G0100003472	Immunoglobulin E-set(IPR014756)	GO:0009744 GO:0043562
TuG1812G0200005289	Importin-beta, N-terminal domain(IPR001494)	GO:0005488 GO:0006886 GO:0008536
TuG1812G0500000892	Importin-beta, N-terminal domain(IPR001494)	GO:0005488 GO:0006886 GO:0008536
TuG1812G0500000954	Importin-beta, N-terminal domain(IPR001494)	GO:0005488 GO:0006886 GO:0008536
TuG1812G0700001599	Ionotropic glutamate receptor(IPR001320)	GO:0004970 GO:0016020
TuG1812G0100003762	Isopenicillin N synthase(IPR002283)	GO:0005506 GO:0016491 GO:0016706 GO:0055114
TuG1812G0300002659	Kinesin motor domain(IPR001752)	GO:0003777 GO:0005524 GO:0005871 GO:0007018 GO:0008017
TuG1812G0600004072	Kinesin motor domain(IPR001752)	GO:0003777 GO:0005524 GO:0005871 GO:0007018 GO:0008017
TuG1812G0100003006	Lateral organ boundaries, LOB(IPR004883)
TuG1812G0100000964	Lecithin(IPR003386)	GO:0006629 GO:0008374
TuG1812G0300000156	Male sterility, NAD-binding(IPR013120)	GO:0080019
TuG1812G0200003635	Methyltransferase type 11(IPR013216)	GO:0008152 GO:0008168
TuG1812G0300002860	Mg2+ transporter protein, CorA-like/Zinc transport protein ZntB(IPR002523)
TuG1812G0200001768	Mitochondrial inner membrane translocase subunit Tim17/Tim22/Tim23/peroxisomal protein PMP24(IPR003397)	GO:0005744 GO:0006886 GO:0015450
TuG1812G0200001769	Mitochondrial inner membrane translocase subunit Tim17/Tim22/Tim23/peroxisomal protein PMP24(IPR003397)
TuG1812G0200001770	Mitochondrial inner membrane translocase subunit Tim17/Tim22/Tim23/peroxisomal protein PMP24(IPR003397)	GO:0005744 GO:0006886 GO:0015450
TuG1812G0200001767	NADH-ubiquinone reductase complex 1 MLRQ subunit(IPR010530)
TuG1812G0600002158	No apical meristem-associated, C-terminal domain(IPR029466)
TuG1812G0100004522	Oligopeptide transporter, OPT superfamily(IPR004813)	GO:0055085 GO:0009607 GO:0009605
TuG1812G0100004523	Oligopeptide transporter, OPT superfamily(IPR004813)	GO:0055085 GO:0009607 GO:0009605
TuG1812G0600003852	Organic solute transporter subunit alpha/Transmembrane protein 184(IPR005178)
TuG1812G0400002595	Patatin/Phospholipase A2-related(IPR002641)	GO:0006629 GO:0008152
TuG1812G0500002485	Pectinesterase, catalytic(IPR000070)	GO:0004857 GO:0005618 GO:0030599 GO:0042545
TuG1812G0500001354	Pentatricopeptide repeat(IPR002885)	GO:0005515
TuG1812G0600001998	Peptidase C1A(IPR013128)	GO:0008234
TuG1812G0200004285	Peptidase M20(IPR002933)	GO:0008152 GO:0016787
TuG1812G0700001985	Peptidase M41(IPR000642)	GO:0004222 GO:0005524 GO:0006508 GO:0016020
TuG1812G0400001321	Plant lipid transfer protein/Par allergen(IPR000528)	GO:0006869 GO:0008289
TuG1812G0400001322	Plant lipid transfer protein/Par allergen(IPR000528)	GO:0006869 GO:0008289
TuG1812G0100000966	Plant peroxidase(IPR000823)	GO:0004601 GO:0006979 GO:0020037 GO:0055114
TuG1812G0400001269	Plant peroxidase(IPR000823)	GO:0004601 GO:0006979 GO:0020037 GO:0055114
TuG1812G0400001270	Plant peroxidase(IPR000823)	GO:0004601 GO:0006979 GO:0020037 GO:0055114
TuG1812G0400001271	Plant peroxidase(IPR000823)	GO:0004601 GO:0006979 GO:0020037 GO:0055114
TuG1812G0600001997	P-loop containing nucleoside triphosphate hydrolase(IPR027417)
TuG1812G0500005483	Pollen allergen Lol p2(IPR005453)	GO:0005576
TuG1812G0200003634	Proteasome component (PCI) domain(IPR000717)	GO:0005515
TuG1812G0100001235	Protein kinase domain(IPR000719)	GO:0004672 GO:0004674 GO:0005524 GO:0006468 GO:0016772
TuG1812G0100004520	Protein kinase domain(IPR000719)	GO:0004672 GO:0004707 GO:0005524 GO:0006468 GO:0016772
TuG1812G0100004673	Protein kinase domain(IPR000719)	GO:0004672 GO:0004674 GO:0005509 GO:0005524 GO:0006468 GO:0016772
TuG1812G0200001716	Protein kinase domain(IPR000719)	GO:0004672 GO:0005524 GO:0006468 GO:0016772
TuG1812G0200002960	Protein kinase domain(IPR000719)	GO:0004672 GO:0004674 GO:0005524 GO:0006468 GO:0016772
TuG1812G0200003967	Protein kinase domain(IPR000719)	GO:0004672 GO:0004674 GO:0005524 GO:0006468 GO:0016772
TuG1812G0300001830	Protein kinase domain(IPR000719)	GO:0004672 GO:0004674 GO:0005515 GO:0005524 GO:0006468 GO:0016772
TuG1812G0300002861	Protein kinase domain(IPR000719)	GO:0004672 GO:0004674 GO:0005524 GO:0006468 GO:0016772
TuG1812G0600002631	Protein kinase domain(IPR000719)	GO:0004672 GO:0004674 GO:0005524 GO:0006468 GO:0016772 GO:0030246
TuG1812G0400002796	wall-associated protein kinase
TuG1812G0100004157	Protein of unknown function DUF1639(IPR012438)
TuG1812G0200006330	Protein of unknown function DUF247, plant(IPR004158)
TuG1812G0600002687	Protein of unknown function DUF247, plant(IPR004158)
TuG1812G0600002083	Protein of unknown function DUF295(IPR005174)
TuG1812G0300002320	Protein of unknown function DUF3511(IPR021899)
TuG1812G0500001353	Protein of unknown function DUF4228, plant(IPR025322)
TuG1812G0500000175	Protein of unknown function DUF4535(IPR027854)
TuG1812G0400002105	Protein of unknown function DUF724(IPR007930)
TuG1812G0400002104	Protein phosphatase 2C (PP2C)-like domain(IPR001932)	GO:0003824
TuG1812G0500004939	Protein phosphatase 2C (PP2C)-like domain(IPR001932)	GO:0003824
TuG1812G0400000279	Proton-dependent oligopeptide transporter family(IPR000109)	GO:0005215 GO:0006810 GO:0016020
TuG1812G0100001152	PWWP domain(IPR000313)
TuG1812G0700002856	Pyridoxal phosphate-dependent transferase, major region, subdomain 1(IPR015421)	GO:0003824 GO:0030170
TuG1812G0200004668	Quinonprotein alcohol dehydrogenase-like superfamily(IPR011047)
TuG1812G0500003629	Rab-GTPase-TBC domain(IPR000195)	GO:0005097 GO:0032313
TuG1812G0300001063	Reverse transcriptase domain(IPR000477)
TuG1812G0600002447	Reverse transcriptase domain(IPR000477)	GO:0003676 GO:0015074
TuG1812G0600002528	Reverse transcriptase domain(IPR000477)	GO:0003676 GO:0004190 GO:0006508 GO:0015074
TuG1812G0700003044	Rhodanese-like domain(IPR001763)
TuG1812G0400003049	Ribonuclease H-like domain(IPR012337)	GO:0003676
TuG1812G0400003466	RlpA-like double-psi beta-barrel domain(IPR009009)
TuG1812G0100004699	RNA polymerase sigma-70(IPR000943)	GO:0003677 GO:0003700 GO:0006352 GO:0006355 GO:0016987
TuG1812G0300004000	RNA recognition motif domain(IPR000504)	GO:0000166 GO:0003676
TuG1812G0400003462	RNA recognition motif domain(IPR000504)	GO:0000166 GO:0003676
TuG1812G0400003465	RNA recognition motif domain(IPR000504)	GO:0000166 GO:0003676
TuG1812G0400003467	RNA recognition motif domain(IPR000504)	GO:0000166 GO:0003676
TuG1812G0600002230	RNA recognition motif domain(IPR000504)	GO:0000166 GO:0003676 GO:0008270
TuG1812G0200004558	RWP-RK domain(IPR003035)
TuG1812G0200004562	RWP-RK domain(IPR003035)
TuG1812G0700001986	RWP-RK domain(IPR003035)
TuG1812G0600002529	Sedlin(IPR006722)	GO:0005622 GO:0006810 GO:0006888
TuG1812G0600002280	Serine-threonine/tyrosine-protein kinase catalytic domain(IPR001245)
TuG1812G0400000153	Signal transduction histidine kinase, phosphotransfer (Hpt) domain(IPR008207)	GO:0000160 GO:0004871
TuG1812G0400000154	Signal transduction histidine kinase, phosphotransfer (Hpt) domain(IPR008207)	GO:0000160 GO:0004871
TuG1812G0400000191	Sodium/calcium exchanger membrane region(IPR004837)	GO:0016021 GO:0055085
TuG1812G0700003336	Sodium/sulphate symporter(IPR001898)	GO:0005215 GO:0006814 GO:0016020 GO:0055085
TuG1812G0400001874	Sucrose synthase(IPR000368)	GO:0005985 GO:0009058 GO:0016157
TuG1812G0600002000	Sugar/inositol transporter(IPR003663)	GO:0005215 GO:0016020 GO:0016021 GO:0022857 GO:0022891 GO:0055085
TuG1812G0100003998	Sulfotransferase domain(IPR000863)	GO:0008146 GO:0009607
TuG1812G0300003340	Sulphate anion transporter(IPR001902)	GO:0008271 GO:0008272 GO:0015116 GO:0016020 GO:0016021 GO:0055085 GO:1902358
TuG1812G0200003398	TB2/DP1/HVA22-related protein(IPR004345)
TuG1812G0100001657	Tetraspanin/Peripherin(IPR018499)	GO:0016021
TuG1812G0600002343	Tetraspanin/Peripherin(IPR018499)	GO:0016021
TuG1812G0500000893	Thaumatin(IPR001938)
TuG1812G0600003457	Thioredoxin(IPR005746)	GO:0006662 GO:0015035 GO:0045454
TuG1812G0600002686	Thioredoxin-like fold(IPR012336)
TuG1812G0200001832	Tify(IPR010399)	GO:0009607 GO:0009605
TuG1812G0400000280	Transferase(IPR003480)	GO:0016747
TuG1812G0600002525	Triose-phosphate transporter domain(IPR004853)
TuG1812G0400000204	Tubulin(IPR000217)	GO:0003924 GO:0005200 GO:0005525 GO:0005874 GO:0006184 GO:0007017 GO:0043234 GO:0051258
TuG1812G0400002867	Tubulin(IPR000217)	GO:0003924 GO:0005200 GO:0005525 GO:0005874 GO:0006184 GO:0007017 GO:0043234 GO:0051258
TuG1812G0400003418	UbiA prenyltransferase family(IPR000537)	GO:0004659 GO:0016021
TuG1812G0700001701	UDP-glucuronosyl/UDP-glucosyltransferase(IPR002213)	GO:0008152 GO:0016758
TuG1812G0600001574	Uncharacterised protein family UPF0497, trans-membrane plant subgroup(IPR006459)
TuG1812G0500000955	Uncharacterised protein family UPF0497, trans-membrane plant(IPR006702)
TuG1812G0300002339	V-ATPase proteolipid subunit(IPR000245)	GO:0015078 GO:0015991 GO:0033177 GO:0033179
TuG1812G0400003417	VQ(IPR008889)
TuG1812G0500000819	Xanthine/uracil/vitamin C permease(IPR006043)	GO:0005215 GO:0006810 GO:0016020 GO:0055085
TuG1812G0100004525	Xyloglucan fucosyltransferase(IPR004938)	GO:0008107 GO:0016020 GO:0042546
TuG1812G0700001802	Xyloglucan fucosyltransferase(IPR004938)	GO:0008107 GO:0016020 GO:0042546
TuG1812G0100001450	Zinc finger, AN1-type(IPR000058),transcription factor	GO:0008270
TuG1812G0500004543	Zinc finger, AN1-type(IPR000058),transcription factor	GO:0003677 GO:0008270
TuG1812G0600002157	Zinc finger, B-box(IPR000315),transcription factor	GO:0005622 GO:0008270
TuG1812G0600002685	Zinc finger, B-box(IPR000315),transcription factor	GO:0005622 GO:0008270
TuG1812G0400000730	Zinc finger, C2H2(IPR007087),transcription factor	GO:0046872
TuG1812G0300002418	Zinc finger, CCCH-type(IPR000571),transcription factor
TuG1812G0200004283	Zinc finger, CCHC-type(IPR001878),transcription factor	GO:0003676 GO:0008270
TuG1812G0600000477	Zinc finger, CCHC-type(IPR001878),transcription factor	GO:0003676 GO:0008270
TuG1812G0300004001	Zinc finger, DHHC-type, palmitoyltransferase(IPR001594),transcription factor	GO:0008270
TuG1812G0400003535	Zinc finger, GATA-type(IPR000679),transcription factor	GO:0003700 GO:0006355 GO:0008270 GO:0043565
TuG1812G0300005360	Zinc finger, lateral root primordium type 1(IPR006510),transcription factor
TuG1812G0700003134	Zinc finger, PMZ-type(IPR006564),transcription factor	GO:0008270
TuG1812G0100001368	Zinc finger, RING/FYVE/PHD-type(IPR013083),transcription factor	GO:0005515 GO:0008270
TuG1812G0600001962	Zinc finger, RING-type(IPR001841),transcription factor	GO:0005515 GO:0008270
TuG1812G0700002929	Zinc finger, RING-type(IPR001841),transcription factor	GO:0005515 GO:0008270
TuG1812G0100002038	zinc finger protein CONSTANS-LIKE 11,transcription factor
TuG1812G0400000152	AP2/ERF domain(IPR001471),transcription factor	GO:0003677 GO:0003700 GO:0006355
TuG1812G0600002527	AP2/ERF domain(IPR001471),transcription factor	GO:0003677 GO:0003700 GO:0006355
TuG1812G0700003056	AP2/ERF domain(IPR001471),transcription factor	GO:0003677 GO:0003700 GO:0006355
TuG1812G0700001801	Basic-leucine zipper domain(IPR004827),transcription factor	GO:0003700 GO:0006355 GO:0043565
TuG1812G0300001245	DNA-binding WRKY(IPR003657),transcription factor	GO:0003700 GO:0006355 GO:0043565
TuG1812G0300001247	DNA-binding WRKY(IPR003657),transcription factor	GO:0003700 GO:0006355 GO:0043565
TuG1812G0100000965	Myc-type, basic helix-loop-helix (bHLH) domain(IPR011598),transcription factor	GO:0046983
TuG1812G0100001237	Myc-type, basic helix-loop-helix (bHLH) domain(IPR011598),transcription factor	GO:0046983
TuG1812G0400002191	PAS domain(IPR000014),transcription factor	GO:0004871 GO:0005515 GO:0006355 GO:0007165 GO:0009584 GO:0018298
TuG1812G0500000997	PAS domain(IPR000014),transcription factor	GO:0004672 GO:0004674 GO:0004871 GO:0005524 GO:0006468 GO:0007165 GO:0016772
TuG1812G0300001248	WD40 repeat(IPR001680),transcription factor	GO:0005515
TuG1812G0200002202	Transcription factor IIA, helical(IPR009083)	GO:0005672 GO:0006367
TuG1812G0300003382	Transcription factor TGA like domain(IPR025422)	GO:0006351 GO:0043565
TuG1812G0100002128	Transcription factor, enhancer of yellow 2(IPR018783)
TuG1812G0200004075	Ribosomal protein L1, 2-layer alpha/beta-sandwich(IPR016094)	GO:0003723
TuG1812G0100001737	Ribosomal protein L14b/L23e(IPR000218)	GO:0003735 GO:0005840 GO:0006412
TuG1812G0500005482	Ribosomal protein S21(IPR001911)	GO:0003735 GO:0005840 GO:0006412
TuG1812G0300003453	Ribosomal protein S24/S35, mitochondrial, conserved domain(IPR019349)
TuG1812G0500001426	Ribosomal protein S4/S9, N-terminal(IPR001912)	GO:0003723 GO:0003735 GO:0005622 GO:0006412 GO:0015935 GO:0019843
TuG1812G0200001715	Ribosomal protein S6e(IPR001377)	GO:0003735 GO:0005622 GO:0005840 GO:0006412
TuG1812G0100004524	glutathione S-transferase T3-like
TuG1812G0200001532	NADH dehydrogenase
TuG1812G0200004284	IAA-amino acid hydrolase
TuG1812G0300002566	Glucose-6-phosphate/phosphate tanslocator
TuG1812G0300003097	serine/arginine repetitive protein
TuG1812G0300003600	serine/arginine repetitive matrix protein
TuG1812G0400001568	cell number regulator 13-like
TuG1812G0400002576	proline transporter
TuG1812G0400003061	CLT2,chloroplastic-like	GO:0009607 GO:0009605
TuG1812G0500001819	calcium-binding protein CML19
TuG1812G0600002189	SKP1-like protein
TuG1812G0600002526	TIC-20I, chloroplastic-like
TuG1812G0700002773	multiple organellar RNA editing factor8
TuG1812G0700003753	citron Rho-interacting kinase-like
TuG1812G0700003754	Potassium transporter 20
TuG1812G0300000157	hypothetical protein
TuG1812G0200004415	uncharaterized protein
TuG1812G0700000714	uncharaterized protein
TuG1812G0400002651	hypothetical protein
TuG1812G0500002646	hypothetical protein
TuG1812G0100002406	histone H4
TuG1812G0400001323	unknown protein

## Sheet: 23 overlap with Tu_specific
Gene name	Annotation
TuG1812G0700003754	Potassium transporter
TuG1812G0300000157	hypothetical protein
TuG1812G0700005988	Dehydrin(IPR000167)
TuG1812G0200005290	Armadillo-like helical(IPR011989)
TuG1812G0200004415	uncharaterized protein
TuG1812G0300001063	Reverse transcriptase domain(IPR000477)
TuG1812G0500004814	Aminotransferase-like, plant mobile domain(IPR019557)
TuG1812G0400002576	proline transpoter
TuG1812G0300004000	RNA recognition motif domain(IPR000504)
TuG1812G0200004283	Zinc finger, CCHC-type(IPR001878)
TuG1812G0700000714	uncharaterized protein
TuG1812G0300003104	Harbinger transposase-derived nuclease domain(IPR027806)
TuG1812G0600001998	Peptidase C1A(IPR013128)
TuG1812G0400002651	hypothetical protein
TuG1812G0400000154	Signal transduction histidine kinase, phosphotransfer (Hpt) domain(IPR008207)
TuG1812G0700000924	F-box domain(IPR001810)
TuG1812G0200002202	Transcription factor IIA, helical(IPR009083)
TuG1812G0500002646	hypothetical protein
TuG1812G0700001987	ABC-2 type transporter(IPR013525)
TuG1812G0100002406	histone H4
TuG1812G0400001323	unknown protein
TuG1812G0400003468	Cytokinin riboside 5'-monophosphate phosphoribohydrolase LOG(IPR005269)
TuG1812G0400000153	Signal transduction histidine kinase, phosphotransfer (Hpt) domain(IPR008207)
